# Supplementary material for: The giant diploid faba genome unlocks variation in a global protein crop
Source: Nature. 2023 Mar 8;615(7953):652–9. doi: 10.1038/s41586-023-05791-5 (PMC10033403; doi:10.1038/s41586-023-05791-5)
Supplement: Supplementary file 4 — This file contains supplementary Tables 1, 2, 5, 7–12 and 14–17. The file supports genome assembly and annotation, expression profiling of roots and nodules, copy number variation and transposable element analysis, SPET data and GWAS analysis and expression profiling of Hedin/2 and Tiffany seeds. [file 41586_2023_5791_MOESM4_ESM.xlsx]

## Sheet: S. Table 1
Supplementary Table 1. Genetic linkage map derived from NV644 and NV153
ID	Affx ID	SEQ.ID	A1	A2	LG	cM	Seq
AX-181148884	Affx_458762368	AX-181148884:A:G	A	G	1	0	AATGGCAGCTGCAACATCTGGTGCTGTATTGAATGGTTTGGGATCTTCCTTCTTATCTGGTGG
AX-181500363	Affx_458762819	AX-181500363:T:G	T	G	1	0.98	TTAGTTCTTGCTCTTTCGTCGAGTTTCTTCATCGGGGCTAGTTTCATTGTTAAAAAGAAAGGTTTGAAAAA
AX-181483603	Affx_309726967	AX-181483603:C:G	C	G	1	0.98	GCCAGTGGTGTTAGGGCAGGAAGTGGAGGCTATTCCTACCTGTATGAACCACTTTGGTGGGTGGGCATGAT
AX-181449162	Affx_309929863	AX-181449162:T:C	T	C	1	0.98	GAATCTTCACCTTCAAATTCTCATTCTCAGCAACTCGTGGTCCCTTTTGATGGAAGGTCATCACCTTTTAT
AX-181471389	Affx_309732830	AX-181471389:T:C	T	C	1	0.98	CTCACTGTTGCCGGTTCCGATTCCGGTTCCGGTGCCGGAATCCAAGCTGATCTCAAAACCTGTGCTGCTCG
AX-181196821	Affx_309161521	AX-181196821:T:C	T	C	1	0.98	ATGCAGTGATAACAGACCGTCAAAGATTTCAAAAACCGACTATCCCAATCCTATCGACGACGACGGCGAAG
AX-181446751	Affx_309847088	AX-181446751:C:G	C	G	1	0.98	GAACTTTCTCTCAACACAGCTTCTCGCCCAGATGTCTTCTCTAGAGTTCTTCAGCTTTACGAACGCGCCAC
AX-181488418	Affx_310392428	AX-181488418:T:C	T	C	1	0.98	ACTTCATCACCCTCGAACCTCATTTTGAATCGCATCCCAACAGAAAGTTTATGATTCCGAGCTTCGAGATA
AX-416825434	Affx_310606380	AX-416825434:A:G	A	G	1	0.98	TCAAGGAATGCGGCTATTGAGAATGCTCTTCGATTATTCTCACCTCGGCTTGCAATTGTTGATGAACATCT
AX-181483399	Affx_309487522	AX-181483399:A:G	A	G	1	0.98	TAGTTCCTCGCAATACGATTCACGGTTTCAGGAACATATTCTAGTACAAGATTCAAGTAAAGCTCTTCTTT
AX-181486443	Affx_310077773	AX-181486443:C:G	C	G	1	0.98	ACAATGTTAGCATCAGCATGATCCCGAAGCTCCTTCAGCCATCTGGTAACATTGTCAAATGTAGTAGGTTT
AX-181500119	Affx_458762491	AX-181500119:A:G	A	G	1	0.98	TCAACCAGCTTGCAGGGATGGTCAATGGTTTATCCACTTAA
AX-181484759	Affx_309473691	AX-181484759:T:G	T	G	1	0.98	ATTATAATTGATTTATCTGAAGCTTGCTGCATTTCGCGGATCCATGAGTTGTGAGAGAACCCGGATAACCT
AX-181196824	Affx_309161525	AX-181196824:T:C	T	C	1	0.98	GAATTCGCCGTTCCTTTTAGCTCTAGTGCAAGAATCGATGAAGTAAAGACATCAAATGAAGACGTGGGATT
AX-181440418	Affx_310077772	AX-181440418:T:C	T	C	1	2.59	TCTCGATAAAAGAAAGACCTTCCCTCTCAGCATAACTCTGAGCATCTTCCGTGTTAACAGCCCGAAGATGC
AX-416772916	Affx_310579127	AX-416772916:A:G	A	G	1	3.23	GAGGCATTTGGCCTGTAGTTAGTATGCGGGAAGACATGGCTTCTTGGGTTGGCAAATGATGGAAAATTTCC
AX-181206733	Affx_309390961	AX-181206733:C:G	C	G	1	3.87	AAAAGAAACCCATTTGGGAGGACCATAATAATCTTCAGGATCTTTTCTAATGCATGCAACATCATCACCAA
AX-181500122	Affx_458762495	AX-181500122:T:C	T	C	1	3.87	AATCGTGGCCGAGATTATGGAGGTGGTCGAGGGTCCAATGGTGGTGAATGCTTCAAGTGTGGTAAACCTGG
AX-181454002	Affx_309609600	AX-181454002:C:G	C	G	1	3.87	AGGCAGTCTAGGGAAGTTTCGATGCTTATCGACATCACGAAGAACGTCGAGATAGAGATCAAGATGTTGAA
AX-181482779	Affx_310544328	AX-181482779:T:G	T	G	1	3.87	CGTGTTGCTTGGTTTGAAGAGGGGAAGTATCAGCCGTATTGTATAGCATCAGATGTAGGTGAAAACAGTTG
AX-181154256	Affx_308386688	AX-181154256:T:C	T	C	1	3.87	CCATTAACTTGATTGTAAGAACACATGACACTAGCCACATTCCCATCGATCACGCAACTCTTAAATGGAGG
AX-181148489	Affx_309185240	AX-181148489:T:C	T	C	1	3.87	AAGAAGATTGTTCTGAGGTTGCAATGCCAGGGTTGCAAACATGTTTCTCAACATGCCATCAAGAGGTGCAA
AX-181455320	Affx_310090776	AX-181455320:A:G	A	G	1	9.5	TCGGAATCATCCCATTGAAGAACAGCAGAATCAATATTCTGTTCCCTTTTGAGCCTGTCTTTTAGGAACCA
AX-181482508	Affx_310713268	AX-181482508:T:C	T	C	1	9.5	TTAAAAGGTAGCGGTGATAGAAAGACAAAAATGTCCGGTGAGACTAAGATTGTGTTTGACCAGCTAACTGA
AX-181483512	Affx_310132710	AX-181483512:T:C	T	C	1	9.5	TCTCTCTGTCTCAAATCCTTAATTGATCCCATGAGCTGCCAAAAAGGTCATCTTTTCTGTAAAGAGTGCAT
AX-181159548	Affx_308479424	AX-181159548:T:C	T	C	1	9.5	ATTCATCATTTGTTACCTCCCTCTGTGAATGGTAACTTATCAGCATTATGTGTATGGCCTGACCAAATTAG
AX-181449599	Affx_310287808	AX-181449599:C:G	C	G	1	9.82	TTGTTCATAATTCGCCCCCCTCTTATCTGTATACACTTCGTTAAGTTCTTAGAGAATACGAGCAAATTGCG
AX-181452295	Affx_310293237	AX-181452295:T:C	T	C	1	10.14	CCCAAGAGTGCTAAGAAGGAAGCTCCTATCAGAAACAATGGTTCTGCTAAGAAAGAAGTAGTTGCCAAAAA
AX-181494025	Affx_309644422	AX-181494025:A:C	A	C	1	10.14	AAATTTTCTCCGAGTGAGGAACTTGATTTCACACAAGCATCAATCTCATGCCCATCATTTGAATCTTGAGA
AX-416767113	Affx_308495163	AX-416767113:A:G	A	G	1	10.79	AAGCGACAGCTTGATGTGGCTACCATAACACAAGGAGAAACCAGATTTTTCAGTATACTAATGCTTGCATG
AX-181487300	Affx_309772539	AX-181487300:T:C	T	C	1	11.11	TATGAAAGAGGAGTGAAGATATTTAAGTACCCACACGTTAAGGATATTTGGGTTACATATCTATCTAAATT
AX-181467951	Affx_310460625	AX-181467951:A:G	A	G	1	14.73	TCAGAAGTTCTGGAGCACGAAGGATCCTGGCCAGAATCCATTCACTTTCAAAATCGGCCAAGGTTCTGTCA
AX-181449379	Affx_309644486	AX-181449379:T:C	T	C	1	14.73	TTACCTGTATAAGATGTGGATGGGAAATCCGATGCCAAAATGCCTACTTGAGAATTTGTTCTCACTATTGA
AX-181147645	Affx_309169471	AX-181147645:T:C	T	C	1	14.73	TTGGATCAAAAGGGTGTTTTGGAAGTGAAGTTGGACAGTCCTTGTATTGTGAAGTATGAGAATAGAGTGTT
AX-181491344	Affx_309713718	AX-181491344:T:C	T	C	1	14.73	CTGCAGATATTCGTGGCAGTGATGACCAGGGCTTTCCCTGACTATAATGGGGAGCGAAAAGATCTTGTTAT
AX-181446224	Affx_310271986	AX-181446224:A:G	A	G	1	14.73	AGACCCCAAATAACCGAAGCATCGAAGAAAACACGATCACCTGGGCATGTCCAAGGACTACCTTCTGGAAG
AX-181489415	Affx_309577541	AX-181489415:T:C	T	C	1	14.73	CGTGATCACCAAGTTGGACAAGTACAAGCTTTAACCGGAGAAGTAGCCAAATACAAGGAATATACAGGGAA
AX-181481416	Affx_310023993	AX-181481416:T:C	T	C	1	14.73	AAGCTTCGTTTTTACCCCTATAATATACATTGGAACTATGGCTTACTTCCTCAAACATGGGAAGATCCAAC
AX-181490313	Affx_310385688	AX-181490313:A:G	A	G	1	16.01	TCTCCTGGCAATTTCTTGTCAAATTTCCCACCACTAGCTGTGGCAGTTGCTGCAATTCCTGCTACATTGCC
AX-181172107	Affx_308714132	AX-181172107:A:G	A	G	1	16.01	TGGTCTTTTCTGTAATAATGTTTCTTATAATGTATATATGGAATTATGGAAGCAATCTCAAGTATGAAACT
AX-181473397	Affx_310713340	AX-181473397:T:C	T	C	1	17.31	GGATGTATTCATACATACAAGGGTCATAGCCAAGGCATCAATACTATCAAATTCACTCCGGATGGCCGTTG
AX-181491971	Affx_310574690	AX-181491971:A:G	A	G	1	22.23	ATTTGGTATCCGGGAGGGCCATTCAGAAAGGCAGAATTCAGCTGGGAAACATGGTGGTATGAGGAGCAAGA
AX-181500127	Affx_458762502	AX-181500127:A:G	A	G	1	24.19	TCTCCCTCACCGTCTCCAGTGCTTAAGAATTTGACATTTACCTACGAGGAAAATCTAAGCAGAGATGCAGA
AX-181489641	Affx_309672282	AX-181489641:A:G	A	G	1	24.19	CCGAACATGTAAACATCGGTATGAGTCGAAGCTCGACCCGTTTTGATCACTTCAGGAGCCATGTAACCGAC
AX-181497306	Affx_310257733	AX-181497306:T:G	T	G	1	24.83	GAAAGCAACTCACTGATGCATTTTCCATCTGACCAGACTCGTGCACTATCTTCACTGACAGTAGCAAGAAA
AX-181167304	Affx_308612194	AX-181167304:A:G	A	G	1	24.83	TGAAACAACTCAGACTTTGATCGTAACTCCAACCAATTCCTCGAGATCATTACTAGCAAATCATATCAGTA
AX-181203068	Affx_309318443	AX-181203068:T:C	T	C	1	25.47	CTTCAAACCATAGCCAGAGACAGTGAATTCTTCAGCAAAGTCACTCATTTCAACAAAGAAACACAAATCCC
AX-416820151	Affx_308775946	AX-416820151:T:C	T	C	1	25.79	GGCAATGATTTGATTGTGACACAAAACATATCACTCGTAGAAGGTGAAGCTCTAACCAGCAGCTACACCTT
AX-181485675	Affx_310323082	AX-181485675:A:G	A	G	1	26.75	AAAACACCAAAGCGATTCTGCAAAACCGAACCCTCAGACACTGTTACCGCCTTCATATTGTCATGCCTCTC
AX-181485270	Affx_309774557	AX-181485270:T:C	T	C	1	31.65	CAGTCACTCCAGCAACCGCAAAATTCACTCCATCTCCAATACTCCCACTTTCCTCCACACCACCATTCTTG
AX-181163740	Affx_308550766	AX-181163740:C:G	C	G	1	31.65	TTCATTTGACTGAGGCTGCATATAGATTAATTGCTCATGGTATCATTAATGGACCAAATTCAGTCCCTCAA
AX-181162517	Affx_308532475	AX-181162517:A:G	A	G	1	31.65	CGATTGGCATATCGATCACTGCGATCAATACCATCAAATCTCTGGGGGAACTGCACATAGCAAAGATCTCT
AX-181458407	Affx_309874270	AX-181458407:T:C	T	C	1	31.65	TCATGGACATCTATGATTGATGGATATGGGAAGAACGGGTTTCCTGATGAAGCACTTGATCTATTTAGAAA
AX-416823012	Affx_309874274	AX-416823012:T:C	T	C	1	31.65	GTGTGGGCTGCTTTACTTAGTTCGTGCAGACTCCACGAAAATATAGAGATGGCAAAATTAGCAGCAAATGA
AX-181486798	Affx_310059216	AX-181486798:A:G	A	G	1	31.65	ATTGTCTGAGTCCCTCGCAACAGACGCCACACATAACATGTCCCATTATTATTTGCTGCTACTACGAGGCT
AX-181152723	Affx_308347634	AX-181152723:A:G	A	G	1	31.65	CAGACTGAGTATGTTAATGGAGAGGATAGGAAATTAGAAGCAAAAGCTGATGAATCAGGGCTTAGTTTGGT
AX-416824117	Affx_310285487	AX-416824117:T:C	T	C	1	31.65	TGTAAGAATCGAATCGATACGATTAAGAAGAAGTACAAGATCGAGAAATCTAGGGTTTCGTCTTCTAACGG
AX-181163736	Affx_308550762	AX-181163736:A:T	A	T	1	31.65	TTCCCAATGGGATGCAATGCATGCTTTTTAACACAATATGAAACTACAATTAAGAACCAATATGACTCATT
AX-181152728	Affx_308347639	AX-181152728:T:C	T	C	1	31.65	AGTGCTACAAGCGGAGATTTTGTTCAACTTGGTTGCGCGTGTAAAGATGAACTTGGCATTGCACATGTTTA
AX-181485453	Affx_310740844	AX-181485453:T:C	T	C	1	32.93	AAGGGAACTTTCTGTATTGCGTTGTGGCGTGGGACCGAGGTTGCAGTAAAAAAGCTTGGGGAGGACGTCAT
AX-181494203	Affx_309674167	AX-181494203:T:C	T	C	1	36.24	ATTGATTCTATTATTTTGACTCATGAACACGCTGACGCTGTCCTTGGATTGGATGATATACGTGCTGTGCA
AX-416771883	Affx_310325950	AX-416771883:A:G	A	G	1	37.54	TGTTCGCGCTCACAATGTTTGCACCACTTGGCGCAATATCTCAAAGGATCCTTTCCTCTATCGCACCATCA
AX-181483036	Affx_310350348	AX-181483036:A:G	A	G	1	38.84	AGGGTTTCCAATCGTATTGCAAGCCACCGGTTTCCACTTATGTTCACCAGCGTGAACCGAATGTTGTTGTC
AX-181200149	Affx_309236410	AX-181200149:A:G	A	G	1	40.14	TGACTAAGTACTTTCCTAGTCTTCATTATCCTCACAATAGCAGCATCAACCTGATATTGACGATCTTGGAA
AX-416824438	Affx_310359001	AX-416824438:A:T	A	T	1	40.47	TTTCGCAATATTCTGCTTAGCACATTCCTTGGCTCAATCTCCAATCCATCAGCCATTAGTTCCAATACTTC
AX-181148703	Affx_310581950	AX-181148703:A:C	A	C	1	43.82	CAGAAGTTGCGGAAAGCAATGCAGGCATTTTTCACACCTTGTGCACCTATGCTTGCACTGCTACCCTTAAA
AX-181191130	Affx_309043042	AX-181191130:A:T	A	T	1	44.46	TGATCCTCCAAAGATCCCAATGGCATAAACTCATAAACAAGAAGCCGCTGATCCCCATCGGCACAATAACC
AX-181176052	Affx_308785416	AX-181176052:C:G	C	G	1	45.43	GTGTTCTTGGTCGTTTAGTGGCTCATCAATGGCGTCAGGAATATGAAGGTTGTCAAGTTTTTGGACAAACG
AX-181169698	Affx_308652844	AX-181169698:A:G	A	G	1	45.75	ACCACAAAGTCTTGCCAAGCACTTAGTGTCTCTGAATTTATGTTTTGGCGATCCTGCAACTGTCTGTTTCT
AX-181198067	Affx_309185105	AX-181198067:T:C	T	C	1	45.75	ATGAGTAGTCGGTTGAACAAAGATACAAGTGACTGCATGGATGATGGAAGTGGGAGTAATGAATCTAGTGA
AX-181193886	Affx_309099234	AX-181193886:C:G	C	G	1	46.39	CTAGAAAACCAAACCCTCACATCATCCACAACAGGCCCACAAAGAGAGGTCATATCATCACTTCTAGTATT
AX-181193888	Affx_309099237	AX-181193888:A:G	A	G	1	46.39	GCATTAAAAGAAACCGCATAAGGATTCCAACCCTGAACATTATACAGTGTCTGCAAGTCTATCGTCTGTGA
AX-181456035	Affx_310194677	AX-181456035:A:G	A	G	1	47.67	CATCATAACGACCTTAACATGAGATTATTCATGAGAATTGCTCCAGAACTCTATCTCAAGGAGTTGGTTGT
AX-181482820	Affx_310041508	AX-181482820:A:C	A	C	1	50.34	GCAATCAATCCAGGCAATCCAGTTCGTTCATTAGCAGCCCTTAGAGCCCCAATAAAATCTCTAACCGGAGG
AX-181482014	Affx_310169967	AX-181482014:A:G	A	G	1	55.58	GCAAGTGATTTTCCACAAGCACCTTTAAGCAAATCAGCATCATCAGCAAATGCTACATACCCATCAGCAGT
AX-181483305	Affx_310622621	AX-181483305:T:G	T	G	1	56.23	CTTTTTCTTGTCACAAATCATCTTGAACTTGTTAGGGGCTATGACTTAGCTGTTCTAACCCCAAATGTCAA
AX-181491155	Affx_310697313	AX-181491155:T:C	T	C	1	56.23	TTCACCTCACTCATCTCCATTTTCTCCAGCTCCAACGCAGAGAACACTCCATGGTTCAACAACAACACATC
AX-416821572	Affx_309277657	AX-416821572:T:C	T	C	1	56.23	GATGATTTGTTTTTTGCAAATTTGAGCAAGGAAATCGCTCTCTTAATTATGGATGAAGATGAAGATCCTCT
AX-181190933	Affx_309041099	AX-181190933:A:G	A	G	1	57.52	GTTCTACATCGGCCGCAACAAATCGACTCTTCTCCAAACACTTCTCTTTCACACATTGCACACTGTCTCAA
AX-181490006	Affx_309433594	AX-181490006:A:G	A	G	1	58.17	AATTTGAAAGTGCTTAAAGCTTGGTTGATCATGTTAGCTTGACCATAGAGAACGATAGCATGAGAGACGAA
AX-181500420	Affx_458762341	AX-181500420:T:C	T	C	1	60.11	CCAAATCCTAGAAAAGCATTGGCATATTTCTCTTCCGGAACATCTCTTTTCCTCAAAAGCTTCATTCCAAA
AX-181497599	Affx_310131732	AX-181497599:T:C	T	C	1	60.75	GTAAAACTGGTGAAAAGAGAGATGCCACATATTTCCACCTTTGCAACTCTCAGTCCCATCCCAGGATTCAT
AX-181462514	Affx_310702552	AX-181462514:A:G	A	G	1	61.39	CTGACGGAGCAATTTCCTTTGAAAACGGAGGAGCTATTGCCGCTGCTTGACATTCTGGCGAATAAGGTGAA
AX-181442548	Affx_310308608	AX-181442548:A:C	A	C	1	62.72	CCTTTTGGTGAGAGTGGAAGCAAAGTATGAATTATAGGATCTGATTTCACTAGTGACACAAACTTAGTGTA
AX-181155172	Affx_308398066	AX-181155172:T:C	T	C	1	64.02	CCCGAAATTTGGACCCTTTGATCCATAAAAAGCCTCCTTCAAATACCCTTTCTCAAGTCCAAGATTCTCAC
AX-416773421	Affx_310709298	AX-416773421:A:T	A	T	1	66.6	TTGAATTTCCTGGCCCAAAAGCTTCTGAATGAACGATATTAGGGCTAAATTACGAGACCTTTCTTGCGCTC
AX-181444802	Affx_310464849	AX-181444802:A:G	A	G	1	66.6	TCATATGCTTTCTCAAATGGCAATTATGGTGAGGCATACAAAAGTAATTATGACGCCGCACCATTTTATCA
AX-181468072	Affx_310370555	AX-181468072:T:C	T	C	1	66.6	CAAGTTGTTCAGCAATTTGTCGGTATTAATACAGTCATGTATTACAGCCCAACCATAGTTCAGTTTGCTGG
AX-416820821	Affx_308973101	AX-416820821:A:T	A	T	1	66.93	AAGAAATCATACCCGACGACAACTTATCATCCTGCACACATTCGAACGAAGGCATCATCTCAAACCACTCC
AX-181164744	Affx_308569222	AX-181164744:A:G	A	G	1	70.22	ATGAGTTGAACCTAAGAAAAGGTGACACGCAAGCCATTTATAATTTTATGTGCCGTATGCAACTGACTAAT
AX-181468352	Affx_310077947	AX-181468352:T:C	T	C	1	71.51	TTGATTTCGTAACCCTCGTTTGTATCCGATGTAGGCAACTTTGGAGATGAGTTATCAGTGCCAGGGCTTTC
AX-181452839	Affx_310606603	AX-181452839:A:G	A	G	1	71.51	AAGGCTCTCAACTTATCCTACAACTTAATGTCACTATATAAATCTGAACTTCCATTACTGAAAAGCATCCG
AX-181449655	Affx_310462216	AX-181449655:T:C	T	C	1	71.51	TCTTTTTCAGCACCAAACTCTACCAAGGAAGGTTTCTTGTCAATCGGAACCTCATCATTGACACCTTCGTC
AX-181188996	Affx_308989314	AX-181188996:A:C	A	C	1	73.45	GACTTGTATCCTTGCTGATAGTGCATGTCATCATCAGGACCCCCACTTTGACTGAGCATGTCTTGACTCTT
AX-181197170	Affx_309169010	AX-181197170:T:C	T	C	1	73.45	GATATGCTTGAGGCCATTACTTTCTCAAACATGTACGCACCTGAGCATTTAATTATCAACGTGAAAGACGC
AX-181179051	Affx_308830246	AX-181179051:T:C	T	C	1	73.45	GCCTTCCTGATAGCCCAACCATGATAAGGCGCAAGCGCTTGTTCGTAAGCCTTTGAAGCTGGATCCTTAAG
AX-181179052	Affx_308830264	AX-181179052:A:G	A	G	1	73.45	ATTTGCTCAAAAAGTACTCTGACCATGTCGAGCCCACGTTTCACTCTCAATAGATTTCTAGTACGGCTGCC
AX-181466477	Affx_310399176	AX-181466477:A:G	A	G	1	73.77	ATCTCAGATTGGCAAGGAATCGACAAAATCACAACACCTCCCGGTTCAAACTACACATACTCAGTTCAGGC
AX-181151127	Affx_308321660	AX-181151127:A:G	A	G	1	74.09	TCCTCAATCTTGTCCTGAACATACATTTTGCCGCCATTCTTGTTCTTTTCCTCTCTGCTGAGTGCTCGGTC
AX-181486149	Affx_310412838	AX-181486149:C:G	C	G	1	77.4	TACTTGGATAAGGCAGTTCGCATTATTCTGGCAACCGATAATGATCCACCTGGTCAAGCTTTAGCGGAAGA
AX-181206464	Affx_309386107	AX-181206464:A:G	A	G	1	80.07	GTAAACTGGCGTCTGTTGTTCCAATCTTGGAGCTGAGACAGGAGCTCAGAGACGACTATGCTAACCCTCTG
AX-181492060	Affx_310632188	AX-181492060:C:G	C	G	1	81.37	GTTGTGGTCGGAATCTCGTCGGAAAATGCCATGGTCGTGGTGGAGGATGAGTGGGTGGGGTTTGTGTTTGC
AX-181491115	Affx_309497965	AX-181491115:T:C	T	C	1	81.37	TTTTTCATTTTCTTCAACGCTTTCATTCTCTCCACCCTTGCACGCTTCAACATCGCAAGTTCAGACATCTC
AX-181182681	Affx_308883967	AX-181182681:A:G	A	G	1	81.37	TTTCCTTTTTTCTTCTTTTTGCTGCCGCTACCGACACCATTGCCAGGAGCTGAACTTTTCATCCCATTTCC
AX-181466770	Affx_309716002	AX-181466770:T:C	T	C	1	84.65	AAAGAGCACGGAGTTGATGGTGTTAATGCTAATGCCGATGAAGCTGTAGATCCTGAATTTCCAGATTCTCA
AX-181184839	Affx_308918944	AX-181184839:A:G	A	G	1	84.65	AAATCTTCCACCATTTCCAAATTGTAGAGCCGATGAAACTCAGCTTTCCACTCATCATATTGTGATCCAAG
AX-181187335	Affx_308957695	AX-181187335:T:G	T	G	1	84.65	TGAGGACCAGCCTCCTCCTGTTTACATGAGTCTCAGTCAACTTATGAGATTTTGTATCCTCTGATTCATAC
AX-181442784	Affx_309990320	AX-181442784:A:G	A	G	1	86.61	ACGCGTTCACGTTTACCTTTTCTCTTACCAAACAAAAACAGAAAGAAGAAACCTTCTTCCATCAGCATGAA
AX-181158710	Affx_308469133	AX-181158710:C:G	C	G	1	86.61	TAAAAATGTGGAAAGAAGATGACAATGCCACTCCACAAACACACCCCCTTAACTTCAGACCTCCTAAAGAC
AX-416767504	Affx_308622891	AX-416767504:C:G	C	G	1	86.94	AGAGAGCACTTGGATCAATGGTGGGTTCCATGACACCTCTTTCATTGCTTCAGAAACTAAGGGTTTCTGTG
AX-181175926	Affx_308784357	AX-181175926:T:C	T	C	1	86.94	TCACCGGAAGGGTTATCAAGAAGTTCCTTGAGAGACATATGAACGGTACCGATCACAGTATCTCCGACGGC
AX-181493627	Affx_309698663	AX-181493627:A:G	A	G	1	92.67	TATGTTTGGCATTATGGTACACTGAAGCGTTACGAATTTGAATTGCATAGTAAAGTCTCAATGGCATGGAT
AX-181441476	Affx_310608559	AX-181441476:A:C	A	C	1	98.73	AGAGATATCAATCTCTTTAATCCTAGACACAAAATACATTGCTTCCTTATGCTTTTTATCTCTAATATAAC
AX-181452269	Affx_310011881	AX-181452269:T:C	T	C	1	99.37	ATGGAAGAGCAATTCAAAGCCGAAGTTAGCACGATCGGAAGAACTTATCATATCAATTTAGTCAAACTTTA
AX-181438562	Affx_310392757	AX-181438562:T:C	T	C	1	105.81	GGGCCGTTAGCTTGGGCTTTGATTGTTTGGCGTTGCAGTTTGGTGTTCAGTTCTGTTGACAAAATCGTTAG
AX-181490778	Affx_310218979	AX-181490778:T:C	T	C	1	105.81	CAAAGAAGGGGAAGGCCCATCGGGATTGGTTTGTGCAGGCTCCTTATTCACCATATCTTCTTTTTTCTTCT
AX-181483807	Affx_309871281	AX-181483807:A:G	A	G	1	105.81	AACCCTAAGAAGCTTATTGATGTTGGGTTTTCGAGACTTGGTGCTAGGATGACGATGAGTCGGACTATTAA
AX-181451025	Affx_309871280	AX-181451025:A:G	A	G	1	105.81	GAGATTAACTTTTTGTGTGTTCATAAGAAACTTAGATCGAAAAGGCTTGCGCCGGTTATGATTAAGGAAGT
AX-181190998	Affx_309041208	AX-181190998:T:C	T	C	1	106.45	TCTGTGAATCCTTCAGTTCCCATCTTAAGGAAGAACGGAATGGAAACTCTGAGAAGGATTTTGAATCTGAA
AX-181154130	Affx_308385050	AX-181154130:A:T	A	T	1	106.77	TCCACAAGTTTATTACCGCCCCCTGTGCAGTCTTCAGAGAGTAAAAGTATCCGTCCACATGATGGACGTCT
AX-181179788	Affx_308839661	AX-181179788:A:C	A	C	1	106.77	ACCTCCATCGAAACAGAGAGTTCTTCCTTCTTCTTATTATTATTTTTCATATCACTATTACCATTCACAGT
AX-181173516	Affx_308745163	AX-181173516:T:G	T	G	1	107.43	GCTGCTCTTACTGATGGGGATACTTGTCTTGATGGGAATGTGATGCCGGATGTGAAGAAGAGGGTTACTGA
AX-181494099	Affx_310719788	AX-181494099:A:G	A	G	1	107.75	AACAGCTTTGACCTGTCATCAACAGGTCCGTCTCCAAGCTGAATGCCTGTGAGATAATCTTTACTTCTACA
AX-181202810	Affx_309313721	AX-181202810:T:C	T	C	1	108.72	TGAGATCACAATGTCGCTAGACCACATGATCTGAACAAGTGGCCCCCTTGTGTGGTTGAGAAGGTTATTGA
AX-181166168	Affx_308593236	AX-181166168:T:C	T	C	1	109.35	TGCGAAATTTGCACGGAAACGAAAACCGCGAAGGACGCTTTCTTCATCAGCGGTTGTTCGCATGCTTACTG
AX-416771952	Affx_310347151	AX-416771952:T:G	T	G	1	112.06	ACAATCATGATATCATTGTAATCAGTTTTCACAGAGGTTAGAATTTGAAAGCTTTCTTCTTCTTCAACACT
AX-181465919	Affx_310347161	AX-181465919:A:G	A	G	1	112.06	AAGGTTGAGAAGGATCAATGTGAAGAAAAGGAATGAAATTGATGTTGTTGGTGGTTAACGATACTGCACAG
AX-181496014	Affx_309577404	AX-181496014:T:C	T	C	1	113.36	GGCCATCCTCCACATCCATCCCTTCTAGAAGATTTCCGTGAATCCCAATTAGGGTTAGGCCACCGTCCTCT
AX-181491985	Affx_310760399	AX-181491985:A:C	A	C	1	114	GACGTCGTTTTCCAAGACGCGCTTTTACTACTCGCACCCTCTCCCCGTAAAACGCACACCACCGAAACGAT
AX-181460360	Affx_310642709	AX-181460360:A:G	A	G	1	115.94	GCTGCTACTGCTGTTGCTTCTGCTACTATGACACCATTGAATGTTGAAGCCCCATCCAACAAGCTTCTTGA
AX-181474450	Affx_310640326	AX-181474450:T:C	T	C	1	115.94	GTGGATCATATTGTTCACCAGACCCTGGCAAGATCCGACCAACAGCTCCTGCTGGTTTTGGCGATGCCGTA
AX-181494213	Affx_309966604	AX-181494213:A:G	A	G	1	115.94	TGCAAGTACAAGGATGTAAGTGTCTGGTGAAACTGATAAACACGTGCCGGGAACTTTAAGTTCCCGCAGTT
AX-181470591	Affx_309964326	AX-181470591:T:G	T	G	1	116.91	GCCTTGTAAGGGGAGTCATCGAGTAGTAATGTGTTGGACTCATTGAACTCTCCTTTCTCCCATGGCAGACC
AX-181482594	Affx_309559763	AX-181482594:A:G	A	G	1	120.66	CCTTTAACAATGCGCTCAGCTTCTCCCTTTCTAGCAGAACCCCCAATAACCAATCCAAGTGTTTGCGAATG
AX-181490253	Affx_309780650	AX-181490253:C:G	C	G	1	121.32	TCTCAACTCTTTCCTCAATTGTAAGACGTTCGCGGCTATCCAAGGGATAATCTTGTTCAAACTTTGTGGAC
AX-181206055	Affx_309381001	AX-181206055:A:C	A	C	1	122.29	GCAATCATCGTTATTCAAACTGCACTTGCCGATCAACCTTCCAACGTCTTACACTCCGTCGAATCGGAGCT
AX-181470514	Affx_310243819	AX-181470514:T:C	T	C	1	123.25	GTGTATTCGGCCACTTTCCAATTCTTCACCAGTAGCGGAAGCTAATGATAAGCATAATGATGTGAGACATG
AX-181495809	Affx_310254329	AX-181495809:T:C	T	C	1	123.25	GGAATGTGGAAAGATGAGAGCGGTAAACCCGATGTCGTGATATGCAATTGTGTAATTGATGCTCTTTGTTT
AX-181492508	Affx_309606376	AX-181492508:T:C	T	C	1	124.54	CGTTTCAACAACCGTTAATGCCGCTAACTCAAAACCTCTTTCCCATTCCATTTCCGTTAAAGCAGCAGCAA
AX-181185712	Affx_308930797	AX-181185712:C:G	C	G	1	125.19	TCCATACTCTCAAGGACAAGGGTATTGAGACTTTTCAGAAATCTCTGCCTAATGGCGAAATCAAACAAGTT
AX-416772778	Affx_310544386	AX-416772778:T:C	T	C	1	125.19	GGAGTTGGTCAGAATTTCAGGTCTATTGGGAAGAACGTTAGCCCAATTGAGGTTAAGTTTACTGGTAAGCA
AX-181497200	Affx_309606377	AX-181497200:T:G	T	G	1	125.19	TGTCACACATGCAGAGTGTTCTAATTGTCACCGACGATTCTGTGCACAATGTAAGGTTCCATGGCATTCAG
AX-181488330	Affx_310562456	AX-181488330:A:G	A	G	1	125.19	AATGATCGTGCTATTGGATGTGTTTCTTTGTCCTCAAGCTCACCTCATGATAAAAGCAGGAACAAAACTGC
AX-181491292	Affx_310065257	AX-181491292:A:C	A	C	1	125.19	CTTTAAGATTGTTGGCTTGGGAGGTAGCGAAACGGATGAACAAGGCAAATGTTCCTTGTGATCTCATTACA
AX-181485143	Affx_310733909	AX-181485143:A:G	A	G	1	125.83	TTTGGAATACACACACAGGTGCATGCTTGAATTCAATTGACACCGGGTCTCAGGTATGTTCCCTCTTGTGG
AX-181192974	Affx_309085748	AX-181192974:A:G	A	G	1	125.83	CACATGTAGGTGATTGGGAGCATTTCACACTTAGAATATGCAATTTCAGTGGAGAGCTTTGGAGTATATAT
AX-181192973	Affx_309085675	AX-181192973:A:T	A	T	1	126.15	ATGTGGATTTTCTGTCCTTTCAATGGACCATCTACACTGAAATTTGGAATTAAAAACATGGCTTTTAGCAA
AX-181439302	Affx_310534141	AX-181439302:A:G	A	G	1	126.48	TCGTCAATTGTAGAAAATAGATTGTCAGTTGAACCATCCTTAAGAGATTCAATTTGGATTGGGCGTCCAAG
AX-181441789	Affx_309921902	AX-181441789:A:G	A	G	1	130.05	GAAAGAGCAGCAAAAGCATTATTTGAGATAGAACCAGAGAATCCAGCTACCTATATCACCTTGGCTAATAT
AX-181456858	Affx_309498316	AX-181456858:A:G	A	G	1	130.69	GATATGTAAAATCATCTGGTTGAACATTCTTACTCAACATTTTCTTATAAACCGAAATCGCCTCCTCAAAG
AX-181177821	Affx_308810692	AX-181177821:A:G	A	G	1	132.65	AAGTCAGTTACATCGAACAGAAGCAACTTGGCCTCAAAGTAGTGAGCTAAAGCCTTGGCAAGCACCTGTTG
AX-181151820	Affx_308336262	AX-181151820:A:C	A	C	1	132.65	TTAGATGACAAGGCCCAAGCCATTTGCTCTCCAAAATTCATTTGCAAGCTAGATGGGATAAGATTTTTAAA
AX-181162970	Affx_308540243	AX-181162970:A:C	A	C	1	132.65	CAGCGGGGATCGAGAAAAAAGTTGCTGTCTTTCTGAATCACTCAGTATGGCATTGTAAGGATCTGCGGAGG
AX-181483442	Affx_310716572	AX-181483442:A:G	A	G	1	132.65	CCCGGAGATGTATTTAAAGATCTTGTTGGGAGTGCATATTATGTTGCTCCTGAGGTGTTGCGTAGAAATTA
AX-181462904	Affx_310345690	AX-181462904:T:C	T	C	1	133.61	CGTCCTTATCCAGATCCAGATGCTGAAGAACAAATCGAGATGATACAGTGTTGTTTGTGTGAGGATTGGTT
AX-416822800	Affx_309778106	AX-416822800:A:G	A	G	1	134.27	TATGAATCTCTGAAAGATTGGTTGATTCAAACAAAACCACTTGGATTAGCTCAAGACTCAGAGCTAAGTGT
AX-181489108	Affx_309721578	AX-181489108:T:G	T	G	1	136.21	CATTGGGAGGAAAAAGCTGGAGAAATTCTTTCATCGGAGGCTTCTATTTCTGATTTTGAGGACATGCTAAG
AX-181483552	Affx_310091732	AX-181483552:C:G	C	G	1	136.21	GTCTGCAGGGTTTTGGCTCACCTTTATAGTCTTCCCAAGGCACAATATTTACCAATTTGCAAGGACTGGGA
AX-181453489	Affx_309747200	AX-181453489:T:G	T	G	1	136.21	ACCGTGTTCCTCATCCAGAATGTCGATGGAAAATCGCTAACCCGTCTGCTCTCGATAAGATAATTGTATAT
AX-181160556	Affx_308495531	AX-181160556:T:C	T	C	1	139.53	CATTTGCGGTATGAAAAATCTTCAACAGTCCCATCCGTTCGTATTATAAAAAAGCATCGGCTATCTGTAAA
AX-181495550	Affx_309539209	AX-181495550:T:C	T	C	1	140.83	GTTCCCGGGGTAACATTGATCTTAGCTACATTCAGCAATCTATCCCAGAGCTCAAGTTCACCCTTTTCACT
AX-416773506	Affx_310727599	AX-416773506:T:C	T	C	1	141.15	CAGTTAATATATAATGAGCCATAATGATGTTTTTTCAATAGCAGTTCATCTTCTCTCCGCAACAGATCGAG
AX-181441068	Affx_310101196	AX-181441068:A:G	A	G	1	141.48	TAAACTTATCAAAACCATGTTCTTGTTCTCCCAAAATCCCGTTTCTGTCTAATTCTAGACTACTACTACTC
AX-181448196	Affx_310306782	AX-181448196:A:G	A	G	1	142.13	CGTCGCGAATTAATTCTGTGGTTTTGGTTGAATTTATTCTTCAAGGTGTCCTTTGCTGTTTCTACCTTGTT
AX-181485236	Affx_309809904	AX-181485236:T:C	T	C	1	142.77	ATCTTATCATAGGCTTCTTTTCCTTCTTGGATGGCCTTCTCTAGCGCCTCCAGCTCAACCAATCTATCCTC
AX-181460625	Affx_310342432	AX-181460625:C:G	C	G	1	142.77	AAAAGGTGCTGTGTTGATATGCAAGAATGCCAATTCTATTTCTAAGATGGATTCTGGTTATATATGGCGGA
AX-181487718	Affx_310342433	AX-181487718:C:G	C	G	1	143.08	GAAGGGGCTTCATATGGCACACTTATCCTCCGCCGCTGGTGGTGAGAACGCGCATAAGGAAAATGTTATTC
AX-181193973	Affx_309100243	AX-181193973:A:G	A	G	1	144.37	TCTAGAAGGTTCCCGAGTCACAGAGAAGTTTTAAAATACTTGCAGGATTTTGCTGCTGATTTTGAGATTAA
AX-181453502	Affx_310107379	AX-181453502:A:G	A	G	1	145.01	AATGATGGCAACAAACAATGGTGAATGTTAATTATATCCTTCCCATAACTTCTTAAAAATGTGCTTGATAG
AX-181474074	Affx_309590654	AX-181474074:A:C	A	C	1	145.01	AGCAAGCTTTCTGAGGAGATGGTGAAGTGTATGGCAACTATATATTGCTGGCTCCGTAGTGCAAAATCCGC
AX-181490197	Affx_309667372	AX-181490197:A:G	A	G	1	145.01	GCAGCTGCAACAGCTTTGAGAGGAGAAGCGGCATTAAGAGCCCGATTTCCAAAAGAAGCAAAGAAGAATGC
AX-181482816	Affx_309953367	AX-181482816:T:C	T	C	1	145.01	TTTTCTTTTCCCAAACTTTGCTTGAGAAGTTCAAGCGTGCTTGCAGAAGGTTTATCAGGATCTAATCGTTG
AX-181459988	Affx_310149958	AX-181459988:T:G	T	G	1	145.65	GGCTCTGATTTCCTCGGGACGCGCATTGTATATGGGGGTTTTTCCATTGACCTCATCACCTTATCAGGAAC
AX-181495248	Affx_310361808	AX-181495248:A:G	A	G	1	147.27	GATAACAGTCTTGGTCTTAGATTAACATGGAAGTTACGTGAGCCTGAAGAAATCAAACAAGGAAACAAGAC
AX-181180770	Affx_308853986	AX-181180770:T:G	T	G	1	148.23	CTAGAAAGTGATCAGCCTATACTGGACATATTAAAGCCCTCTATAATAGTCGTCTACCATCCAGACATGAC
AX-181490459	Affx_309636306	AX-181490459:A:G	A	G	1	148.88	AGGAAAGTTGCTAAGTTGGCAGATAGTTGCTTGAAAAAGAATGCTGAAGATAGGCCATCAATGAGTCAGAT
AX-181491961	Affx_310244502	AX-181491961:A:G	A	G	1	148.88	GACGTCCTCGATAAACAACTCGAACGATCCTCGCCATCCACTTCCAGAACCATCAACGGTAAAGATAGGTC
AX-181465722	Affx_310692377	AX-181465722:T:C	T	C	1	149.52	TGCTATAGGCTTAAGCATGCAGACCAAACATGCACCCACTGCAAAGAGTCGAGTACTTTGAGCATCTTCTG
AX-181443902	Affx_309715573	AX-181443902:A:G	A	G	1	149.52	ACTTGTCCAAGTAATGGAGAGTGCAAGGATGGAAAATTGGAGTGTGTTAGTGGTTACCAAAAGCATGGAAA
AX-181496725	Affx_310554029	AX-181496725:T:G	T	G	1	149.52	GCGATAACTTATGTGCTTCTTCCAATGCCTTTGCTGTTCTTTGCTGGGTCTGATGGTTCTTCTATGTTTTC
AX-181195243	Affx_309124888	AX-181195243:T:G	T	G	1	149.52	GACTCAGAGGAACCAGCAACACATGGCACCAAGGTGGGAGGAGCAACAGTGTTGGCGGTGGTGTTGACAGT
AX-181206709	Affx_309390305	AX-181206709:A:G	A	G	1	150.16	AACGCACGAAGACACGCATCTGCAAATTTAACAGCAGCATATGCCATTGATAGTGTTGCAGACCCAGCTCC
AX-181491859	Affx_309888723	AX-181491859:C:G	C	G	1	154.7	CCAATTACAAGGTGGCCTTTTTATGCATTTTTAGGCGGAGCCATGTTCTGCTTGCTAGCTAGCAGTGTTTG
AX-181149838	Affx_308292954	AX-181149838:A:G	A	G	1	157.37	AAGATCTGAGCTCTTTTATATAAAAATACTTGACGACCTTTGTACACTGAGTGGTCTCTAAAGCCAGGAAA
AX-181442715	Affx_310452104	AX-181442715:T:C	T	C	1	157.37	GAATCCGTGAACAGAACTTGATCTGAAGTAAACAACCCCTTTCCCTTTTGAAGATTCTTGAAGTAAACATT
AX-416769822	Affx_309530881	AX-416769822:T:C	T	C	1	157.69	ACCTGTTAGCTATGTTGATGTTGGTGAAACACAAACTAGAGGCTATAAAAGCAACCCTGCCACAAATGACT
AX-416820070	Affx_308746008	AX-416820070:T:C	T	C	1	158.01	GCTTTGGTTAAGTTCGTTATTTCTGAATTTGAAGGCGCTGGTGATGGGACATCAGAGATGTGTAATCTTTC
AX-181497049	Affx_309625548	AX-181497049:A:T	A	T	1	159.3	ATAAACAATTCCGTAACCACCTTCACCAATAACATAATCAGGAGCAAAAGCATTAGTAGCATCTTCTAACT
AX-181447465	Affx_309461820	AX-181447465:C:G	C	G	1	162.53	CCTCTTCTTACTTCTGGGGAGTCTGCCATGAATGCCCATCTTCTCATTAACTATGAGTTACCAGCTAAAAA
AX-181469240	Affx_310536862	AX-181469240:A:G	A	G	1	164.19	GAAAAAGACTAGGGTTGTGATAAGAGAAGGTTCTAAGCCTGAGGTTTATACTGAAGAACATGAGAAGCTTT
AX-181489116	Affx_310267243	AX-181489116:T:G	T	G	1	164.19	ACATTGTCAAGCAGATACTGTCTCGGAAGTCTACCGACTACATTGCCCTCTTCATTCCCTTCTTTATCAAG
AX-181492172	Affx_310267234	AX-181492172:T:C	T	C	1	164.19	CTAGTATATTGGCCTACAACGCGCGCATGAGGCACCGATGCTTCACCACGAGCAAGTGCATCAACATTGTC
AX-181180699	Affx_308852779	AX-181180699:T:C	T	C	1	164.19	CCGAACAGAGAGGGAGTTGATGTCGCACCAGGTAGCGATGATGAGGCAGAACCAAAAAGTGAGGTTTGAGG
AX-181180257	Affx_308846984	AX-181180257:T:C	T	C	1	164.51	ATAATTCCTTCATCTTCATCAAAAGACAATCCTCTCCCTTTGTCTGCTGCTGATAAGATTGAGCATCAAAG
AX-181468012	Affx_310596858	AX-181468012:A:C	A	C	1	170.67	CTCTCACAAGCATAGAGATCATGCACCAGAGATACATGATACAGATTTGATGCTCTTGCCTAAACTTCATG
AX-181200665	Affx_309255478	AX-181200665:T:C	T	C	1	170.99	TGCAAAATCTAACTAGTGAAGTTTTCCGACAAATGCTAGAAGAGAGTGGGCGGGAGGAAGAGACTTGTGAG
AX-416820519	Affx_308883939	AX-416820519:A:G	A	G	1	170.99	TGTTCATCACGAGGACTGTTATCAAAAGAGAGATCATGCGCAGCCCCAGCTAAGCAGCAAGCAGAAGAAGA
AX-416818833	Affx_308329796	AX-416818833:A:T	A	T	1	170.99	TCATTTGATGAGATTTTAGCTTTCTAAGTGGGTGAATTGAATGGTTTGTGTGTAACTTTGAGGTTGATATC
AX-416821497	Affx_309247119	AX-416821497:T:C	T	C	1	170.99	GAAAAAGGCAACCCGTAATTCTCTAGTTCAATAACCGCTTTTGGCGCTTCCCTACACATATATTGGATGGC
AX-181461208	Affx_309580568	AX-181461208:T:C	T	C	1	171.64	ACGCAACATGTTGTTAATAACGGTCACGTTCAGTTCAACACACCTTCTTCTTCATCTCAAAGATTCTCACA
AX-416773486	Affx_310721181	AX-416773486:C:G	C	G	1	173.26	GATCTTGGACACCGAGTGCGCAATTGAGCAGCATACTTTTGGTCAAGAGTGAAATCTGACTTGCCATTCCC
AX-181189002	Affx_308989321	AX-181189002:T:C	T	C	1	173.26	GTCATTTGCATTAGGAAGTTGAGGAAATGAAGGGACGATAGTGTTTGAAACTCCTTTGTATTGAAATATAG
AX-181147644	Affx_309169456	AX-181147644:A:G	A	G	1	173.26	ATGTATACTGCTGCTGATCCATCTCAGAGATACAAAGTTTCAAATGCTTTCAATGAAGCAAAAACTCATGG
AX-181193969	Affx_309100238	AX-181193969:C:G	C	G	1	173.26	TATGTTTGCTGACCAATTGGTTTCCTGGGTTTCTGCTGAGGAGAAGGATGGGAGAGAGAGGTGTTTGGTTT
AX-181160344	Affx_308493126	AX-181160344:T:C	T	C	1	173.26	TCGAAAACTTTTCATTCTTCTCAGTGTCGTGTTTTCTGGGTTTTTTCCTCGGATAGTAATAACTTCTGATA
AX-181167222	Affx_308611795	AX-181167222:A:G	A	G	1	173.9	CTACTCTTACAGCATGTCCTACAGCGAGCATGAGGACAATCTTTCTTCGCCTGATTCCCACAATCTTGACA
AX-181487502	Affx_309763792	AX-181487502:A:G	A	G	1	173.9	CTAAGCACCGTGGGAGTATTAGCGCGGAGCATGGCATGGGACTAATGAAAGCTAACGAAATTTTCTACAGC
AX-181496005	Affx_309969175	AX-181496005:T:G	T	G	1	173.9	TCGTGTGGTCGTGGCAGTGCTCTCTTCTTCGCCTGGTTCAGGTGAAAGCCTAGAGTTGGAGTTTAGCATCC
AX-181167217	Affx_308611790	AX-181167217:A:G	A	G	1	173.9	GCCGCTTCACCACCGCTAGGAGGGGTGTTTCCGGCAGAGATGTAGTTGTTATTCATATCTGCACCATAATT
AX-181487850	Affx_310670956	AX-181487850:A:G	A	G	1	175.2	CTTTATTTTCCAACGAAACACCGGCCCCCAAAGACAGTTGTTCATGGTTGAGTGGCGATGGTACATTCTGG
AX-181488566	Affx_310435078	AX-181488566:A:T	A	T	1	175.2	TGAATTTAAGGCTAGCAGCCACCTCATGCTGATCTAGACTTGATTTTGATGACCCTTCTTTATGTGGTTGG
AX-181485412	Affx_310464719	AX-181485412:T:C	T	C	1	178.12	GGTTCTGGGCATGTGATTAAGGGGATTTTGTGGTGCGGTGATGTTACTATGGAGAGGTTGGAATGGGGGAA
AX-181497120	Affx_310374172	AX-181497120:T:C	T	C	1	178.12	CGGTTTTTGAGTTGGTCCCTGTCCCATTTCAAACCCGTTTTGTTGTAAAATCCATCACATATATGTTTCCA
AX-181449508	Affx_310711132	AX-181449508:C:G	C	G	1	179.09	AATTCAGAGAAAGAGAACTAAAATCAAGTGCAATACTTGTAATCATCTTGTTGGTTATATATACGATGATG
AX-181489993	Affx_309876854	AX-181489993:T:C	T	C	1	179.09	TCCTTGGTCCGGGCTATTATTATTATCCCCAAATGCGATTCTTCCATAACCATCATCCCCAAAACACATTG
AX-181151458	Affx_308327927	AX-181151458:A:G	A	G	1	179.09	ACTGCTATAGGAGGTGTTCAGCGTGAGAATCACCAAGCCAGCAATAAACAACTGCAAACCGAGTTGTTTAA
AX-181485026	Affx_309899491	AX-181485026:T:C	T	C	1	179.09	AAAATTGATTCTGATGGGCTGGTCAGCTCATTACCCGACTGTGACAGTTTCCCTGATGCTGGTGGTAAGAT
AX-181201926	Affx_309286319	AX-181201926:A:G	A	G	1	179.09	ATCATAGGAGGATCAACAGCTAGAACATTCTACGAAATTGTATGTGGAGAATCATGCACTTCCAAACCTAT
AX-181157162	Affx_308444452	AX-181157162:A:G	A	G	1	179.09	AAAGGATATACCTGTACTAAACGAACTTGAAACGCAGGACGATTAGCAGGATCTTCTGCCAACTCGAGCAA
AX-181491260	Affx_310370597	AX-181491260:A:G	A	G	1	179.74	TTCGCAATACTTTATATTCACACCGATGTTCAGAGAAGCGAGAATTTCCCCGGAATCTCTTCTCTCCGGTC
AX-181484852	Affx_310646033	AX-181484852:T:C	T	C	1	180.07	AAAGGCTCCCTAGTTTCTGGATACCTCTTCAGCTCCGAGATCTTGAGTTGCTCCAACAAGTTTCCAATCAA
AX-181485850	Affx_310337090	AX-181485850:T:G	T	G	1	182.36	GATAAAGGGATTCAGCGATCCATTCGCCTTGATGCGCAGGCATTCAAAGAAAGGGACCCTGCATGTTTGTC
AX-181181502	Affx_308864352	AX-181181502:T:G	T	G	1	182.36	AAACTTTGCAGAGTGGAATCATTGTAGAAGGAGATGGTTCGGAGACAGAAAAATGTCACTTTAAGACTGAG
AX-181485657	Affx_309824993	AX-181485657:T:C	T	C	1	182.36	ACCAACTACTCAGAAGATCAACTATTAGAGTGCTCCAGTTTAATGGTTGATTTTCACAAGAAGGCTGGGAC
AX-181481553	Affx_310366252	AX-181481553:T:G	T	G	1	183.01	TTCATACCAAGAATCTGATTCATTGTTTGAGGATTGGAAAGGATACTTTGCATCATTTGTGAAATAGCTGG
AX-181205965	Affx_309378754	AX-181205965:T:G	T	G	1	183.66	GGGCCAAATTCTTTGCAGCCAAAAATAAGCTTCTCGGATAGTAATGATAATAATGCAGTTGTGCTCTCTCA
AX-181481274	Affx_309610715	AX-181481274:A:G	A	G	1	183.66	TTCTTTTAAGCTCCGAATCTGGCGTGTACACGCGCAGTGTCAACACTCCTTGGATCTCATCCATTTTATCA
AX-181185338	Affx_308924464	AX-181185338:A:G	A	G	1	183.66	TGTGATTCTGCCATTGATTGGTTCCTCTTGCCAAAAAGCCTCCCTCTTAGAGCAAAACTGTATCTAAAATT
AX-181205963	Affx_309378653	AX-181205963:A:G	A	G	1	183.66	TATGTTGCTGTTACACCTATTGTGTCTAAAGATGGAGCTGTTATACTTGGATCCAAAAGGAGCACTGTATT
AX-181200865	Affx_309259060	AX-181200865:A:C	A	C	1	184.3	CTTGGCTCTTCCAGACTTTCCTTGATGGGAATGGGAACACGGTCTAAAAGCTTTGCAAGCTCCATCTTCTC
AX-181200861	Affx_309259055	AX-181200861:T:C	T	C	1	184.3	TATGTAATCAAATCCACAGCTGTCAGTCGAACATGCTTTCTTGTAGGTACAAATACAATAGCAGGTTTCCC
AX-181497220	Affx_310464888	AX-181497220:T:C	T	C	1	184.95	GACCCGGTGAACTTCGATCTCATCATCATCGGTACCGGACTTCCCGAATCGATCATCGCCGCCGCCGCATC
AX-181448091	Affx_310118756	AX-181448091:T:C	T	C	1	188.2	TCTCCAGCAGCAGCTGGAAACATGAAGTTCAATATCCTATCAGGAACCTCTATGTCTTGTCCTCATGTAAC
AX-181485375	Affx_309744637	AX-181485375:A:T	A	T	1	188.52	ACGTTTACAGACCCATCCACAGCAAAGCGATATATACAAGAAGAAGGAGCACCAATTGTTATAAAAGCAGA
AX-181170015	Affx_308656531	AX-181170015:C:G	C	G	1	188.52	CTTCTCTCTTGTGGAAATGTGAAAACCGCGTTGTACAGAGGGTAGAATCCCCAGAAAACAGCAAAGAAAAA
AX-181491717	Affx_310296204	AX-181491717:A:G	A	G	1	188.52	GGAATAGGCATGAAACCTGTGTTGTCAGCTAGTGCAATAACGCCAATTGGCAAAACTGAATGTGGTTCATA
AX-181177323	Affx_308803245	AX-181177323:T:C	T	C	1	188.52	CCCTAGAGGAGGAGAAGATTGCATTGCTGGATCAACTGGTTGTAATGGAAGGTCTTGTTAGTCCAACAAAG
AX-181484197	Affx_310282962	AX-181484197:A:G	A	G	1	189.49	TGGTTGGATATAAAAACAGTGAATGAGCTGAAAACAAAGGTTGGTCATGTGATAGTGATGCTGCTTCTGAT
AX-181485778	Affx_310282961	AX-181485778:C:G	C	G	1	189.81	TGATAGCACAAGCTCTCTGCCTGATCAAAATCCTTCTGACAGATCAAATCTATTTGGCTTATTCACTTTGA
AX-181196164	Affx_309146729	AX-181196164:T:G	T	G	1	191.75	GATACTCTCCGGTGTTTGAGGTTCTGAAAAAACACGATGTCACCATGAAATTTGTCTGCCTAGGATTTAAT
AX-181443759	Affx_310625632	AX-181443759:A:C	A	C	1	191.75	TGTTATGCTAGAGTTTATTTGGATGATGTTGGCAGAGTTCTTGGGAAAATATATCTTCCGTTGAAGAACCA
AX-181500241	Affx_458762636	AX-181500241:A:T	A	T	1	191.75	AAACTAGAAAAAGAAGCCATGAAGGAAAAGGCAGCAAATAATATGCATTCTAGGAAAGATGTTGTTCGATA
AX-181500242	Affx_458762637	AX-181500242:A:C	A	C	1	191.75	CTGAAATTGCTATGGTCATTGGAGGAGTGTGGTTGAGATGGTGGCTTCAAGCTGCAGCTGCAATGTCAAAC
AX-181486216	Affx_310077778	AX-181486216:A:G	A	G	1	191.75	ATTGAACAGGAATGGAGGGAGAGAGAAGAACATAGAAGACTGAGGGAAGAGAGTAGGGCAGAGAGAAGGGA
AX-181147739	Affx_309924840	AX-181147739:T:C	T	C	1	191.75	TTTCGTTGAGACAGAGTCCTTCCAGGAGGAGGTTGCTGAGGCCGGGGGTTGATACTGATGATCGGGGTTGG
AX-416821418	Affx_309201041	AX-416821418:A:G	A	G	1	191.75	CCCTCATTTCTGTCTCCAATACTTGAAAGAATATCATCATGCCCAACTTTCAAGAATGTTGACCCTGATAG
AX-181486806	Affx_309495941	AX-181486806:A:G	A	G	1	191.75	AGCCGGGTAGGAGTAACTGCCATCACATAATATCTAGTCTCATTAATTACGCTAGCTGTTTCCATCTGTAA
AX-181464362	Affx_309529548	AX-181464362:T:C	T	C	1	191.75	GATACATCTCTTGCGTTGATAAAATAACCAGCATCCGAGAGGCATTTCACTTTAGCTCCTAGCGGTAAAAG
AX-181204824	Affx_309354003	AX-181204824:A:G	A	G	1	191.75	ATGGCTCTTAATGTGCCCATGGGCATGTGGAGGGAACATACCGTAAAATTCTCAGTGTCTTGGTTTGTAGC
AX-181482233	Affx_310289661	AX-181482233:A:G	A	G	1	191.75	TTTTGGCATTCCAACAGTCGCCAATGCTTCCTTGAAAAAACTTGGTTATTGGCATTCTGATTTGACAAATC
AX-181470268	Affx_310132317	AX-181470268:T:C	T	C	1	191.75	GCGGCGATGGAGGAGGAAGTGATGTATGTAGTGGACGAAGGTAAAGGTATTCTTAGTAGATACAATCCAGA
AX-181189407	Affx_308997921	AX-181189407:C:G	C	G	1	191.75	TGAGTCTGTCATTAGTACACATTCCTAGAATGACACTTTGGATGGTATTCCAGCTCTCTATTATTGGTAAA
AX-181482566	Affx_310705872	AX-181482566:T:C	T	C	1	194.65	CCTGGTGGTTCTCTAAGTGCTACAATGGCTATCTACGACGCGGTACAGCTTGTGAGGGCTGATGTATCCAC
AX-181497577	Affx_309488581	AX-181497577:T:C	T	C	1	195.29	CACAACATGAGAAAAAACATTTACTGAATTAATTACAGTCTTCTTAGCAACTCTAAACCTCCCACAAGGTA
AX-181462351	Affx_310579022	AX-181462351:T:C	T	C	1	195.29	CAGATGAGCAAAATCAAACTGGGAAAGTTATATGCCGCTTCAATAATGTATGGATACTTTCTCAAACGGGT
AX-181487496	Affx_310350365	AX-181487496:T:C	T	C	1	195.29	ACATAACTATTCTGATCATCGACTTCAACTGCTTCCTCGGTTATCACTTTGAGTTCTTCCAAAGAGTACGG
AX-181205859	Affx_309375390	AX-181205859:T:G	T	G	1	195.29	CTTAAAATTTTCTCAGAAATGTTGGAAGAAGGTTTGGCACCAGATGATGTTGTCTATGTTGGGGTATTGAG
AX-181169459	Affx_308650970	AX-181169459:T:C	T	C	1	195.94	TTTTATGTAAATTGGGACGAAGTACTTCCTGGAGCCACTGCAGTCGTCTCAACACTTGGAGGTTTTGGTAG
AX-181200957	Affx_309260728	AX-181200957:A:C	A	C	1	196.26	TTGTACAGCATCAATTATCAGCATTGTGGTGCATCAAAAACATGGTATGGTATCCCTGGTCATGCAGCTTT
AX-181500327	Affx_458762763	AX-181500327:T:C	T	C	1	200.14	ACCTTTTCCTGTCTTGCACAACACGTTGCCCAAGCCTAGGCCTGAGTTTTTATCTTCAACTGGGACTTTCC
AX-181168896	Affx_308643674	AX-181168896:A:G	A	G	1	201.42	AAGAATTTGCAGCTGAACGGAACGAAGTTTTTCCCAATAGAATGACTGATCACAGTTCCACATCTGAGAAA
AX-181495779	Affx_310498470	AX-181495779:A:C	A	C	1	203.04	TTGTAGCTCTACTTGCATTGCAGGTGTCTGTTCTAAATCGAAAGAATCAGTGGTTCCAGATTCTAGACGCT
AX-181484052	Affx_309775599	AX-181484052:A:G	A	G	1	203.36	TTCAAATTCCCCTTTTTCTCACCACACAAGCTTGGAAGAGATGAATCACAACTGTCCACTGATGAACAATC
AX-181444322	Affx_310498469	AX-181444322:T:C	T	C	1	203.36	CTCGATTACAATATACGCGTGTCACAAAATTGTTGCGGTTCCTGTTTGGTTGTAGCTCTACTTGCATTGCA
AX-181485184	Affx_310394423	AX-181485184:T:C	T	C	1	203.36	TCTGGTTCAATTGATGCTTTCAGAAGGATAAAAGCCACTGAGGGAATTAAAGGCCTTTACAAAGGTTTTGG
AX-416773332	Affx_310687798	AX-416773332:A:G	A	G	1	203.67	TCGATAGTCTTCCAAAATACAGTAAATATGATCTGATTTCAGCTGTTAAGAGGCAGATCCCATTCTTTTAC
AX-181168895	Affx_308643673	AX-181168895:T:C	T	C	1	203.67	CAGTGTCTTTGAGTCTATGGAAGTGGATTCGAAGCCGCAGTTAGATAAATCAGATGGAATTTTTATCAATT
AX-181152113	Affx_308340572	AX-181152113:A:C	A	C	1	205.61	GACTGAAAATTCCCCCCATCACTAAAACTATCTGGAGTTAAATTAAGAATCCCCATGACCAATGTTCTTCC
AX-181189049	Affx_308989395	AX-181189049:T:C	T	C	1	205.61	CTTGAAGTTGTTCTTGTCAAATTCTCTTTTGTCTTCGGCACTCCTGATGAACCGAGGGAGTCCTGGTTGCT
AX-181473725	Affx_310036320	AX-181473725:T:C	T	C	1	205.61	TCAGTTAGTGGCTTACAGATGTTGCGTAGGACTTTCAGCAGCAGTATCGGAAATTCAAGTAAATATGGTAG
AX-181468321	Affx_309576293	AX-181468321:T:G	T	G	1	205.61	AGAACCTCAAAATAAAAGGCACTCATCGAGCACAAGCTGGAATTGGTAGTGATATTAGGAATAATACACTT
AX-181179205	Affx_308831595	AX-181179205:T:C	T	C	1	205.61	GCTAAACCCATAGCTTTTCCCGGACAAACTCTTCTCCCAGCTCCGAAAGGTGCCAACCTCAAATCAGAACC
AX-181175877	Affx_308783109	AX-181175877:A:G	A	G	1	208.55	TTCAACTAATTACTTTACTTAAAAACAGATAAGGCAGTAGAAAGAAAAAAGTTTGAAGGAAAAATAAAGCA
AX-181155291	Affx_308398861	AX-181155291:T:C	T	C	1	208.87	TAGAGGAGTTTGACCAGCTCTATCAACAGCATCAACATCTGCTCCTTCTTCAATCAAATATTCACACAACT
AX-181175879	Affx_308783303	AX-181175879:C:G	C	G	1	209.19	TCCTCACCTCCATCCTCGGGCAAATCGGAGGTCCACAGAGTCAGGTTGTCTCTCAACAACTGCATGATCAA
AX-416773560	Affx_310743216	AX-416773560:T:C	T	C	1	209.52	CCATTTTTATCCAACGACCTAACCCAAGCCTCAAACAAATCCTTCACATCATGCCACTGTTGCGACGCCAT
AX-181196286	Affx_309147234	AX-181196286:T:C	T	C	1	209.84	CAATCGGGTATTTGACGTAGAACTGCATCAGGTAACTCACAGTGTAGTTGCACTGCAAGCTTATTGCTGAC
AX-181474229	Affx_310603140	AX-181474229:T:C	T	C	1	209.84	GAGGTAAGCTTCAAGGATTCCTCTGTACTGCGATACGCAACCCGAGTCAAAGCTGTTCTTACAAGGGGAAA
AX-181159713	Affx_308482036	AX-181159713:A:G	A	G	1	210.8	AGCCGTCTTGTTGATTCGCCTTCCGCCGGAGGCACACAAAATGGATGGATATCTGGCGAGTCTAAACTGCT
AX-181159716	Affx_308482039	AX-181159716:T:C	T	C	1	211.13	GGTACAAGAGAGAAACTGCTTCCCAACTTGGAGGACACGTCAACGGAAAATTCCTTCCTCTTCATAAAACA
AX-181443039	Affx_309869464	AX-181443039:T:C	T	C	1	213.08	CGAACACAATCATCATCATCATCACAGTTTCCCCGCTTACCAATCATAAAACAGAGCTTTCTTCCGCCAAA
AX-181466947	Affx_309668341	AX-181466947:T:C	T	C	1	213.4	TCGTTTACAGTTTTTATGCTTATGATCCTGCGATACGGGGTCATGAAAAATCCTATTAGTGAAGGTTATTT
AX-181452229	Affx_309763653	AX-181452229:A:G	A	G	1	215.35	GCACAAAATATTGTGAAAGTTCATTTGGCAAATTTACGTATTAAAGGAGTTGATACTGATGTACTAATCAC
AX-416822643	Affx_309732154	AX-416822643:T:C	T	C	1	220.19	GGAATTGAGTCCTTGGCTGGTTTTTTCCTGGATAACGGCTATACACAACGAGATGAGTTGAAGTTTCCAGG
AX-181441843	Affx_310314518	AX-181441843:A:G	A	G	1	225.08	TCTGAGAAGGATTTGCAATTGGTGAGGGAAGAACAAACAAGGATAATGCAGCTTGTTAAGAGAACAACAGA
AX-181473321	Affx_309470756	AX-181473321:A:G	A	G	1	225.08	TGCCACCAATGTGAACCTTTATGATGAACCGGTTTAGGTTTCGAAAGAGACGATAGCATGCAAAGAAGGGA
AX-181166998	Affx_308607712	AX-181166998:T:C	T	C	1	225.08	CTTGACCGACACGTCAACAATCGGGTCCTCCTCACCCTCCTTCCTTCGTTCATTGTCTTCCGCTTCCAGCA
AX-181192489	Affx_309075944	AX-181192489:T:C	T	C	1	225.08	AAGGCCTTGGGCGAAATTATCAAGTTTCATGGAAACGTAAAAACCCTTAAACTTGGTTGGTGCCAGATAGG
AX-181192488	Affx_309075943	AX-181192488:A:C	A	C	1	225.08	GTGCAGAAAATATTGCAGACGCTTTAAAGGAAAATAGGTCATTAACGACATTAGATCTGGGGGGAAATAAC
AX-181462281	Affx_309470826	AX-181462281:T:C	T	C	1	225.08	AGAAGGTGCCATCCAATGCCCCTCCTTCTGAGAGACTTTTCCACAGCCATGTTACAAATATAAGGAGAATC
AX-181493053	Affx_310478458	AX-181493053:T:G	T	G	1	225.08	GTGACGACGTTTTCGCCTGCTCATTTTGAAGGTGAGTGGGATAAAGTTGGTGCTTGTTCAAAGACTAGGCC
AX-181461783	Affx_310761670	AX-181461783:T:C	T	C	1	225.08	TTCCTCACAATAATCAGTAAAAACAGCTGGGACATCAATCTTTTCAATTAACTCAATACTTGGTAACCAAC
AX-416821443	Affx_309212671	AX-416821443:T:C	T	C	1	227.66	GCAGCAAATACGGCTATCACAAGAACAGGCCATCTCAAGTTCTCTGGAACAGATACATAAAACCCAAAGTG
AX-181466647	Affx_310340797	AX-181466647:T:C	T	C	1	227.66	CCTCTTGAGGTGTACGGACCTGAAGCAACGATGACCGGTATATGCAAAGAGGCGATACACTGCATTACTGC
AX-181157821	Affx_308455701	AX-181157821:A:T	A	T	1	227.66	GGAAGAACCACAGGTCTGACAATAGGAGGAATAATAGGGCGAATTGAAGGGATCCCCGCAACAGGTGGGCG
AX-181460831	Affx_309464231	AX-181460831:A:G	A	G	1	227.66	CTCACACACGTTAAACAAATCAAACCATGGCTCATAATTCTCTCCCAGACAACACTCTCTTCGCGCGTGAA
AX-181474057	Affx_310340796	AX-181474057:T:G	T	G	1	227.66	AGTGCATCTCTAAAATTCACCGTGTTGAACCCAAAGGGCCGAATTTGGACCATGGTTGCTGGTGGAGGTGC
AX-416768630	Affx_309004339	AX-416768630:A:T	A	T	1	227.66	CTGCGTTGATGAGAAAAAGCTGTGTTGTTGGTTCTACTAATTCCAAGATTACACGAAGTAGGAGTGTTTCT
AX-416767267	Affx_308550713	AX-416767267:T:C	T	C	1	227.66	AACCAACTAAATTATGAGCAACAGCATTGACAGTTCGCATAATAAACATAACAGAAATAAAATCAAACTTG
AX-416767828	Affx_308761090	AX-416767828:A:G	A	G	1	228.98	CTCTCATCTAGGAAGGGTGGATTCGAGGGAGCAACAAGAGGCTCCTCACTCTTGGTAAGCATCTGTAATGC
AX-181162731	Affx_308537559	AX-181162731:C:G	C	G	1	230.28	CGGCATGTAGTGCAAGGTAGCAAAGGAGAGTTAAGCCATGATACATCTGATTAACATCGTTATTCCTCAGC
AX-181172090	Affx_308714104	AX-181172090:T:C	T	C	1	230.28	GCATACAATCCAGGTGCAATAGTTGTGCCATATTTCCGAGTTTCACCTGGTTGCATCACTCCTAAGCTTAG
AX-181172091	Affx_308714105	AX-181172091:A:G	A	G	1	230.28	AAGTACCAGAAAAATCCATATTCATAGTTTGCTACAGTGCATATAAACGACACTGCCAACCTTCTAGACCT
AX-181463088	Affx_309937757	AX-181463088:A:G	A	G	1	232.27	TGTGGTAGGAGTGAACGAGAAGACATACAAGCCCAACATGGACATTGTTTCTAATGCAAGCTGTACAACGA
AX-181197882	Affx_309180243	AX-181197882:T:C	T	C	1	236.3	ACTACTATAGGTAGTAGCATTGGCGATTATAGAGACGTTGATGGAATTTTGATCGCGCATCAAGGACGATC
AX-181192252	Affx_309067826	AX-181192252:A:G	A	G	1	239.64	GAGCGTCAATTAATTATGGTTTCCGCAACTGTTCCATTTTCGGTTGTAAGAGCAGCTAAAAGCTGGGGTTG
AX-181473399	Affx_309407901	AX-181473399:T:C	T	C	1	240.28	CAGCTTGTGAAGGAGATCGGAAGAAAGGTAGCTACCGATAAGTGCATCATGCTTTTTCTGTTCCTTATCGT
AX-181496033	Affx_309454082	AX-181496033:T:C	T	C	1	240.28	AGTATTATCGGTGAAGGTGGTTATGGAATTGTCTACCGAGGGCAACTTATCAACGGGAATCCTGTGGCAGT
AX-181486407	Affx_309453758	AX-181486407:A:G	A	G	1	240.28	GATATTAAAGAAATTAGTGTCGATCAAGTTTCATCAAATAGTCATCCGCGAAATGGTGGTTTTATGAGCTT
AX-181155598	Affx_308406216	AX-181155598:A:G	A	G	1	240.28	TTGCATCTTATGGTATTCGAGTTGGTTAAGAACTCACTGCGTGCTGTCGAAGAGCGTTACATGAATTCTGA
AX-416821517	Affx_309256467	AX-416821517:A:G	A	G	1	240.28	AGAATTAGGGAAAGAAATCGAAGAAATGAAACTGAATGAGAAAGAGAACGAGCATGGTTCACATACACAAA
AX-181496501	Affx_310049683	AX-181496501:T:G	T	G	1	242.58	GGTGCTACAAGCGTGAGATGTTCCTGCTGTAACACGATAAATCTTGTGCCAGATTCTAATCAAATGAGCCA
AX-181488026	Affx_310464636	AX-181488026:T:G	T	G	1	243.22	GCACCTGTGACCATGAATGCATTTGAACTTATTTCGAAATCTCAGGGCCTCAACCTTAGTAGTCTTTTCGA
AX-181162874	Affx_308539636	AX-181162874:A:C	A	C	1	243.22	TTTCCATTAAGAGCACTCAATCCAAACACAATCTTAGCCCCTGCTTTCTGGAAGAAATCATTAAGTTCATC
AX-181454297	Affx_309763956	AX-181454297:T:C	T	C	1	243.22	TAACACAAGCTGTGAGAATCCCGAGAAATGATACTCGATCTGGTTTAACATTTGATAGTTTCATTTGGTCG
AX-181447022	Affx_309876943	AX-181447022:A:G	A	G	1	243.22	GGCTTTTCGGTGGCAGCCATTCGAACATCCCATGCACGTATAGTACCATCAGATGATGCAGATGCTATTAG
AX-181206066	Affx_309381351	AX-181206066:T:C	T	C	1	243.22	CATTGGTTGCTGTTGTCAAGTCCACGGAAGAAGTTCGTAACGATAGTAAGGTCGATGAAGCTGAGGGAGGA
AX-181150367	Affx_308304809	AX-181150367:A:G	A	G	1	243.22	ATAAACAAAGAGGTTCAGGTGAAAGTTCTGGTGAAACGTGGGAACAAACAACAAACAAAGCAGATGTACAT
AX-181203122	Affx_309318527	AX-181203122:C:G	C	G	1	245.5	CAGAAAAATAAATGTAAGTTCAGATGCTAAAGATGCGAACTCTCCTCGGCAAGCTCAACCTAATGGACCCC
AX-416773000	Affx_310606040	AX-416773000:A:T	A	T	1	245.82	TCGGTGGTGACGGCTTCACCCAATCCTCCGACGAAAATTCTCACAGCTCTCTTCTCGATTTCTTCTTCCTC
AX-181474356	Affx_310044419	AX-181474356:A:G	A	G	1	246.46	CTATCCACTGTTTGGAAGGAAGGCTTGTAGAAACCACCGCGCCTTTTGGTCATTGTAGAACATGCATGCTG
AX-181466297	Affx_310044418	AX-181466297:A:G	A	G	1	246.46	TAATAACAGCATTGCATAGAAGAAAATACAAATCTAGCATAAGCTCCAAGAGCCTCCTAAAGATTAAAAAG
AX-181455483	Affx_310146153	AX-181455483:T:C	T	C	1	250.48	AAGACGGATATTTGGATCTGACACTGACTTCTGGACTGAAAGATTACACGGAAGTTCAACCAGTTCGGACA
AX-181471779	Affx_310146152	AX-181471779:T:C	T	C	1	250.48	ACACAAGTGGACTTATTTGCGTGCCCAATATGCTACGAACCATTGATAAGAAAAGGTCCTGTTGGTCTTAA
AX-181483259	Affx_309778016	AX-181483259:A:C	A	C	1	252.09	TTGAGGGCAAAAATGTGAATGATGGGTCTAATCTTATCGAGGAAGATAGACTTAATTCTTGTCAGGAAACC
AX-181484422	Affx_310482490	AX-181484422:T:G	T	G	1	252.09	AGGGGATCCGCATTTCCAAGAGACATATCAGGTGCGTTAATCACCAACTGCCCACAGGCACCACTTATGTC
AX-181488931	Affx_310743903	AX-181488931:T:C	T	C	1	252.09	CCTGAGTTGCTAGAATGCCGAAATTTAGAGCTTGCCGTTCCTGGGACATACTGCGCTGATGCACCAGTGGT
AX-181147646	Affx_309171304	AX-181147646:A:G	A	G	1	252.09	TTAACATGTCTTCCAGCTGTTGCTACAACAAGCCGATGTCCAACAAGAGATAGAGAGTAAACACGCTCAGG
AX-181451337	Affx_310525888	AX-181451337:A:G	A	G	1	252.09	GCCTGAGCCCATTGAGCCTCCCTCTCACCTTTCCCATAGTCCTTTCTTGTTGTGAATGCAGTCTTGTTTTG
AX-181484889	Affx_309424242	AX-181484889:A:G	A	G	1	254.05	GTCAATGGGCCTGTTTGCCATATTCTGATGGTTCCATCCTCAGATCCTGATGCATATGATTCTCCTCCAGG
AX-416771664	Affx_310268608	AX-416771664:T:C	T	C	1	256.95	CTAAAAACTGCTGCAGTGGCTTTGAATCCTGGAGGCTCCTTCTATCTTCCATTTAACATACTTTTGATAGC
AX-181489437	Affx_310326528	AX-181489437:T:G	T	G	1	257.27	CATCCATCGAGTTGGAGGATAGACTCGGAAGGACAGTCTGCGATGGTGTTGATGCAACAGCTTCTACAGTT
AX-181190794	Affx_309038817	AX-181190794:T:C	T	C	1	257.27	AGGATGTCTGCCAAAGATCTCGGTTTTAGAGAATCCCTTCCTTTAGACGAGACAGAGGCCAGTGAGAGAGA
AX-181198614	Affx_309196466	AX-181198614:T:C	T	C	1	257.91	AGAAGAGAGTGCTCATCATTGATATCAGCAGGGCACGATCTTTTTTGTCCTGATATTTCATTTACAAGAGA
AX-181470460	Affx_310002617	AX-181470460:A:C	A	C	1	257.91	AAAGCAGCGAGAAAGGCATCGGCTTGTTTCAATGAAGTGGCAAAGATTTGTTTCTCCTTGTCAGCGGCAGA
AX-181166371	Affx_308596031	AX-181166371:A:G	A	G	1	257.91	ACAGTGAGCGTAGCCCAGACTTTAGCAACAAAATAATGGAACTTTCTCCGGTAACGATCAAACAGGAGCAC
AX-416824676	Affx_310409169	AX-416824676:T:C	T	C	1	258.55	CCTTTCATCACCTCTCTTTGTCTGTACAGATGAAACCCATGAAGACAAGCCTACTGCTCCAAGTAGGGGTA
AX-181181432	Affx_308861988	AX-181181432:A:G	A	G	1	258.55	TTCCCAGCAGAGTGCAGATATATTGAAACAGAGACAACAATTGTTCCAAGGAAGAATGCTAGGGAGAGATG
AX-181185172	Affx_308923664	AX-181185172:A:G	A	G	1	259.19	GAAAGTCTATCCGAGGAGGAAATTGCTGGTTTGAGAGAAATGTTTCAGGCTATGGATACCGATAGCAGTGG
AX-181484692	Affx_310243711	AX-181484692:T:C	T	C	1	260.79	GCTATTTCCATTGCATCTGTTTCTGCATATCCAACCAGCCAGCATTTGCTTCGCGGCAGCTTATTTAACTT
AX-416769921	Affx_309583280	AX-416769921:A:T	A	T	1	260.79	AAGCCTCAAGCCTTGAGCAATGTCAGAGATCCAGAAGTGAAAGCGTTCATCGAGAAATGCATAGCACAACC
AX-181457984	Affx_310734067	AX-181457984:A:G	A	G	1	260.79	GCATTAGCCAATGCTGAGAATTTCAATGAAGAAGTAAGGGCACTCCCTTGTCCTATGGTTGTATGAAGATA
AX-181489115	Affx_310375167	AX-181489115:T:G	T	G	1	260.79	AGTCGCTCTTCGTTGGTGTCCCACGATATTCCACCGATAAATAACTTGCCACTATCTGATTGCATTTTATC
AX-181482827	Affx_310375164	AX-181482827:A:G	A	G	1	260.79	AAACTATTGACCCTACTCAGACCATAATTGTATCCACTGAGAGGTGAGCGGGTAGGTCCTGGCGATAACTC
AX-181486673	Affx_310121849	AX-181486673:A:G	A	G	1	260.79	TCTCTAACAGATGGAGACCTGGAAACCAAGCTCTCATCTCTACCAAGTCTTGATACACTTCTAACTCTTGT
AX-181156519	Affx_308430745	AX-181156519:T:C	T	C	1	263.09	GAGGTCATTGAAGTGGTGAAGCAGGCAAAGGAAGCCCATTGGGGGGTGGTGACATCTCACAGAAGTGGCGA
AX-181493450	Affx_310750851	AX-181493450:T:C	T	C	1	263.09	GCTCGCTACGCCATCATTTGCCAGGAGAATGGCCTCGTGCCTATTGTTGAGCCCGAGATTTTAACTGATGG
AX-181455507	Affx_309437372	AX-181455507:A:T	A	T	1	264.05	ATAATATGAAGAATCTCAGAAACTCTAGCATATTGACTCTCCTTACAAAAACCAGCTATAAGCGAGTTAAA
AX-181471682	Affx_309438005	AX-181471682:T:G	T	G	1	265.02	TCAGCACAAAACGCCTTAATAAGACACCCAACAGTGTCAACATCAATGCTACCGACAACACCAGATTCAAT
AX-181452131	Affx_310699602	AX-181452131:C:G	C	G	1	265.02	CCTCTTCTTTTTCAGATTGTTCCACAACTGAACTACTATGCAAGGTGTTGATTCCATATTTGAAGTTGAAA
AX-181443340	Affx_309671771	AX-181443340:A:G	A	G	1	266.32	GTAGGTATAGTCACTAAATTTTCTGAGATGGAGGAAACATATTCTTCTCTCGGATTTCTTAGATACGAAGT
AX-181487959	Affx_310396833	AX-181487959:A:G	A	G	1	268.59	AGATTTCCAATCTCAGCATCTGAACCAGAAAGCCCAGAGCCTGGTGGCTCAACCGATAAAGCTCTTGGCAG
AX-181199225	Affx_309211406	AX-181199225:A:C	A	C	1	268.91	GCCAAAGGAAGCTCCTCTTGACACTTCTCAACCACAAAATCCTTTCCACCAACTTTGCTAATCTTCTTAAA
AX-181154723	Affx_308393181	AX-181154723:A:G	A	G	1	271.17	ACAGATATTGAATATGGTGGATACATTATACCCAAAGGGTGGCAGATCTTTTGGGTTACATCGACGACTCA
AX-181490672	Affx_310646161	AX-181490672:A:G	A	G	1	271.17	CCTGACATTCGTGCAAGGTTTAATGAGACTGCAGCATGGGAGTATGCTTTGAGTATGGACGGAAAACCTTA
AX-181489725	Affx_310631125	AX-181489725:A:G	A	G	1	271.17	GAGAATTTCTTGCTGTCTAGTAAGGATGATAAGGCAATTATCAAGGTTACTGATTTCGGCTTGTCGGTTTT
AX-181447504	Affx_309840998	AX-181447504:T:G	T	G	1	271.17	TTCTTTTGTTCTCCCTAGAGTTGGTAAATGAATGAGGAGTTAAAACTCCAATGCTTTTCAGTGAGACTTTT
AX-181496640	Affx_309471739	AX-181496640:A:G	A	G	1	271.81	AACCTTGTGTATTGAGGTGATGAACTTCCAAGAGAACAAACCATGAGTTTATTCCAAATGAATCGAAAAAA
AX-181195475	Affx_309130916	AX-181195475:A:G	A	G	1	272.13	GGAGAAGATTGATGAGTTGCAGGCTGAAGCGGAGAAGTCGCAGGATGCTGTGAAGGCTACGGAGGCTATTG
AX-181195476	Affx_309130922	AX-181195476:A:G	A	G	1	272.13	GAGGAGTTGAGGGATACGATTGGGGAGAAGGATAGAGAAATTGAGGGTTTTAGAAACAAGGTTGAGGAATT
AX-181491111	Affx_309402446	AX-181491111:T:C	T	C	1	275.07	GCTGATCAGATGCTTCAAGTGGGGTTTCAGGAAGACGTGGAGAAGATCTTGGAGAGGTTGCCTGCAAAGAG
AX-181173866	Affx_308748119	AX-181173866:T:G	T	G	1	278.67	GGATCTGAGACAGATCCATTTTATCTTGAACGAAAGGGGCTATATATTGGCCAAGGAACTGCAATGTTGTC
AX-181151827	Affx_308336279	AX-181151827:T:C	T	C	1	279.31	GATCAGGTTAACGAGATAGCGCGTGCTATTGAGAACAGTGGGGTCCACTTTGTGTGGTCTCTGCGTAAACC
AX-416770368	Affx_309746934	AX-416770368:A:T	A	T	1	280.28	AGATGATGACGACTTTGGTTCCTTGCGTGATGCGGATGTTCATGATAAACAAGATAAGGAACCTCTCCATG
AX-181483608	Affx_310396456	AX-181483608:A:G	A	G	1	281.24	GATGTGCAGCGTGGGATAGCAATGCTTCAATCATCATTACCTAGATCTCTTGACCCGCTGCAGCAAAGGGA
AX-181459591	Affx_310279867	AX-181459591:T:G	T	G	1	281.56	AGATGATGTTGTAGAAGTCAAAGAAGATGAAAAATGTGAATGGTTATTTTCAGCCATATCCTTGTGAAATG
AX-181448093	Affx_309936318	AX-181448093:T:C	T	C	1	282.86	GTACAGAACCTTTCCCACCCTGAGGTGATTTTGAGCTTGCAGAAGAAATAGCAGCATTGAAATGTGCCCTT
AX-181172968	Affx_308736981	AX-181172968:T:C	T	C	1	284.14	ATAACAAGGGCAGCACTTGGTGCTTGTGCAAGGGCCTGTTCAAGAGCTGTTTTCCATTCGAACAAGTCTTC
AX-181453966	Affx_309499956	AX-181453966:A:G	A	G	1	284.78	GATTCTTGGCTTTGGCATCCTGACTTTAAGACTGCAGCAAAGTATGTCATGAGTCCTCCTATTAGGAGTAA
AX-181450365	Affx_309565648	AX-181450365:T:C	T	C	1	284.78	TATGGCAATGGCAGTGTGAATACATAGATTGATATCGGGACTGAAAATGTGGAAGCAAGACAAGATACAAC
AX-181442550	Affx_310298619	AX-181442550:A:T	A	T	1	284.78	TGTCAAAGAATGTTTTGCACGAACTTGTTCGTAAAAGTCTTCTAATATCACATCTTTGCAACAAGCAGGTC
AX-181184631	Affx_308914151	AX-181184631:A:G	A	G	1	289.4	TATAGCTCAAGGTACTGCAGATGCTCTAGCTTCCCAAGTTCAGGTACCAACTGTCCAGATAGGTTAGAATT
AX-181459439	Affx_310535973	AX-181459439:A:G	A	G	1	290.37	GCCATGGTAATTGCAGTTATACCAAGCAGTGAAGTAGATATTACATGCAAAATTGCTCCAAATGCAGTAAC
AX-181485451	Affx_310610503	AX-181485451:A:T	A	T	1	290.37	GACAAGAAACCTGCTGCGGTTAATTGGATCGAGGGACGTGGGAAATCAGTTGTTTGTGAAGCAGTTATCAA
AX-181455244	Affx_309567400	AX-181455244:A:G	A	G	1	290.37	AGAATGCTTGTGCCGACAAGAAAACCCATATTTCAACATCAGATACAAGAACAACCCCTATTTTATGGCCA
AX-181155897	Affx_308413197	AX-181155897:T:C	T	C	1	290.69	CCGTCATCAACGGCGGCGATCTCGCCGGAGTTTGACGTCACTGTAAAAGCCAATAACCCTAACAACAAGAT
AX-181156530	Affx_308430762	AX-181156530:T:C	T	C	1	292.62	ACCTTTCTGTTAAGTTGAATATTCTCCTTATTTAGCCCATGCATGAAGTTTCCATAATTGACACCATGAAC
AX-181470082	Affx_309706977	AX-181470082:C:G	C	G	1	293.27	GAGAGTCACAATTTCGACCTAGACGCCGCCGTTTCCACGTTTTTGGACAACAACAATGCTTCCATTCCGAA
AX-181492697	Affx_310020793	AX-181492697:C:G	C	G	1	293.59	GTATCAAAGTAGAAAGCGCTACCAAAGCCATTAAACAGCAAAATTGGATCAATGATCATGAAGTGTTTGAG
AX-181482850	Affx_310645940	AX-181482850:A:G	A	G	1	294.55	GCTATAGGGGAGGAAACCTTAATGTCGTTGTGGAGATTGTGTTTTTGGAGGGCTCGGTAGATGTTTTCCAT
AX-181487514	Affx_310732508	AX-181487514:T:C	T	C	1	296.19	GATCTCCGCCTCCTCATCGACCGTGTAGAGTCACACTCTCTCCAGATCCGGTCACAGGTCCAATCCTATCT
AX-416770466	Affx_309777482	AX-416770466:C:G	C	G	1	300.82	TGAAGTGCCGATTCATTTTGATAATTATTCGATAACTTCACATGAAGAAAAGGTTAGCAACTTCAAATTAA
AX-181482525	Affx_309609586	AX-181482525:A:C	A	C	1	303.42	TGTAGTTTATCCAGATGTTTGATTGTTTGTGTATTAAGCTCTCTATATAACCTGCTTGCTTTGACAGCTGC
AX-181487948	Affx_309648199	AX-181487948:T:G	T	G	1	303.74	TGAATACGCTTCGGCTAGGGTTTCAGGCCGGGAGAGTGAGGAACGGTCGACGAGTTCGTACCACGGGCGGC
AX-181500735	Affx_458762659	AX-181500735:T:C	T	C	1	303.74	AGCCTTCTCCCAGCGCCGCCCGTGGTACGAACTCGTCGA
AX-181163921	Affx_308553263	AX-181163921:T:C	T	C	1	303.74	TTGCTGAAGAAATGATTAAAGTCTACAAAAATGAACTGGGCCCTGAACCAGTGCCTTTAACTGTTCCTGGA
AX-181500393	Affx_458762247	AX-181500393:T:G	T	G	1	307.96	ATGGGTGTTGTTCGAGAAAGTTCCAAATGCAAAACGGTTGGTATTCAAGGAATCGCTTGGGCTTTTGGTGG
AX-181490713	Affx_309578556	AX-181490713:A:G	A	G	1	309.93	CCGATAGCGACATCAGGTCCAATGAGACATCCCTCACCAATTTTGGCTGTTTCATCAACAATGACATTCCC
AX-181454930	Affx_310717580	AX-181454930:A:G	A	G	1	309.93	CAAGCAGCAAACATTGGATCTCTCCCTGCTGATCAATTTTCTTCTGAACCATGACATACAACTCCCATTGT
AX-416824796	Affx_310445225	AX-416824796:T:C	T	C	1	310.59	CTCGATGAATTCAAAAGCAATAAGACCAAATGTTTCGAACTTTCAGAAATTTCCGGGCATGTTGTTGAGTT
AX-181483888	Affx_310342864	AX-181483888:T:C	T	C	1	311.25	AGGCTAGAGGAGCTGAAAAAGCAGAGAGAGATTGCCGCTGCTGCGAAAGAGGAGGACAAGAAGAAGAGAGA
AX-181461050	Affx_310704882	AX-181461050:A:C	A	C	1	311.89	TCCTGATTATCAGCATCAGAATTACAAACAGAAGCAACCCTGCCAACAGCCAAATCTAACGCTCGCATCCC
AX-181184587	Affx_308913061	AX-181184587:T:C	T	C	1	311.89	CGAGGCGGGACGTTCTGGCTTCCAGGGGTTATCTGCGAATGATAAGTTTAGTTTGAAGGATCCGTTGGATT
AX-181147689	Affx_309606436	AX-181147689:A:G	A	G	1	315.47	AAGGTCATGTAGAAATTGAGGAAGCAATAGATAACAAGAACAATAGCCACAAAGCCATATTCTTTTGGCAG
AX-181439951	Affx_310549951	AX-181439951:A:G	A	G	1	315.47	AGCAAAACCAAGAAGTTTCTTTCTTTACCACTTGCATATGCTAGATCTATGGTTCCTCCAGCAAGAAAGTT
AX-181485252	Affx_310038422	AX-181485252:T:C	T	C	1	315.47	ATTGAAAGCCATCCTGTTCTTGAGCCCTTAACCTTCACCTCAACTATGTCTCCATGGCCAGCAACATTGCT
AX-181171338	Affx_308697445	AX-181171338:T:C	T	C	1	316.12	ATAGTGAAAAACTTAAAAAGCAGACAGAAAGCAGTCGAAGGACCGCGACAGTTCCCAGTCATCCAGGGTTC
AX-181148411	Affx_308593021	AX-181148411:T:C	T	C	1	320.19	CTTGGCCTACCACTTCCAGAAGTCTTGGGAGTCTTCGGTCCTGCATTAGGATCCTTAGGTGGACGACCCCT
AX-181490860	Affx_310687079	AX-181490860:T:C	T	C	1	323.13	TGAAGCAAGTCTTCTCCGCCGATAGTACTTCCTGCCAAGGCTTTTATCTGGGATACTCCTCCGTCGGTAGC
AX-181473724	Affx_309979531	AX-181473724:A:G	A	G	1	327.08	ACGAGACTGGAACACGTTCCAGCAGTATCTTCCAAACCACAAACCACCGTTAACACTAGCACGTTGCAGCG
AX-181491726	Affx_310320956	AX-181491726:A:G	A	G	1	327.08	CGGGAGCTTGCGGCAGAGAGGAAGGAGCTCACGACACAATTGCAGGCCATTCAGAGTGAACTCGATTTGGC
AX-181153857	Affx_308380552	AX-181153857:A:G	A	G	1	328.69	CCAAAGGTACAATTTAATCTCCAGCTGTCAGAGAAAGAGCAAATTGACAGGGCAAAGGTTGTGCTTCCTTT
AX-181495036	Affx_310454246	AX-181495036:A:G	A	G	1	332.73	TTATCTGATTTCAACCTCGAGTGTTCAGCAGCATTACCGACAAAAATAATTACTGATTATGTTGGAAGTCC
AX-181486924	Affx_310663126	AX-181486924:A:G	A	G	1	332.73	CGGGAGTTCTTCCGTGGACACGACGGTTCAAAGTCATCAAAGACGTAGCTGACGGATTGAGTTTCTTGCAC
AX-181500727	Affx_458762650	AX-181500727:A:C	A	C	1	333.37	GGAGAAGGGGCTGGAGAGTCAAGTGGTACGGAGGAAGC
AX-181497103	Affx_310475661	AX-181497103:T:G	T	G	1	333.37	TGGTTTCTCTGGTTTGTACGGTATTGGAAAGATGTGATCCAGTTGCATTACCACATTACTGCAGTCATTGG
AX-181491646	Affx_310583514	AX-181491646:A:G	A	G	1	333.37	TCATCAGAGGAGGTTCATTAATTCCATCAGTGTATACTTCCCCACCAAAGACTCCAACAGCTGTTTGCATT
AX-181456519	Affx_309488241	AX-181456519:C:G	C	G	1	334.01	AGAAACTACTTACAGGCTATTGTGGAGAAACTCGTCGAGAATACGAAGTTACAGAATGCTACCAAGTTAAA
AX-416768015	Affx_308814682	AX-416768015:T:G	T	G	1	334.65	AAGAATTGGGTTAAGTTTGAGAGTAAAAAGGAGGAGGATGAAGATAGGTATGATGGAGTGGCTAACTTATG
AX-181192947	Affx_309084751	AX-181192947:A:G	A	G	1	334.65	CTACCAAATTGTCGGTCGAACAAACCCCACTGTCCATTTGATCCATATGCTGTGTACAACAAGTTCCCTTT
AX-181455089	Affx_310093428	AX-181455089:A:G	A	G	1	334.65	GGGCCGAGTTGTGCAATCTGATGATCAATGCCAGCAGGATCTGTGTTGTCAATAAATCGTATCTTAAGTGG
AX-181166585	Affx_308598957	AX-181166585:A:G	A	G	1	334.65	GCCACCAGCCCTTCCAATGCCTCAAAATTCACAGGACACTCAACACAATCAAAAGCAAGAGACTCCAAATG
AX-181451782	Affx_310410353	AX-181451782:T:C	T	C	1	334.65	CTAGCTTTGAGTTTCAAAGAATTCAAGCAACGTATCGCATCATCCAGAAGCTGGATTGGGTTCTTATCCTT
AX-181482081	Affx_310365480	AX-181482081:T:C	T	C	1	335.95	CTCCTTGATTCGCGTCTCATCCCGTCTGCTGCGCTCGGTGATTCGAAGGTTTTCTACCTGAAGATGAAAGG
AX-181460518	Affx_310503083	AX-181460518:T:C	T	C	1	340.89	AGAAGACTGTGATTCGGCACTTATGCTTCATCCATCTTATAGCAAAGCTAAGCTAAGGAGGGCATATTGTA
AX-181445571	Affx_310214773	AX-181445571:A:G	A	G	1	341.86	TTGCCTGCGATTGCTCCTCTTCTATCGGTTATACTATCGACTTTAATTGTGTATTTATCGAAAGCTGATAA
AX-181469254	Affx_310555524	AX-181469254:T:G	T	G	1	348.6	TTTGTTGCCGCTATGGCAGAATCTCCTCTCTTGACGATTTTCTCAAGCTCCTGAACCTTCTCCAACAAGGA
AX-416822122	Affx_309533501	AX-416822122:C:G	C	G	1	349.24	TATTGGAAGATTGTAACCTTCTTGTCCAAGATAATCCAGTGAATGATAACAATTTTAAAGGAGAAGACAAG
AX-181196282	Affx_309147230	AX-181196282:T:C	T	C	1	351.22	ATACTAGGCATCATCAAAGGTTTGAAAGGAGATTACCCGAACACAACGGTGGGCTTTGTCCATATAGATGA
AX-181488268	Affx_309437227	AX-181488268:A:G	A	G	1	354.15	AAGGTTATACCACGGTCGAGACCAGTGAATTTACGAGCGACACGGATTAAGACACGGTCATAGAGGGCGAT
AX-181178209	Affx_308818581	AX-181178209:C:G	C	G	1	354.79	TTACTATCCATGGTAGTTGCGAGGCTGCACCAACTCCCACCAATTCTATCATGAAATCTTTACAGTATGCT
AX-181455862	Affx_310097243	AX-181455862:A:G	A	G	1	356.72	AATGAGAGTATGGATGAGCTCAGCAAAAACAGGAAAAGCATTTGGTGGAGGAGATGGATCCCAAGAGAGGA
AX-181180306	Affx_308847530	AX-181180306:C:G	C	G	1	359.29	TTTGATGCTGTTATTAGAATTATCCTTCAAAGTGACGAGCATAGTGAAATACAGAATGCTACGGAATGTTT
AX-181483818	Affx_310736103	AX-181483818:T:C	T	C	1	363.82	GATAAGGGTTGTGTTCTTGGCATGGAATTGGATCGCGGTGATAATGTACATACTGTTAAGAGGAGGCTGCA
AX-181455045	Affx_309411565	AX-181455045:A:G	A	G	1	365.79	TTTGCTGAAAATATACCAATAGTAATTGACAGTTGAAAACACATGTTTAGACCTCCCCTGTATTTATAAGG
AX-181483223	Affx_310165248	AX-181483223:A:G	A	G	1	365.79	CTCATTGTTGAGAGGTCCCATACTTGGAATATATAAAATGCTTCTGAATTCAACCTCACCCTCAGTAGTGA
AX-181497313	Affx_310736115	AX-181497313:A:G	A	G	1	365.79	AGAAAATTTGGTGATGGCATTGGTACTTTTGGTCAAGTGGAGTTAATTCCTATTGATCATGGGCTTTGCCT
AX-181465406	Affx_309758627	AX-181465406:T:C	T	C	1	371.04	TCTGGAAGCATCTCTATTCGATCCGACAGTAGCACCACCAGCACTCGATCCTTTGCGTTTCCCATACTGCA
AX-181494098	Affx_309535252	AX-181494098:T:C	T	C	1	371.36	GTCACTGTTGGGATACTGTCAAGAGAGTAATGAATCGATACTTGTGTATGAATACATGGCTGAAGGTTCAC
AX-181485006	Affx_310257608	AX-181485006:T:C	T	C	1	371.36	CCGGTTTCCTCATCGGTCACATGCATTACAGCAGCCGCACGAGTATTGTGAGTCCAAACCTCAGCATTCAC
AX-181448775	Affx_309530280	AX-181448775:A:G	A	G	1	372.33	TGGAGTTGAGAATTATTTGTATTCACTATGAAGGAAAAAACAGTGGAGAAATCGGCTAACTCTCCACTGTT
AX-181471246	Affx_310632484	AX-181471246:A:G	A	G	1	377.96	TCCGAACAGAAAGCCGCTGTCACTAACAACATTCAACAGAACAATCCTCAGCAGTGTGCAGTTAACACCAA
AX-181487556	Affx_309985774	AX-181487556:A:G	A	G	1	378.28	TTAGTCAAGATTCAGAAACACTTCCAGTGGAATTCACCTCCAGTGAGATATGATGCTTTCCACATGGTTAT
AX-181486680	Affx_310608216	AX-181486680:A:G	A	G	1	378.6	CATCAACAGCTAAATTACCACCGTTTGATTGATCCATACCCTGATGTTGTTCTTCCTTAAACACTACACAC
AX-181492850	Affx_310365400	AX-181492850:T:C	T	C	1	379.25	CGCCGCTCTCCTAGCTTTGGACTTCGATCAGTAACCGGTCGATGATGCAATGGATCCGAGTCAGAACTCGA
AX-181474094	Affx_309652835	AX-181474094:T:C	T	C	1	379.25	AACAAGAACAAATGGATCATTGGCTGCATTGTGCTCGTTCTGGTTGTTGCTATCATCGCGATCCTATACTT
AX-181195133	Affx_309123496	AX-181195133:A:G	A	G	1	379.25	AGACCGGGTTTAACTCCTTTGGAACCGAGTAACTCAATTGAGTTGCCTCCAGCTGGTTTGTCGGATATGTT
AX-181446877	Affx_310113065	AX-181446877:A:C	A	C	1	379.25	AAGAAGAATTAGGTGCCAAAATAGAATCATTAGAAAAATGAAGGTCCTGTTGTTTGTCGGGATATAAAGAT
AX-181484837	Affx_309724815	AX-181484837:T:G	T	G	1	379.25	TTAGGTTGCCTTACCTATGTTACAGGAGATGGACCGGATCAACCTCAACCTAGACGGGCATTCACAGGTGA
AX-181158081	Affx_308460121	AX-181158081:T:C	T	C	1	379.25	TTTGGAAGGCTCATGCTTATTATGGATTTGGACCCCTGAGTCTTTGCTTATCGGTGAACTACTTGGATCGG
AX-181202506	Affx_309306735	AX-181202506:A:C	A	C	1	379.25	CCTGGCTTGAGCAGGCTGGAAGTCAATATATAAACATGATTAAGATAGCATCATGTTTCATGATCATCATG
AX-181149240	Affx_310544317	AX-181149240:A:G	A	G	1	379.25	ATGGTGCGCATTCGCCAGTGCTCGCCGAGGTGGTCATGAGGGCTTATTGGTATATGGTGGGAACTCTCCTA
AX-181472047	Affx_309980004	AX-181472047:C:G	C	G	1	379.25	TTTCTTAACAAGCTTAATCTGAAGACGATTCGGAACAGCAGCAGAATATTCAGAACAAATAGCAACGGAGC
AX-181169312	Affx_308647606	AX-181169312:C:G	C	G	1	379.25	GATGATACTATTACCTGGTGGCATGTACGTGGGATCTCCTTGTGATGTTTCAAAAAGTGTAGCACAGTCGA
AX-181488149	Affx_310013729	AX-181488149:A:G	A	G	1	379.25	GTTCAAGAGATTCAAATGCGAGGGAATGAGAAGCGAAAGATGAGGATAAAGACTGTGGCCAAGAAGAGTGT
AX-181492359	Affx_309984807	AX-181492359:T:C	T	C	1	379.25	ACTTACGAACAAGATGGTTCGAGAAACACATTGCACGAGGATGGGAACTATCAAACTGAAAGTCAATTTGA
AX-181494022	Affx_309646510	AX-181494022:T:C	T	C	1	379.25	ATCTCCGGCTGAAGGACACTTTCCAGGTTCATCTGCGTGATCAACATCTACTTTCTCGATATTTCCACCAT
AX-181161688	Affx_308517815	AX-181161688:A:C	A	C	1	379.25	GGAGTATCAACGAAGAAGAAAATGTCGTGGAATGGAGAAACTGCGGTGGTGGTGGTGGTGATAGCGGAAAT
AX-181493581	Affx_310313154	AX-181493581:A:G	A	G	1	379.57	GCGCATGTAGAGAAACTTGGAATCACACTGTTTGAATTACTATCAGAAGCTCTTGGATTGAATCCAAATCA
AX-181164201	Affx_308556486	AX-181164201:T:C	T	C	1	382.83	CGTTTGGCAAGATCATCGAACCATTTGCATACACACGACAAAGTAGCTATTAGCTTCGGGTTCCAATTCAA
AX-181497571	Affx_310687290	AX-181497571:T:C	T	C	1	383.48	CCAACCCCAAAAAATTCTCACTCTATCACCATCTCCATCCTTCACAAAAATACCCTCAAATCTTCTTCATC
AX-181491787	Affx_309651827	AX-181491787:A:G	A	G	1	383.48	GCCTCAGTTCTAATAGTGAGTCTATTGAGGAAAGGACCAAGTGGAAAAGGAAAACCAGTGATGTTGAAGTA
AX-181204814	Affx_309353918	AX-181204814:A:G	A	G	1	384.76	ACGTCAAATATTAGAGAGACATATCATTCCTGGCTAAAAGAGAATCTGAGGTCAAACATGACGATGTGGAA
AX-181465475	Affx_309693594	AX-181465475:A:G	A	G	1	384.76	TTAACCTATCTTTAGAAGCCTTGTCCGTATCGTTCATGAGTGATAGCCTCTCCATCTCTAGCTTCAAAACT
AX-181164200	Affx_308556485	AX-181164200:T:C	T	C	1	384.76	CTAGATTGGAGATCAATCATCATCTTAGGAGCTCTCGTTCGACAAAACTCTTTCCATAAGACTCGTTTGGC
AX-181493484	Affx_309609630	AX-181493484:A:G	A	G	1	385.72	CCCGAGGAAGACGCAGCCTCAAGCGGAGTCGAACCAACGCTATTTGTAGCTTCAACATCAGGCTTGAATTC
AX-416772807	Affx_310553807	AX-416772807:A:G	A	G	1	386.04	CACGGCAACCCGCTGGACCTTTTCCTGATTTCTCCATAGCTAAAAGTAAGCTCTTCATCTTTTTGGATATC
AX-181492602	Affx_310243740	AX-181492602:T:C	T	C	1	388.02	CATCCTAACGAAGAAGCTGCCCTGAACAAGTGTAACGGTGCTGTATGTCAAGTGGGTAAGCTTGTAGAAGA
AX-181157407	Affx_308449120	AX-181157407:A:G	A	G	1	389.33	GCGTTATTACAATTATTTGACCATGGAGTCTTACTAGAACCACCTTGAATTATCTGGCTATCATTAAGAGA
AX-181194740	Affx_309116123	AX-181194740:T:C	T	C	1	390.99	ACCCGAGGCTCAACCTGTAGTTCATACACATAAAGCACCGGTACCTCTTCTTCCAAAACAAAGCGGTAATG
AX-181441306	Affx_310337288	AX-181441306:C:G	C	G	1	391.63	AAATTCAAGTATTGAAACTTGTGAGCTCTTAAACTCTCCATAGTTATTCCATTAAACCTCGAAACTTGCTT
AX-181481776	Affx_310372482	AX-181481776:T:C	T	C	1	391.63	TGTAGAGAGCCTTTGCGTCCTTCTGAGCTATTTCTCTATTAACCTCGGGGCCTTCGTGGCGAGGGGTGCTT
AX-181494656	Affx_310236192	AX-181494656:T:C	T	C	1	392.93	GCTTGGGAAGAGCTTATCGATAGAGTCGAACAAACCGGAGTTGATGCAATTGAAATAAACTTCTCGTGTCC
AX-181454775	Affx_458762674	AX-181454775:A:G	A	G	1	392.93	ATAATGAGAACTATTCACTTTCTGCCATTGGTGGTGTTG
AX-181494010	Affx_310066639	AX-181494010:T:C	T	C	1	393.57	TCTTCTTTCGAATTGCTTTCCGACACTTTTAGACGCGATCCAAAGTGGGTTTTGGCTGTTGAAGAAAGATG
AX-181482336	Affx_310397477	AX-181482336:A:G	A	G	1	395.89	TTGTAGACGCTCATGAACTTAGCCACAAATGCTTCAATGTGAAAAATTGCCTTCTGCCCAAGGCGCATCCT
AX-181199141	Affx_309210440	AX-181199141:A:G	A	G	1	397.17	ACTCAGATAGCAGATGGTAATGTGTGTCGCAATTTAACTATGCCTATCTATGTAATACTTCCTCGACTTTT
AX-181490850	Affx_310582723	AX-181490850:T:C	T	C	1	401.12	TAATCTCGGAGCATATTATTTAGTCGGGGTTCCCGCGGCCGTTGTATTAGCTTTTGTATTGCATGTTGGTG
AX-181182651	Affx_308883931	AX-181182651:T:C	T	C	1	402.09	CTCGAGTTGTTATTATCCTCCAATCGCTTTCTCTTCCTTTCATCATCGGCTCCAAGTGCAGCTGTTTTACC
AX-181494005	Affx_310401178	AX-181494005:A:G	A	G	1	403.71	AATTCTCAATGGAAGACCTTTTACTCTCAAGTACCAGCTTCCAAATGAAGACCTTGACAGTCTTATCACAG
AX-181487941	Affx_310013576	AX-181487941:A:T	A	T	1	403.71	CCTTCCTTAAGCCTCGCAACGCGCCTCTTCAGCTCATCGTTGCTTATTTCTTCTACATCTAGTGGTTGTTG
AX-181456845	Affx_310582625	AX-181456845:T:C	T	C	1	403.71	GAACAAGTTGTCAAATACATTGCAACTTTATTGCCCATTCTTGCTGTAACCCACTTTCTCGATGGGTTACA
AX-181461996	Affx_310401185	AX-181461996:A:G	A	G	1	403.71	TCTGCTAATGTGGCTATGGCTGCGATTCCTGCAACATTGACTATGGCTTCAGCTGGCGTGGTCACTACTAC
AX-181182652	Affx_308883932	AX-181182652:A:G	A	G	1	403.71	ATATCCATTCCCGGTTTCCATAGAGTGTACGCGTTAACAGAATGCTTGAATTCATCTACAGTTAGCCTAAT
AX-181489101	Affx_309471725	AX-181489101:T:C	T	C	1	404.35	AAGCGTGATGCACTTGAAGACAAGCACTGACCATTCTTACGAGCCTTGCAAGCCCAACCAGAGAAGAGAGT
AX-181457900	Affx_310588020	AX-181457900:A:T	A	T	1	409.32	ATTGGGGTGATGTGAAAGAGTCTTCTGAATGAAAAATGACGCTGCGGATTTGAAGGGTAGGGTTGGAATTG
AX-181474329	Affx_309800185	AX-181474329:A:G	A	G	1	414.89	CTCTTATAACTAACAACGGCAGTTTGCAAGACACCAGTAGCACCATCAATCCCTTTCTTGAAACGCATGAA
AX-181204835	Affx_309354702	AX-181204835:A:G	A	G	1	415.54	CCAGCAGTTAACACACAAAGTGCTATACTGTCAGGACCACCAGAGACACCCAAAGCAATTCGGTGATGGGG
AX-181173012	Affx_308737881	AX-181173012:T:C	T	C	1	417.54	AATAAATGAGCTTTTTTGGGATCCTTTACAATGAACCTTTTACTCCCCTCCATCAATTTCATAAACCATCC
AX-181486836	Affx_309671731	AX-181486836:T:C	T	C	1	418.87	AACATGCTCTTAAAATCATCAACCATCTTGCCACCCCTACCAACTTCTTCTGACCTAGTATCCGAAGAGCT
AX-181489519	Affx_309678202	AX-181489519:A:G	A	G	1	420.8	GCTCCGATTCCAGAGCCGTCGTTGGAATGTTCAACACCGATTGTCTCAGCTGCTTCATCTCCCAACAACTC
AX-181470176	Affx_310368667	AX-181470176:T:C	T	C	1	424.8	AAGGTTCCAATGCAACAAGTGAAGATTATCAACCACCCAGATCTGCAGGATGGTTTTGGTAAAGTTTGGAA
AX-416820341	Affx_308837315	AX-416820341:T:C	T	C	1	430.07	TCAGCACCAAAATTTTGCTTCATTAAATCCTCTCTCGAGTACATTTTCATGCCGGGTGCTCCTGGCATGCC
AX-181488146	Affx_310337567	AX-181488146:T:C	T	C	1	431.38	AGATTCTCTCTAACAGCTCCCCATTCTTCTATGTACTTGTTCTTGTTTGCTTCCATTCCTCCACCCATCTT
AX-181462015	Affx_310150049	AX-181462015:T:C	T	C	1	431.38	GTTTCCCATAGAGGTTGACCTAACCACCATTTAGACTCGTGGCTTGCCATGGTGAATTTATCGCCGGTGAT
AX-181468852	Affx_310322430	AX-181468852:T:C	T	C	1	431.38	AACGACGATGAAGATGCAAAGGAGGAATTATACTCCCTTGTTACAGTTGTTGAAATTCCTAAGGAGGAGCT
AX-181496405	Affx_310344532	AX-181496405:C:G	C	G	1	431.38	ATGACAGCATGATATTGCCCATCACCAAGAGTCCACCCATTAAGAAATTCTTCCAAAAATTCTCGAACACC
AX-181486284	Affx_309487099	AX-181486284:T:C	T	C	1	432.66	TCCTCCTTCTCTTCCTCCAAAAGCCAGTCTTCCCACTTCCTATGCTCTTCATTCCTCCTATCTTCTTGAGC
AX-181486964	Affx_310014796	AX-181486964:T:G	T	G	1	433.3	CACTTGGCATTGTCTCTCGCTAATCAAGCTTTGTCGCTCGATAATAGTCACTTTGGACCTCAATCTTTCCA
AX-416825790	Affx_310694995	AX-416825790:A:T	A	T	1	433.94	ATGTGTTCTCCCACTGAAAGGAAGCACATGAACTGATGATGTCCTCCCATGAGAAATTCTGTGTCTAGGTT
AX-181484938	Affx_310540444	AX-181484938:T:C	T	C	1	433.94	CTTTCATTCTCCAATTCATCGGCAACCATAACTCGCCCTCTAGCTGAAATTCTCAGAGACCTCAACAAAAA
AX-181195148	Affx_309123906	AX-181195148:A:G	A	G	1	435.91	GTTGGAGCAGCGTCGAAATTTACAGGTAGCGGGGGAGCTGTTGTTGCATATTGTCCTGAAGGAACTTCTCA
AX-181190685	Affx_309036234	AX-181190685:T:C	T	C	1	435.91	TGTTGATTTAATAAGTCAGAAAATAGGGCTCAGTTCGTACTTCTTAAAATTTGAGGAGATGCATAAGAGTT
AX-181198829	Affx_309202748	AX-181198829:C:G	C	G	1	435.91	GGAAGACAGAGAAAATCGTAACAAGGTTGAGAATACAGATCATAGTGAGAAGAAGGTTGAGGAGTTTTTTA
AX-416820381	Affx_308846977	AX-416820381:A:G	A	G	1	435.91	GTAAATGATACAAAACAAGGGTTGAACTCTATAGGACTGCAACTCAATGCCTCTAACTTGTAACTCACCTC
AX-181488080	Affx_309798580	AX-181488080:T:G	T	G	1	437.21	GTTGGAAATATCCCAGGCAGTATGTGTCACCGACCGTCGTGTGAGCTCCTTTTCAAAGTCTTTTTGAGCCA
AX-181487356	Affx_310736648	AX-181487356:T:C	T	C	1	443.46	TGGTGTTCCCTGAGATTTGCGAAATGAGAAACCTCCTTTGTTGTGCTAAGTTGGTGGTTAGCAGTGCCCTT
AX-181195700	Affx_309136969	AX-181195700:A:C	A	C	1	444.1	GAAACAGCCAAACGGGGGATTCAGGATGCATGACGAGGGAGAAATTGACGTTCGAGCTTGCTACACTGCCA
AX-181483339	Affx_310146170	AX-181483339:A:C	A	C	1	446.04	AAAATGATCTTATTTGCAGCATAGCAGAGTTTATCAGATCCGATATATCTGAATACAGCTCAGGGTTAGGA
AX-181471992	Affx_309554385	AX-181471992:A:G	A	G	1	446.04	ATTGCCTGAAGCATTAAGTGGTAAAGAACTCAAAGAAGAGCAGTCCTTCATCAGCCCTAACATCTTATAGT
AX-181486217	Affx_310544913	AX-181486217:A:C	A	C	1	446.68	GAATAGAGAAATTGAGCGAGAATGAGGTGGAGAGAAAGCGATTGGAGAGGGAGAAGGCGAGGGAGGCGAAG
AX-416825490	Affx_310627534	AX-416825490:T:C	T	C	1	447.33	AACCAAACCACTTTTAGGATTAGAACAATCTGAAGCAGCTTCAAAGGCTATAATAGTCAAATCTGAACTTT
AX-181164267	Affx_308558272	AX-181164267:T:C	T	C	1	451.85	GCCACAGCGCGGTATTGTACAGACGCAACCACATTCACAAAAACATTATCCTTTGTTTTCGTCTCGCATTT
AX-181188962	Affx_308988896	AX-181188962:A:C	A	C	1	454.51	GAAGTTCCTGTCTGAGTAAATATTGCAGCATTGATACCGATTAAGCTTCCTTTTGAATTTAGAAGAGGACC
AX-181487973	Affx_309706989	AX-181487973:A:G	A	G	1	455.16	ACAGGTGGGCTTGGAGATGTTGCTGGATCACTACCAAAGGCTTTAGCTCGGCGTGGACATAGAGTTATGAT
AX-181161521	Affx_308511828	AX-181161521:A:G	A	G	1	455.8	TTTCAGAGGAATCGGAGGAGTTATAATAGTTCATCATCGAATTCTCTTCAGATTCCACCTTGTGATCGATC
AX-181489888	Affx_309578943	AX-181489888:T:C	T	C	1	459.7	ATATGGAAACAAAGGTTGGAAAAGAAGAGCTTGCTCTGAGCAAGAAATCTGAGAGGATAAAGGAGCAAAAT
AX-181481764	Affx_310131332	AX-181481764:T:C	T	C	1	463.93	GTTATCAGGAGTGGTTTTGACTCTGATGTTGTTGTCGGTACTGTATTGGTAGACTTCTATGCCAAATTTGA
AX-181202419	Affx_309304838	AX-181202419:A:G	A	G	1	463.93	TGGACAAGGATATAAACGAGGTTATGAGTGAGGATAGTTCAAGGTCTAGCCAGATTCCAGTGTTGAAAAAA
AX-181463106	Affx_310531012	AX-181463106:T:C	T	C	1	463.93	ATCACCTCTCCTGTAGGCATTGTCGCTTTATAAACCGTGCCAAATGATCCTTCTCCCAAGGTAGTTGTGAA
AX-181450618	Affx_310425290	AX-181450618:T:G	T	G	1	464.9	ACCTATATCTATGCTTTGGCTATAGCTACAACAACGACAGGTCTCTTAGAAAAGGCTACATTCCTTCAAAC
AX-181489514	Affx_309732066	AX-181489514:T:C	T	C	1	464.9	AACATTCACAACAATCGCTTTATTCGCATTCCTCACCCGTTTCTTAGTATCCTTGTACCCTTATTCAGGTT
AX-181482894	Affx_309678507	AX-181482894:T:C	T	C	1	464.9	AATGAATATGGGCAATGCGGTGAAGAACCCGAACGCAAGGATGACAACGGTAGACCTTTGAGGAGAGATAT
AX-181444835	Affx_309818016	AX-181444835:T:C	T	C	1	464.9	AGTTCCTCCAAGCAGATACTTGATGAAGTCCCTAGCTAGCTTTGTAAGTTCCACGCCGTTGATGACATAAA
AX-181489742	Affx_310440277	AX-181489742:T:C	T	C	1	465.22	ACTCCCACAAATTCAACTTCGTTTGTTGAAGATCCCCTTCCTTTGACACAAACTTCAGTAGACTTATGTTC
AX-181443354	Affx_310116017	AX-181443354:A:G	A	G	1	466.18	ACACAAGAAACATACATTGGAAAACACAATGTTTTATGCTTTACATGCAATGAACCACATTTCAACAACAA
AX-181438260	Affx_310515608	AX-181438260:A:G	A	G	1	466.18	GGAACATTGGCTGACAAATTTGGAAGAACTAGGACATTTCAGTTAGATGCAATCCCTCTAGCAATTGGAGC
AX-181160430	Affx_308495208	AX-181160430:A:G	A	G	1	466.18	TTGTGCTGCTGGTAAAAAACTTCAGGTGGGATACGATTCAAGTTTGCAATCTGTTGGGCTTTATGAATTAT
AX-416821697	Affx_309341447	AX-416821697:A:T	A	T	1	467.47	TGAAGGGAGTAAAAATCCCAGCAAAAGAATACCAAACCACTGCATCAATGTCATTTCCTCAATTAACTCTT
AX-181485155	Affx_310255660	AX-181485155:A:G	A	G	1	467.47	TCGGTAAATTTGTTCCGGACGTTGACTACTCCACCACGCGAGAACAAGATTCTTGAAGCCTTTGATATGGA
AX-181159835	Affx_308483354	AX-181159835:C:G	C	G	1	470.81	GAAACTGGTCTGGGTTTCTGACGGAATCATAAGAGCTACCGGGCCGTAATTGGTTACAATGTGATAGCATA
AX-181461143	Affx_309937825	AX-181461143:A:G	A	G	1	472.84	GACAACTCGCCAAACTCTCCATCCTTTACAGCCACACGATTGTTTAATTGTCCTTCACAATGATCGATGTT
AX-181159063	Affx_308473492	AX-181159063:T:C	T	C	1	473.49	TCTAATTGGTTAGACATCTGCTTTGTCAAAACATACAAGGCCTTCATCAGTCGCTCTCCGTCTGAACATAC
AX-181198895	Affx_309203832	AX-181198895:A:G	A	G	1	473.49	CTCTGTTGGGTTATGACAACTTAGATGACATTACAACAGAGGACATGGCTTTGGAGGTTCTTGGGGAGATT
AX-416770146	Affx_309671992	AX-416770146:T:C	T	C	1	479.55	ACCTCTTCATCCACTTTCTCTCAAAATCCAATCTTCCACACAACCCTTTTCGCAAAACCCATTCTTTTTCA
AX-181450358	Affx_310251161	AX-181450358:C:G	C	G	1	483.91	ATTGCCCTTCACTAAAGATTCTTTTATGATCCAAACCACAAAGAACAATCTCCAATAGCTTCTCCCATTGT
AX-181483891	Affx_309948429	AX-181483891:T:C	T	C	1	492.05	GAAGTTGTTGAAACCGTTGCTAATGAGGTTAGTGTCCAAGATCTAACCGTTGCTGAAAGTAATGCTAGCTT
AX-181490578	Affx_310750604	AX-181490578:A:G	A	G	1	492.37	TCTTCTTCAGCGGCAACTTCAGCAATAGGATCCTCAACATCTTTACGAACCGATAACAATTTCCAATTCAT
AX-181474175	Affx_309615802	AX-181474175:T:C	T	C	1	493.01	GGAAGTGACGGAAGTTCAACATTATACAAAATTGACCCTCAAACATTTAAAGTTATATCCAAACACGTTGT
AX-181457462	Affx_309533228	AX-181457462:T:C	T	C	1	493.97	CATGGACATCCTATTGTCCTTGAATTAGAAGACTACGCGAAAGCTCAACCCGATGCTATTGCAAGGTCATC
AX-181166971	Affx_308607166	AX-181166971:A:G	A	G	1	494.93	ACAAATGAAGCCTTTGACAACACATCAGGAGGTCCATTTGTCTTCTGATGACCGTGAGGACGATGCTGAGA
AX-181450149	Affx_309884959	AX-181450149:A:G	A	G	1	498.19	TAAGTTCCTTGGGAGATTCGCTTTTCAGCCTACCAATGAGAATCCTTTGTTTGGTCCTTCTTCTTTAACAC
AX-181493888	Affx_310630686	AX-181493888:A:G	A	G	1	500.46	TGAATGTTTGTTGAAACTTTAACAATATCGTCTGCACCAAGACTTTTTGCAACAGATAAACGATGGTCATC
AX-416767441	Affx_308602639	AX-416767441:A:G	A	G	1	503.37	CTTTTCTGTATAGATAGAGTGAACAAATTGGTGATACACATGGACCATCTATTTGAAATGAATCTGATGCA
AX-181472988	Affx_309925993	AX-181472988:C:G	C	G	1	503.7	TCGGCTTCACAATCATCCAAAAACGATTCCGGTTTCGTAAAATCAAAAAACATAGGAGCATCAAATTCATA
AX-416770787	Affx_309925990	AX-416770787:T:C	T	C	1	503.7	ATTTCTGGAGGGTTCTTCAGCTTGGCCAAATGACTCGCGGTTGGTTTCATAAATGGGAAAACTTTAGATTT
AX-181199357	Affx_309217241	AX-181199357:T:C	T	C	1	503.7	ATCACAGCAACTCCAGTGTTGCCAGCTCTTCCTGTCCGTCCAGATCGATGAATATAGGCTTCTACATCCCG
AX-181495174	Affx_309715674	AX-181495174:A:G	A	G	1	503.7	ACAATCGCTTTTCCAAATCTAGCACCAACACCAACAAATTCAGCATCCTCTACACCGTTGACCCAAGTTTG
AX-181159758	Affx_308482083	AX-181159758:A:C	A	C	1	503.7	AGCCGCATCATCAGTTTGAGAAAGCGAGGAACAAAAGACCAAGTCAGTATTGATGTAGCAGTGAGATACAA
AX-181484663	Affx_310454482	AX-181484663:T:C	T	C	1	504.34	TCACCAGCCGGATTTAACTTCGCTTCATTCGGCAACGGCCAGGGCTCTAATGGCCAGGGCTCTGGCAACTC
AX-181439715	Affx_309983538	AX-181439715:A:G	A	G	1	505.98	CCTGCCCCTCAGTAGACGAATCCGGAGAATACAAAATCTTCCAATGTCCGCCGGGCTACTACAATGATCTC
AX-181180739	Affx_308853212	AX-181180739:T:C	T	C	1	506.31	CCATTCCACACGGTACAATGCTTCATGGTCATGTCCTTACACTTGGCTTCCAAGCTGATACATTTGTTCAA
AX-181490093	Affx_310047598	AX-181490093:T:C	T	C	1	506.63	AATCTGAGTTTTTGAAGGGGTTGAACATTTTGACGCTGTTAAGGAATGATAATTTGGTGAGGTTGAGAGGA
AX-181490948	Affx_310685558	AX-181490948:C:G	C	G	1	506.63	TTGTTGAAAAATAGAAGGCTTCAGAATTGGGGCGGCGTTGTCCATGAAAAGGGCCTTCTACCTCAAGCTTT
AX-181195824	Affx_309139516	AX-181195824:A:G	A	G	1	506.63	GACACGCTAGACCATTGGTTAACTGCAGAAGTGTCACGAGATGTGCAATTCAACGCAGTGCTATTAATTTC
AX-181470409	Affx_310628875	AX-181470409:T:C	T	C	1	506.63	TCGGATTACCCGATTGTGTCCATTGAGGATCCATTCGATCAGGATGACTGGGAGCATTATTCGAAATTAAC
AX-181445793	Affx_310305158	AX-181445793:A:G	A	G	1	506.63	GATGCTTGGAAGCTTTTGATTAAAGGTCTTTCCCAACTATTGCATGTCATTCCTATATATGGCTGTAGTGA
AX-181189975	Affx_309009700	AX-181189975:T:C	T	C	1	506.63	CATGCAAGATGGGCAATGCTTGGTGCTGCCGGATTCATCATTCCCGAGGCATTCAACAAATATGGAGCCAA
AX-181180745	Affx_308853322	AX-181180745:T:C	T	C	1	506.95	GAGGTCTCTCTCGATAATTCATTGATGGGTATGTACGCTCAGTTTGGACAAATGGATGAAGCAAGGAAAGT
AX-181163476	Affx_308548270	AX-181163476:T:C	T	C	1	506.95	AGAGAAGACGCTTTGGGTCCATCGGCAGCTGCACCCCCTTTCGATCCTTTCTTTGCTTTACCAGTCGCATA
AX-181490851	Affx_309466888	AX-181490851:T:C	T	C	1	508.25	TAAGGTGTGAAAGTAACCGGTCCACCATTCTTTACCTCAAGCTTCTCTTGAACAACATAGAGGGGACATGT
AX-181444467	Affx_309631142	AX-181444467:T:C	T	C	1	508.89	CTCCTGAAACAACATTTGCGCCAACAGAATTACTGCTTTTAATAGCTGAAGTATCCTTGTCGGTAGTGGAA
AX-181483607	Affx_309724929	AX-181483607:A:G	A	G	1	508.89	TCGGTCACTTCATTCGGCGTCTTGGCGACAATGGAAAGTGCGTGAAGTCCAGATTGAAGCTCATCAGAGAG
AX-181189005	Affx_308989324	AX-181189005:A:G	A	G	1	508.89	CCACCGCTGCGAGCCCTCTGCTCATAATCAGGGTCATCTGTTGGCAACTCATGACGACAAACAGGGCAGGA
AX-181491098	Affx_310537276	AX-181491098:A:T	A	T	1	511.91	GAGTCTTTCAAAGGACAGTCCATCCTGAATGAATCAGAAACATCTCCATCCGTTAACCTGTCAGTTGCAGA
AX-181483474	Affx_310519780	AX-181483474:A:G	A	G	1	513.86	GCAGACCATTTGAGAAAATACGGGTGGATAGTTCCAGCCTACACAATGCCTGCGGACGCGCAACACATCGC
AX-181443691	Affx_310658221	AX-181443691:T:C	T	C	1	513.86	TTAATTGATGATTGTCTCAGCAACTCATATGAAATCGCCCTTGGAAAAGGTGCATATGGTCACTGCCTGGC
AX-181461793	Affx_309921267	AX-181461793:A:G	A	G	1	513.86	TGCCCGATAATTTTAAGACATTCCTCCATTCTATCATTTCGGACGAGAGCCACAATTAGAATTGAATAACT
AX-181174845	Affx_308765732	AX-181174845:C:G	C	G	1	513.86	ATGAGAGCATGGCCATTGGTACATGAAGCAATTGTCGACCCATCAAAGGAGCCATTTGAGAGGGCTAATGG
AX-181147593	Affx_308822828	AX-181147593:T:C	T	C	1	514.5	CTCTGGACAATGACCCCGGCACTATCCACAATTGCCTGTGCCAAAGAAAGATCAGCTTCTGCAGCAGCTCG
AX-181181663	Affx_308867854	AX-181181663:A:G	A	G	1	514.5	GTTGAATCACGGATAAAGAGGAGAGGTCCAAGCTGAACCAGGAAAAGAGAAGAATTTTCATTTCCAGATGT
AX-181493596	Affx_309600328	AX-181493596:A:G	A	G	1	514.5	ACGCGGTCCATGTAGTCGTCGTACTCCATTTCCTCATCGTTGGATCTTAAAACAGGAGAATCAGAATCCTC
AX-181492415	Affx_309600329	AX-181492415:A:G	A	G	1	514.5	CTCTGACTGAAATCATTAACGCCGAAAAATTCATCAATTGACCAATGTGACATGTTTCCTGCTGTAGAGCC
AX-181500143	Affx_458762520	AX-181500143:T:C	T	C	1	514.5	AGCAAGAAAACGGTAGAGGGTGCTGAAAATGGAAACGCATCTGTGCCTGCCAAAGGAGAGAAAATAGATCT
AX-181147901	Affx_310678033	AX-181147901:A:G	A	G	1	514.5	CATTTTGCATGGAATCTTGAGGCGACTGTTTACTAAGGACATCAGGTGACGCTAAACTGATGATGTCTTCA
AX-181206719	Affx_309390552	AX-181206719:C:G	C	G	1	518.45	CTTCTCACATTACTATTCTTATCATTCTCCACCTTCACAGCTCTTGCCACAGTTCCAAAAAATGAAACCTT
AX-181445717	Affx_309625663	AX-181445717:A:G	A	G	1	519.09	TGTTCAGATTCTTCATCGCAATTTTCCACCAACTCATCTTCACTTTCATCCTCTTCCTCATCTTCAACTAC
AX-181497714	Affx_309425023	AX-181497714:T:C	T	C	1	519.73	TTGTGATGTTGGTGGTGATTGAAGAGAATGACCATCGTTGCTGTTATTATTGATTGAATTCCCCATCTTAT
AX-181494502	Affx_310139933	AX-181494502:C:G	C	G	1	519.73	CTTGAAGCCATCTGGAGACTCCATTAACAAACTCTCCTTCGTCAATAAGTTGATTACGAGAAGTATCAAAA
AX-181448941	Affx_309425024	AX-181448941:A:G	A	G	1	519.73	CTGTTATTATTGATTGAATTCCCCATCTTATGTATATTTTGTTGGTGGTAGATTTGTCTCAACCTTTCTAT
AX-181440241	Affx_310574112	AX-181440241:T:C	T	C	1	519.73	CTATAACTTCAAATTTAGATCAATAATTTCTTCCACTTCGTGACCATTTTGATTTCTGGATGTTGTTTGTC
AX-181448875	Affx_310103341	AX-181448875:T:C	T	C	1	520.38	AGTGTTTGAAACATAGGAATCAAAGATGGGTTCATCTGCCTTTGACTATATGTGAAGCTTTGAGAGAGTTT
AX-181490335	Affx_309855666	AX-181490335:A:G	A	G	1	520.38	TGCCCCAAATAGTTTCCGTGTATCAAATGATTATGATCGTGCATCATAATAGACTCGCCTGACCTGCTCCA
AX-181491103	Affx_310757862	AX-181491103:T:C	T	C	1	520.38	GGTTTCCCCTTTAAGATTCTCTTCACTCCGTTAACCCTCGCTTTTGACATTGCTGGTTCTGCACCTCGTGG
AX-181158874	Affx_308471421	AX-181158874:T:C	T	C	1	520.38	ATGTTGAGTGGAAGCATATGGCCAGAAATCGGTAACTTGAAGGCACTTCATGTGTTGGATTTCAGCAGGAA
AX-181494767	Affx_310369915	AX-181494767:A:C	A	C	1	520.38	CTCTAAGATCTTTTTCAAGTGATTGATTGGCTGCAATTCTATTGGCATACCCCCCTTGATAACCAGCGTCT
AX-181169507	Affx_308651164	AX-181169507:T:C	T	C	1	520.38	TGATAGCCAAATGTGGATATTGCCATTAAAAGATTCGACTTTCCTTTTAGTGACCTACTGTTGTTGGGTTG
AX-416767875	Affx_308775642	AX-416767875:C:G	C	G	1	520.7	AACCTTACCATCACCAATTGGTTGATCATCCCACACTATGATAGGCAACACAGGAAGTGTGCTACCTACAT
AX-416773620	Affx_310758597	AX-416773620:A:G	A	G	1	521.02	ATGTTGCGTCTGTCTGCCATGGTTATCATTTTGGGAAGGAAACAATTGTTGGTGACACAAGAAATACAATT
AX-181494194	Affx_310669181	AX-181494194:T:C	T	C	1	521.02	TCTTCTGGAAATGATGGCTTTACATTTGGATGCTACAGATGCAGAGTACAATACATGGAAGGTACTGGCTA
AX-416768154	Affx_308848062	AX-416768154:A:G	A	G	1	525.25	GCTGAAGTCAAATCATGACTTGCATTTGGAAGAGGATAGAAATATAACCTAATCCAATGCCTACCTGGTTG
AX-181466451	Affx_309783208	AX-181466451:T:C	T	C	1	525.91	TCCAAAGCTGGACTTGGTCGTTCTGGATCTAAAAACACAACCCCCAAGACTCGTTCCACTGTAACTAGATC
AX-181147605	Affx_308883110	AX-181147605:T:C	T	C	1	527.21	AGTAGTTCTCGGAGGGCGGCTACGATACCGATTCGCGCTAATGGTGCTGATTCTTGTACTATTTTGTCAGA
AX-181182608	Affx_308883115	AX-181182608:T:C	T	C	1	527.21	TGAGGGTTCATATAGCTTTAGATGTAGCAAGAGGCCTGGAGTATCTTCACGATGGGGCCGTTCCTCCTGTC
AX-181482047	Affx_310224728	AX-181482047:T:C	T	C	1	527.21	GGGTGTGTCAAGAAACTGGGTTGTGCATTCATTGACTTCACCTGCTGCTCCAGCTTCTCTTTCTCAGCCTT
AX-181483769	Affx_310278847	AX-181483769:A:G	A	G	1	531.46	AGATGTCCTGAGGTTCTCCTTGGTTCCAAATACTCAACTCCAGCTGATATGTGGTCCTTTGCTTGCATTTG
AX-181197442	Affx_309170690	AX-181197442:A:G	A	G	1	532.43	CCCATCTCAGAGATTCGATCATGGCTTCCATACCCACCATTCAACCCGATAATTTCCATCATTCACTCCCT
AX-181148427	Affx_458762797	AX-181148427:C:G	C	G	1	532.43	AATAGTATTTCGGCTATAAGTCCTAACCAAAGAAACTTGAGAGCCAACACCATTGAAAAGAGCTTGATCAG
AX-181168340	Affx_308630526	AX-181168340:A:G	A	G	1	532.75	CCGTTGATGATTTGATAACGGGTGTTGGATGACACAGCGAGGAAGAAACCCCAAAGAGCTGCACTTTGCAG
AX-181161967	Affx_308523784	AX-181161967:T:C	T	C	1	536.76	GGTTCAGCAACAAACTCAGGGCCGTGGAGATGAGTCTGTTTCTTCTTTCGCTTGCGTTTTGGTTGGAAACA
AX-181159718	Affx_308482041	AX-181159718:A:G	A	G	1	538.68	TCAGCAATGTCCTCGGAGTTTTCGACTTCGTCATCAGTTTGCAGTTCGGATGGATCATCTGTGTCTTCCAA
AX-181204351	Affx_309341979	AX-181204351:T:C	T	C	1	540.34	TACTTTGAACCCGGTGCTGTTAGAGATCTTAACGGCGATAGAACTCGCGGCTCGGTTCCGTTTGATGTGCA
AX-181473593	Affx_309747213	AX-181473593:C:G	C	G	1	540.98	TGGCATGAAGGTATGCTCAATCATGATACCGGCAACGGAGTTTTCGACACAGGAATTGATCCCGGTTTTCT
AX-181451914	Affx_310177268	AX-181451914:T:G	T	G	1	542.96	CAATACATGAAATTCATCCCAGTGGACGAAGAAGTGGACCAGGAAAATCCATCTGACAGGCCTAGAAGAAC
AX-181172742	Affx_308731773	AX-181172742:A:G	A	G	1	543.61	GTGTCAAAGCGAGCTGTGCATGTGAAAGATTTTCCATTGTCGGTTGTGACAGTAACATCTTGGCCAGGCTT
AX-181481411	Affx_310698504	AX-181481411:A:G	A	G	1	543.61	GATCCCGGTGGCAAAGAACGGAAAACCATCGGAGGAATTAGGTTGAGACTGATCGATGGAAATCGGCGGCG
AX-181472662	Affx_310568701	AX-181472662:A:T	A	T	1	543.61	ATGAGATCCCCAAACTGCCCATGTAAATCGCCAAAAATTTTAATTGGTGCACTTAGTTGTAAGACACTTGG
AX-181497566	Affx_310264497	AX-181497566:A:T	A	T	1	543.61	GCAAGGGATCCGATAATTCCAACAGCCAATAAGCCATTTAAGACAAGCATTGTGTTTACACTGGATCAAGG
AX-181148749	Affx_310723139	AX-181148749:A:G	A	G	1	543.61	TCTTTGTCAGAAATTGTCTCTCCAGTACCCTTACAATCATTACAAGGATGTTGCATTTGTTGAATCATATT
AX-181165470	Affx_308583052	AX-181165470:A:T	A	T	1	543.61	GGATCTGAATGGACGTAAATATTGAAGAGCTTGGTAGGTGTTGTTTGGAAGAAGAGGTTCCAGAGAGGGGT
AX-181172227	Affx_308714702	AX-181172227:T:C	T	C	1	544.91	CTTGTTGAAGCCGAATGTCCTGGTGTTGTTTCTTGCGCTGATATCATAGCCTTATCTGCTAGAGACTCTAT
AX-181444277	Affx_310238571	AX-181444277:A:G	A	G	1	545.56	ACGTCGTTTCAAAGAAATTGAGTTTATTGTAACTAACTTCGAAACAACCTCCTCATCGTTATCGTTAGACT
AX-181487439	Affx_310238570	AX-181487439:A:T	A	T	1	545.56	GTTCTCCGTCGTCTCTCCTCCTCTCACCACCGTACATACGCTGATCTACGCAAATTTTCGAATCTGAAGCC
AX-416821856	Affx_309402161	AX-416821856:T:C	T	C	1	556.01	CCCAGAGCTCACATCTACAATAACTTCATTATCAACGCTTTCATCAATGGAATGACTTTTCCTCATGAACC
AX-181442979	Affx_310120854	AX-181442979:A:G	A	G	1	556.65	TTTGAAAGCTCGCCCTTATCCATATGAACAGAAACATTCTTTCCTTTTGCAGAACTGGCATCTGAACCACT
AX-181191482	Affx_309050146	AX-181191482:T:C	T	C	1	556.65	ATGATCTTGCCACAAAGATCACTTCCAAGCTTTCTCTCATCACTTGGCTTGTAACATTGGTAGCTTAATAT
AX-181173675	Affx_308745992	AX-181173675:A:G	A	G	1	560.51	AGAGGAAAGTGATTAGGGCAGGACCTAGAAGATTTAGTAAAAGGACTTTTAAAACTGTGGACGATGATTGA
AX-181467410	Affx_310672393	AX-181467410:T:C	T	C	1	562.54	ATCGGCGATTTACAATACTGGGTCGACGAGAACTACCTCACAAACTGCTTCTCCCACACCGGCGAAGTCAT
AX-181179144	Affx_308831335	AX-181179144:A:G	A	G	1	562.54	CTTGGCTTTCTTCTCGTTAAATTCTTCCAATGGTCAAGACTACTCTCCACATGGAAAGGCATTGTATTTAC
AX-181449627	Affx_310672394	AX-181449627:T:C	T	C	1	562.54	ACGCCCAAGAAAACTACTGCTTATCCGCAGAATCCCTATGCGGCTGTTGGTGCTGCTGCTGTTGTTGCTCC
AX-181483191	Affx_310504869	AX-181483191:T:C	T	C	1	563.82	AGCCTGCCGATGTCTGAAGGTATAGGGCCGGTGATCTGGTTGTTACGGATGTCGAGGTGCATTAGGCTTCT
AX-181461790	Affx_310653630	AX-181461790:C:G	C	G	1	564.8	CTTGAAGAGGACTGGCATATCGAGATTGTGAGCGACGTTCAATGAGTGTCCCTGATGAATTTACAATTTTT
AX-181500145	Affx_458762524	AX-181500145:T:C	T	C	1	565.45	CAGCCTAGTATTGATAATGGTATTTCTGGAATAACCGAGACACTACCTGTTGGTC
AX-181460720	Affx_310388423	AX-181460720:A:G	A	G	1	566.09	ATACTGAAGATACTTGGGCATCATTTACATATAACAAGGATTCATCTTTGAAAAGTCCTCGAAGATATCTC
AX-181147856	Affx_310499904	AX-181147856:A:G	A	G	1	566.09	AACGAATCGTTCAACTCTTTCTTTGTTATCCGACCATCATCATTACGGTCAAACATTTGGAAAACACGCTT
AX-181494581	Affx_310007858	AX-181494581:C:G	C	G	1	566.09	GAGGCTTGCGGCTTCACATTTTGTGCAACCTGTGTCGTGGTGTTAATAATATCAATCTGAAGGATAGGTTT
AX-181482207	Affx_310499860	AX-181482207:T:C	T	C	1	566.09	CCATCACCATTTTGATCAAACACATTGAACGCTTCCCTCATATCCTCCTCCTCCTCTTCAACACGCTCATC
AX-181156581	Affx_308431719	AX-181156581:A:G	A	G	1	566.73	ATCATCAATCTTGTCACTTCCAGTCAAAAACTCCAACTCATTATCACTAACCTTAATCAAATCAGCCTTTT
AX-181182413	Affx_308880615	AX-181182413:T:G	T	G	1	566.73	GAAGAGAGTTGGTGTTGAAGTTGAGGCATGATTCCGCCATAATCGATCATTATTACTGGTCTCATTCTCGT
AX-181465405	Affx_309863305	AX-181465405:T:C	T	C	1	566.73	ATCGGACGGGCTCTTGTTTGTAATAAAGAAGGTTTCAGAATGCCTGACAAGCGGGAAAAGATTGTAAGGCA
AX-181445062	Affx_310121955	AX-181445062:T:C	T	C	1	567.38	CCAATGGCACTCAAATCCACACTAGAATCAATATGCTTATTCCTTACAAGAGCTTTCAATATCAAAACACG
AX-181160054	Affx_308485944	AX-181160054:T:C	T	C	1	570	AGAGCAACATCCCGGACTGTCTTGTTATTCAGCTGCTGTGCTATCTTTGCATAGCGTACTATGTTAGATTC
AX-181487795	Affx_310729384	AX-181487795:T:C	T	C	1	570.64	CATAACATCGTCAGAACCGTCCTTTTCATCAGTACCCATTTCTAAAGAACCACGCTGACAAGACAAACGCT
AX-181187092	Affx_308953310	AX-181187092:A:G	A	G	1	570.64	GATCCTGTGGTGGGGTATGCTGAAAAGAATGAGCCAAGAACATTGGAAACACCAAGACCGAATAACTCTTG
AX-416769468	Affx_309363515	AX-416769468:T:C	T	C	1	571.28	AGCCAAAGAAGCAGTGCAACTCATTGGCAATGAAACATCTTTGGCTTCATCTGATTTAGAGTGGATCATGG
AX-181156460	Affx_308430220	AX-181156460:A:T	A	T	1	571.28	ATGTATATGATGGTGATTATTCTTGCTCAACAAGTAACAGAAACAAGCTCAATGTAACTGTTGATGATTGC
AX-181199491	Affx_309219937	AX-181199491:A:G	A	G	1	571.92	CAATGGAAAAAATGGGATTGTCAGAGCGACTGTCGATACCACTGCATGCTTGATAGAGAGAAAGAAAAAGA
AX-181202709	Affx_309312324	AX-181202709:A:G	A	G	1	571.92	AGAGACAATTTTCAAATCAGGGCTTTCAGAACTCAAAGAGGATATCTTATGTTCTGATGGTGTATTAATAA
AX-181186589	Affx_308944175	AX-181186589:T:C	T	C	1	572.56	AAACCAAGCAACATCTTACTCGACGAAAACTTCAACGCAAAGATATCCGATTTCGGGTTAGCCAGGCTTTT
AX-416768784	Affx_309071198	AX-416768784:T:C	T	C	1	572.89	GGGAATTCTGGTGTTGATGGGAGTAATAATAATAGCAATAACAAGTGTGGTTCTGTTGTTAAGGTTCCTAA
AX-416772579	Affx_310489716	AX-416772579:T:C	T	C	1	573.88	CTCGTTCCACTCCTTGTGGGGAATGTTGCCTTGATCTTTACCAAAGGTGACTTGAGGGATGTTAGTGAACG
AX-181483851	Affx_309751257	AX-181483851:T:C	T	C	1	575.18	TTCCTTAAGTCCTTTTCCTCAGACTTAATAGACTTCTCCCGTTCCTTCAAAGCTTTGACTTTTACTTCATA
AX-181151334	Affx_308325689	AX-181151334:C:G	C	G	1	578.16	CATCCTTCAGTTTATAAGGTGGGTTTGCAGTATCTCTCTGGAGATATTTCTGGTGGCAATGCTCGTTGTAT
AX-181183437	Affx_308895069	AX-181183437:C:G	C	G	1	584.12	GGCTTAAAAGAAAGAACTCCTGCATCTATTCTTCTCACAGTCCCAACATCTGGTGTAGAATCGTACTTTAC
AX-181489422	Affx_310544670	AX-181489422:A:G	A	G	1	584.12	GTTTAGTGCTCAGACTCTATTTAATGAACTCATGCACATGGATTCTTCAACTGCGTCCGCGTTTTACAACG
AX-181485436	Affx_310605973	AX-181485436:T:C	T	C	1	586.06	CGGATCTGCTCAGTACCTGTGTGAAGGTCCCAACACCCAATCCCACCACCAGCATCAGAGGATGAAGCTAA
AX-181471442	Affx_310698771	AX-181471442:A:C	A	C	1	586.06	GAGCCTAATAATGCCGGCAATTACGTGCTTTTATCAGATATTTACGCGAAATCTAGGATGTGGAATGACGT
AX-181470636	Affx_309691638	AX-181470636:A:T	A	T	1	586.06	GGACCTGCCGAAAATACTATAGATCCTTCTCGAGCAATTCCAAATGGGTCTGATCATGAAACACGTAACAA
AX-181200577	Affx_309252739	AX-181200577:C:G	C	G	1	586.06	TGTTGAAAACATGTGTCACAAAAAACAGTACCAACCACAACAGCAGAGGTAGGTTTCTTATGATGATGAGC
AX-181441089	Affx_310326539	AX-181441089:T:G	T	G	1	586.06	AGCATGTAGAGGCTATTATCTGGACTCCGATAAAAGGCAGACACTTCTTTCTCAATAAGATCCTTTGCATT
AX-181491224	Affx_310664359	AX-181491224:T:C	T	C	1	586.06	TGGGTAGCCGAGAGTGATAACGAACCGGATAGTACCGTTATGGAACTGAGAACCAATGCTCATAAGTTACT
AX-181185889	Affx_308931443	AX-181185889:T:C	T	C	1	586.38	GGGCTGAAGGAGGTGGAGGATGAGATTAAAACATACTCAAGAAACATTTCAGGGGTTCCACATTATGTGAT
AX-416822840	Affx_309797106	AX-416822840:T:C	T	C	1	589.35	CACCACCAACAATCACCATCTTCATCCAACAAACTCCCTTCAACAAGCCGCAGAGAGAAGAAAAGGCTCGA
AX-181200177	Affx_309238862	AX-181200177:A:G	A	G	1	594.88	TTCAAAGTATTCCATTCCATTTTCAACACATCTTCAATACTAAGCCTTTCCATTTCAAGAATGAACAAACA
AX-181200178	Affx_309238863	AX-181200178:A:G	A	G	1	594.88	CTAAGCCTTTCCATTTCAAGAATGAACAAACACTCATCCAAAGCATCTCTCCGAACGATGGTATAAACTTG
AX-181204808	Affx_309353613	AX-181204808:A:G	A	G	1	595.52	CTTGTTTCTGATATGAAGAACCACCAATATGATGCAAAAACTTTTGCATTCATGTTAAGGGGAATGATGGA
AX-181204810	Affx_309353706	AX-181204810:A:G	A	G	1	596.17	GTAGTTGTTAATTCTGCCGTCCAGTCATCTCTGAAACCTGAAAAGATAGTCTTCCATGTAATCACCGATAA
AX-181153246	Affx_308363037	AX-181153246:A:C	A	C	1	596.17	AACGGTCACATGATCGGGATATGTACCCTATTACCATTGTCTGATTCAGAAGAAGCACCTGAGTTGGAAGG
AX-181486772	Affx_310537373	AX-181486772:A:T	A	T	1	596.17	TACAAGTTATACAAAACCTTCCATAAACGCCAGCAACGCAAAACTCTTCTCCCTCCGAGAATTTCCTTTGA
AX-181472580	Affx_310190700	AX-181472580:T:G	T	G	1	596.17	TCCCCAACTGTGCTGTTGTTCTCTAATATTTTTCCGGCGCTAATTAACTTCAAATCTTTTATCGTCTTTGG
AX-181484321	Affx_310409059	AX-181484321:A:G	A	G	1	596.82	GTGTCCTGCCATCCAAGGAACCTGCAATTGTAGAAAGCGCAACGATCTGCTGTTACTCTAATTGCCACCGC
AX-181490553	Affx_310497980	AX-181490553:A:G	A	G	1	597.46	CTCTCGCTTCCTGTTTCTACAGCTTCAGCATCATCAGGAGACTCATTGTTAAGCGGATGGTTGTGTAGTGT
AX-181490758	Affx_310746642	AX-181490758:A:G	A	G	1	597.77	TGAAACTCACTGTCTTGTCTATACCCTTCTTCACCATCAACAAATGCATGTCCTGATTTTATATCACAGAA
AX-416766841	Affx_308395561	AX-416766841:A:G	A	G	1	603.8	TCAAGCCAAGGTATAATTTCATCAAGACCCTTATCATTATTACTCTTTGAAGTCCTCCAGTTCAAAAACAC
AX-181195657	Affx_309135288	AX-181195657:T:C	T	C	1	603.8	TGAACGGTTAGGATCGTATTCGATTCGTTCGACGACACCTATGGATGAAGATGTGTTGCGTTTGAGATCGA
AX-181195656	Affx_309135287	AX-181195656:A:T	A	T	1	603.8	CGTTGAGGAGGTGGATGGATACCGTTGAGCCAACGAACGAGAGCGATGCGAGATGAACGGTTAGGATCGTA
AX-181489608	Affx_310474442	AX-181489608:C:G	C	G	1	603.8	GGTCCACCACTGAAGGCATATGACATACGCCACGTCTCAAAAGATGAGAACTCGGCTGCGTCGAATGAGTT
AX-181452403	Affx_310107345	AX-181452403:C:G	C	G	1	603.8	TTACACGGTCCACACCACGTAGCAGAGAAATCAATCACAACGAGTTTAGACGAGTCTTTGATTTCGTTGAA
AX-416773629	Affx_310760436	AX-416773629:T:C	T	C	1	603.8	ACTAATGCACTTGCTTTTGGTGCTGATCTTTCTTTCGATACCAAACTCGGGGAGCTAACCAAATCTAATGC
AX-181467725	Affx_310311831	AX-181467725:A:G	A	G	1	603.8	GCTGGATGTTTGGACGAGGCTGAAAATTTGATTCAAGCCATGCCTTATGATGCTAATGAAATAATATTGAC
AX-181455587	Affx_310013685	AX-181455587:C:G	C	G	1	603.8	AATTGGAAGGGTTTATCTGGCATTCTTTACACAGTCTCTAGTTGGGCTGAAGTGCATGCTTTTATTTTGGG
AX-181463644	Affx_310385835	AX-181463644:T:C	T	C	1	605.09	GAGTGTGTTGGCATTGCCGATAGATCTGCATATGACTTGCGTGCCCACTCGGAGAAAAGTGGTGTTGCACT
AX-181451434	Affx_310385828	AX-181451434:T:C	T	C	1	605.09	CTTGAGGTTGATTGTCCATGTGTGACGCCGGAGATCGTTCTGAAAGCTTCTGGCCATGTGGAGAAATTCAC
AX-181181364	Affx_308861783	AX-181181364:T:G	T	G	1	605.73	AGTCATTCTGGTCATAATGTATCGGCTAGTTCTCTGCCAAGAGCAAGATTCATGCAGCACCGCCGGGCTTC
AX-416824401	Affx_310352768	AX-416824401:A:T	A	T	1	606.37	TTGTCACTTCTATTAGGAAACTGTGAGCCTGCAAAACCCTGGCAAATGACATACCTTTACACAGTTCTATA
AX-181200010	Affx_309233580	AX-181200010:T:C	T	C	1	608	TGCTCAGTCCGTTCATCTGTGATTCCACTTGTAGCCGGTGAAATTGAAGATGCAACAGTACTCTGTGCCAA
AX-181487745	Affx_310378216	AX-181487745:A:G	A	G	1	608.32	TTGAGGCCAATAAGTTGGCTATTCTTCTGTCCCTCATTGTTGCTGGCATGAATGCTGTCGGAACAGTTCTC
AX-181496994	Affx_309748947	AX-181496994:A:G	A	G	1	608.64	CAACTCATCAGGTATAGTGGGAGTATAATCGATTAAGGAAGATAAGAATTCCGAGAGTGAAGAATCATCAT
AX-181471866	Affx_309602115	AX-181471866:T:C	T	C	1	608.64	GGCACACAGTATACACAACAATCATACAAAGTAAGCGACTCTTTCCCTTTCAAATGGATAAACAAGAAATG
AX-181174601	Affx_308760855	AX-181174601:T:C	T	C	1	608.64	AATGCAGATGGCAAAAATGGATCTTAATGGGGATACAGAGAAGGACAACATAGAAAAAATATTTTGGTGTG
AX-181174599	Affx_458762691	AX-181174599:T:C	T	C	1	608.64	TTCAAGATGGTGAAAATGATCATCCAACGTCAATACGATCCCGTGATACTGTTCAGTTTTAGCAAGAGGGA
AX-181489166	Affx_310378215	AX-181489166:T:G	T	G	1	608.64	TTTTGGCATGTTTTCAGATCAAAAGAAACCCGACTGGCTTTCCTTGTTGGAGGAGGACTTCTGGCTTTTCA
AX-181488930	Affx_310516088	AX-181488930:A:G	A	G	1	609.29	GGGATGTTGAACCTTCCGTAGAATCTGCTCCAAGAAGCTCGTCCCCTCATGAAAGTGATAATCCTAGCCTA
AX-181486182	Affx_310290640	AX-181486182:A:G	A	G	2	1.63	TAAACTGGTATCACATCAGTCTTTGACATGTCCTCACATCTCAACACTATACCTTCCAAGCTAGCAGGAAA
AX-181474141	Affx_310653683	AX-181474141:T:C	T	C	2	1.63	GCAGCTAATAGGTCAGGCTCAGACGAACGACCTGACTTTTTGGTGACGATCCATTCGTACGAGCTTCCTAG
AX-181484992	Affx_310687639	AX-181484992:A:G	A	G	2	1.63	TTACCAGAACCAATTCTCTTACCAGCTACGTTTGCATACAATAGACCTGAAATTGCTGGTACGAAAACATC
AX-181457952	Affx_310495961	AX-181457952:A:G	A	G	2	1.63	TTGGGTAATCAGAACATGACTGTGATAATCGATACAGGAAGTGACTTAACATGGGTTCAATGTGATCCTTG
AX-416824027	Affx_310251173	AX-416824027:A:G	A	G	2	1.63	CTGATAGATGAGCCAAGTGCATATCTTGATTCTGAACAACGTATTGTTGCTGCGAAAGTCATCAAAAGGTT
AX-181441575	Affx_310251171	AX-181441575:A:G	A	G	2	1.63	ATGTCAGATGTGATGAAACCACTGCTTATTGAACAATTGATGGACCAAGAAGTTGTGAATCTTTCTGGTGG
AX-181157495	Affx_308450220	AX-181157495:C:G	C	G	2	1.63	AGGGGAGCTCATGCTGCTTGTTGTATTGATGGCAACAGAATGGTAATCCATGGAGGAATCGGACTTAACGG
AX-181148479	Affx_309122481	AX-181148479:A:G	A	G	2	2.28	AGTGACTTCCTGAGCACAAGTTGCAAGGCAGTCATAATGTCCATTGGCTCACCTGGAATTCCAGGTGCGGC
AX-181452646	Affx_310347102	AX-181452646:C:G	C	G	2	2.28	TCAAGATTATTTGGAAAAAGCTGATAAAGCAAGGACCCAAAGACTCTCGTCCAGCCCTGTCGCATCTGCCA
AX-181155789	Affx_308409972	AX-181155789:T:C	T	C	2	2.28	AACCAGTGTTTCAAAGCATAAGCATGAATCTGTTTCCCTTCTTCCAAAGCCCTCAACTGAGCACATACTGG
AX-181174142	Affx_308752050	AX-181174142:T:C	T	C	2	2.28	GACCCAAACTCTTCTATTACCTTACACATCTGACGCGCATTTTCAATTATGGATCTCAGCCTGAGCTCTGA
AX-181493078	Affx_309609638	AX-181493078:A:G	A	G	2	2.28	TATGGACAAAAAGTGACTAGAGATAACCCTTGTCCAAGAGCTTATTTCAAATGCTCTTTTGCTCCAAGCTG
AX-181444347	Affx_310064726	AX-181444347:A:G	A	G	2	10.01	GGCGGGTTGTTGGAAGAACTGCCATGAGGAACCACAGCTTGGTTAGTTAGACTGGTTGAAGATATACTTCC
AX-181174112	Affx_308751472	AX-181174112:T:C	T	C	2	10.01	TTTTCACCACTACCATTGATGCCTGAAACTAGTTCCGTTTCAGAGGACTTAGAATCCAACCTTTGATATCT
AX-181485445	Affx_310464824	AX-181485445:A:G	A	G	2	10.65	TGGCGCATCCTTGCCCCCTTCATGGACTCAGGTGAACGAGAGGAAGAGGCGCAGCCAAAGTGTGACCTTGG
AX-181201742	Affx_309278293	AX-181201742:A:G	A	G	2	10.65	CAGTGAACAACTTCAAAATCATCGCAACCATGTCCAGTTGGGATCTTCACCCAGAGATAAATAGCTCCTTC
AX-181483945	Affx_310175521	AX-181483945:A:G	A	G	2	10.97	GTAATAGCAGCCTTAAAATCCTCCACTATGGACCCATCTTTGAACTTCAATGCAAATGTTGAAAGACCAGT
AX-181449349	Affx_309604568	AX-181449349:T:C	T	C	2	10.97	AATTTTGAAGAGCCCTGGAAGAGTGTAGCAGAGTGCGAATATGAAATCGATGGGTGAAGAAAGAAAGAAGG
AX-181493397	Affx_309926624	AX-181493397:T:C	T	C	2	10.97	TACAATCCTTTCATTCCAAAGGATTCCAAAATATTCGACTCGTGCAATTTTTCCATCACACTTCCCACCGG
AX-181459357	Affx_309884938	AX-181459357:T:C	T	C	2	10.97	TTCTATACTCGTGCTGAGTAATTCCATAATGGTTACTATATGTTCACTTAGGGGATGAGATTGAACCCCAG
AX-181159113	Affx_308473738	AX-181159113:T:C	T	C	2	15.47	GCTGATTTGGGTGTTGAGTTGATTGCTATTAAGTGCAGAGATCTTCGAAGTTTGGATCTTTCTTATTTGCC
AX-416825050	Affx_310509530	AX-416825050:C:G	C	G	2	17.79	GGTCCAAGATAGTAAGCTCTAAGAGCCAACAAATTCGGATGCCTAATTTTTCCAAGCAAAGCAACCTCGCC
AX-181155165	Affx_308398059	AX-181155165:T:G	T	G	2	17.79	GATTTTGCTAGACAGTTTTATCTTGGGATTTGGGGGTTTTGGCAGAGGCCTTATCCTTCTGGGAAACCTAT
AX-416823506	Affx_310057578	AX-416823506:T:C	T	C	2	19.42	ACAACAGAAATTAGCCATAGGTATGCAGCTACTTTCAGAAACAGCCTTGAGTCCTTACCAAGGGCGATATC
AX-181440638	Affx_309610608	AX-181440638:T:G	T	G	2	23.86	TTCTATCTGTCTCTTTTTACGAATAGTGAGTTGCTGTTGCATGCTAATGTGGATACTTTCATTGTGTTCCG
AX-181483880	Affx_310760493	AX-181483880:A:G	A	G	2	24.5	TTGGGGTTTGCACCTTTGACTTCAAGAGGTTCTCAACAGTACAGGGCTTTGAGTGTACCAGAACTCACACA
AX-181444931	Affx_310640372	AX-181444931:T:C	T	C	2	24.5	GCCTCTGTTCGCGGGTTGTATTTTTCTGAGATGTGCATTGAACAAACCATTGCATGACTTCATAAAAGAGT
AX-181484742	Affx_309942092	AX-181484742:A:C	A	C	2	25.14	AAGATGCTATTGGGCTTGCTAGAAGGAATTCCAACAATGTTGAAGGGCGAAGTGGCAATGTTGAAGATGAA
AX-416770723	Affx_309879878	AX-416770723:T:C	T	C	2	25.14	GTGTTTTTCTCTCGTTCCTCTTTGTTCACTGTCCACGCTGCCTTGAATATTGGAGGCAAGATCTTGTCATC
AX-181156888	Affx_308440100	AX-181156888:T:G	T	G	2	25.14	GGAGGCGTGAAAGCCAAGTTTGTACTGTAACTCTTGCCATCTCTGCTGTTCTTCATAAGTCCAAAGCAAGA
AX-416769308	Affx_309284722	AX-416769308:A:G	A	G	2	25.79	ATCACGTCCAAATTTTCCTTGATTCTAGCCTCATTAGTGCTCTTAGGTAGGACACTATGACCAGCTTGTAG
AX-416769738	Affx_309492816	AX-416769738:A:G	A	G	2	25.79	TTCACATCTTGGTGCTCTTCATCTACCTTAAGCTCATTGGCTATAATCTCTTTTCCAAAATGCTTATAAAC
AX-181185503	Affx_308927537	AX-181185503:T:C	T	C	2	25.79	GTTAAGAGTAATATTCTTAAAAATCCAGTTCTGCACATGACGGCCGAGAAGTTAGGGAAGACTCCGGCCCA
AX-181449848	Affx_310030196	AX-181449848:T:C	T	C	2	25.79	GGATGGGGAGCTCAATTAGCTATAATGGAACAAGCCTGTATTGATGCAGAAAAGGAGGGAATTTCTTGTGA
AX-181481908	Affx_309516842	AX-181481908:A:G	A	G	2	26.43	TTGGTTTACAAAGGCAAATTAGATATCCATCTACTAAACATGACAAAACATTGCTCGGGAGTGTACTCTGG
AX-181484448	Affx_309678302	AX-181484448:A:G	A	G	2	27.08	CCGGCCATTGGCAGCTGCTAAATGAAGAGGAGACAACCTCGCGCGACCAATAGTTCTATCCAACACATTCA
AX-416819450	Affx_308535445	AX-416819450:T:C	T	C	2	29.02	TGAGGATATTCATTACATGCTTGAGGCATTGAAGGCCCTTGGACTTCGAGTGGAAGATGACAAAACAACCA
AX-181197085	Affx_309167449	AX-181197085:A:C	A	C	2	30.31	GGCATGGAAAGGCTGTGTGATTATTTGAATCAGCTACCTCGTAGTGCGATATGCCCTTAAATTGTCTAAGA
AX-181492673	Affx_310040811	AX-181492673:T:C	T	C	2	35.57	TTAACGGTTACCGTTTCATCTTCATACGGAATTTTCTGTTCTCTGCACCACAAAGCTATCATGTTTCTCAA
AX-181490571	Affx_309870540	AX-181490571:A:G	A	G	2	38.15	AGCTCGTCGCGAGTGACAACATATTGAAATAAGGAAGGCCTTGTTAAGAACAGAGCTTTTGCAGCCAAGGC
AX-181189539	Affx_309001882	AX-181189539:T:C	T	C	2	38.15	AGCTAACCTTTCAAGCTCTTCCCCACTTAAACCTACGCGAGGCACGCCGTCTAAAATTGCAATAGTTGCAG
AX-181196576	Affx_309152335	AX-181196576:T:C	T	C	2	38.15	CTTCAATATCTACTGCAATGGCTGCAGCTCCTTGACCAAGAGCATATTCTCTTATACCAAGAACACTGTTA
AX-181486047	Affx_309994796	AX-181486047:A:T	A	T	2	38.47	CTCCCTCTAGATCCAAACAGAACCCTAATTCTTGTAACCGCGCGTTTACTTGTTGGGGTTGCGCAAGGTTT
AX-181486181	Affx_310713080	AX-181486181:A:G	A	G	2	39.76	TTTGCAGGTTACAAGAACCAAATAGTTCGATGTACAAGCTGTGGCAACATTGTGTGGCAACCTAAAGGTAA
AX-181482704	Affx_310687003	AX-181482704:A:G	A	G	2	39.76	ATTGAGAAATTTTGTTATCAGCGACAGTTTCATCAACAGGCTTAGCAGTCTCCGCCACAGCTTCAGCCGGC
AX-181181310	Affx_308861681	AX-181181310:A:T	A	T	2	41.39	CTGTCATCCCCATAAACATCATCTTCTCCAGGTCCACCCACAATGGCTCCTACATGAACATTTGGATTAGG
AX-181491425	Affx_310345180	AX-181491425:T:C	T	C	2	43.71	GGTGACATTGACTATGAAGCAGTTGTTAAGCTTGCCGAGGGGTTCAATGGTGCCGATCTTCGTAACGTTTG
AX-181487889	Affx_310073232	AX-181487889:A:G	A	G	2	43.71	CATGGCTCTGAGTCTGAGTCTGAGTCTGGAAGATGACGGAGAGGTCAATTTGTTTGGTTGGAGTTGGAGAA
AX-181203812	Affx_309331923	AX-181203812:A:T	A	T	2	45.01	GAGGGTGAATTGAAGGACTGGTTTGATCAGATTCTACCTTGCATTAGCATGTATGACAAGGAGCCCGTGAC
AX-181192039	Affx_309061165	AX-181192039:A:C	A	C	2	45.01	CCTTGGCATTTTCAACACTTGGTCCTACTTCATGGATGTCCCCACTAGAAGGCCATCCTGTTTCAGCAACC
AX-181191354	Affx_309047788	AX-181191354:T:C	T	C	2	46.96	CGGACACATTCTTTACCCAACACAGCTCAGCAAATCTCATCATCAGCTTCTTCTCCACTTACAACATCTGG
AX-181191363	Affx_309048045	AX-181191363:T:C	T	C	2	46.96	AGGTTTGATTCCATGAGTAGCAGCAAAGATTTCGGCTTTGGTGGTGGTCAGGGACATGCAAGGTTCGACTC
AX-181446453	Affx_310285374	AX-181446453:A:G	A	G	2	46.96	CCAGGGCCGTCCACAAACACTCCTGTTCCCTCAATAACAATGTCAATTCCGAGTTCGGCCCAAGGAAGCTT
AX-181467067	Affx_309977142	AX-181467067:A:G	A	G	2	46.96	AAGTACGAATAGGGAGGAAGATTCTCATATGGACCATATTTCAATTCAGAACCCTGAAGCTTTGCACTTTC
AX-416772340	Affx_310434879	AX-416772340:T:C	T	C	2	46.96	AATTCCGGTGTATCCAAAAACAAGATGGATCACTCCATTCTCAAGATCAAACCATCCACTTTCTCCCTTCC
AX-416771063	Affx_310036661	AX-416771063:A:G	A	G	2	46.96	AGAAGGTCAACGACTCTTAACTCGCTGATTCTGTAATCGATTAACTTTCCTTGACGTTGGCCTTTAGAGTC
AX-181441757	Affx_310285372	AX-181441757:T:C	T	C	2	46.96	CTGTAACCCCATTCATTGTCATACCAAGCAACCACCTTAACCATATCATCTCCCATGACCATAGTCAAGGA
AX-181147697	Affx_309656105	AX-181147697:C:G	C	G	2	46.96	ACGTCACATCCTCCCTTAATCTTGAAGTTAACAAGCCCATCATTCGTCACCAGAAACATCTTCTTGGCAAG
AX-181147881	Affx_310591861	AX-181147881:A:C	A	C	2	46.96	CATTGCAGATCTACCTTTAACGAGACCGAAGCTTCATCTTTGCATGGTAGAAAGGCACACAAGTTCCTGAG
AX-181483711	Affx_310347191	AX-181483711:A:G	A	G	2	48.56	AGAGTTAGGTTTAGCAAAGACGGTGCTGTTCTTCAATTAACCGCCGTTGATGGACGGAGAGCAAACGTTAT
AX-181150231	Affx_308301001	AX-181150231:C:G	C	G	2	49.21	TAGGATTGTCCGACATGAACATCAAGTGAGGAGTACGTAGTTTGAAGAGTGTGTGTCCCTTCAACTTCTAC
AX-181184206	Affx_308905952	AX-181184206:A:C	A	C	2	49.21	TTGTTTTAGCTTTCTTGGTGTTTTCAGTTGTTTCTATGTACTTTAAGCACATCCGGCTTGCTTTTATATTA
AX-416771540	Affx_310218224	AX-416771540:T:C	T	C	2	50.49	GTGCTTGTATCGAACGATCGCGACCAAGAATCTTTCGACTCTTACTACAACACCATGCCTTGGTTAGCATT
AX-181199987	Affx_309233552	AX-181199987:C:G	C	G	2	51.79	TGGTTTGTCTAGATATGAATCCGGCGGTGCTGCTGCTGGTGGTTTGTCTAGATATGAATCCGGTGGTGGTG
AX-181165838	Affx_308589687	AX-181165838:A:G	A	G	2	52.43	ATACAGAACATTCTCCGAAGGGTGAGCCTCAATGAAATAATCAGTGATCCACTTGAGCGAATCTTGAGCTG
AX-181165836	Affx_308589620	AX-181165836:T:C	T	C	2	52.43	CTGTTTTGCATGCTTGAGGAGTGTGCTTGAATATGCAGGAATCTTCTTTTTGAAAACCAAAGACGCTGATG
AX-181442185	Affx_310600651	AX-181442185:T:C	T	C	2	54.41	AAAAATGAAATTGAATCATCTCCCATTCGCTGTGTCGTTTCTGAAGTTAAATATGCTACATGTGGTAGCGA
AX-181496197	Affx_310692576	AX-181496197:C:G	C	G	2	54.41	GAAGCTGACAGATCATTAACATGTGCATCAAAGGCCGCTAACAAATCTGTTTCAGCTGTTCCTGCGTTGTC
AX-181462205	Affx_310292706	AX-181462205:A:G	A	G	2	55.05	AACTTTTGGTCATCAAGATTGGAAAGATAGAGATAATGTTTTGGTGTTGGAGCACTTGGTGGAATATTAGT
AX-181192087	Affx_309061772	AX-181192087:A:G	A	G	2	55.69	AAAGGGGTGCAGATTCTTTATAATCTTGATGATTTACCTAGGCCGTCTCAGATGGAGCAGTTGTGTGAGAA
AX-181192084	Affx_309061768	AX-181192084:T:G	T	G	2	56.97	ATAGCGCTTCCGAGGATTGTTGCTAGGTCGCTTTCGTATGAAGGTGAGGTTGAGATGGCGATTCGTTACCT
AX-181489753	Affx_310774180	AX-181489753:T:C	T	C	2	56.97	TGATAAGCAAGAGATTCAAAAGTTTCAGGCTTGTACTGTGCCAAAGTATAATCCATGTCAAATCCCACAGC
AX-181445774	Affx_310400938	AX-181445774:A:G	A	G	2	57.61	CAGACTTCATGAATAAGTCGTCAACCACACTATCTAATTCAGTATTCCAATTTTACAGTGATTGGCCAGAC
AX-181194854	Affx_309119207	AX-181194854:C:G	C	G	2	58.25	GAAGAGTGTTGGAGGATTGATAGGATTGCTGCCATCGAACCTCGGATGTATGTTGTGTCTAGTGTCATTGC
AX-181198842	Affx_309203134	AX-181198842:A:G	A	G	2	58.25	GGAATGCCTGGTCTGTGTATATTATTCATAAAATGAGGGTGATCATCGAGGGGAAAACCAGCATGCAGAGG
AX-181487612	Affx_310117599	AX-181487612:T:C	T	C	2	58.9	AAAGTCCGGTCCACGCGACGGAGCGGCATGGACGGCGCGTCTGAAGGAAGAGTACAAATCCCTCATCGCAT
AX-181441257	Affx_309903736	AX-181441257:A:G	A	G	2	61.8	AAGCTGATGAATAATAATGGCTTCTATGGTTTTGAACTTTTGATGGTACAATAGGTACTTGAACTGCTTCA
AX-181179271	Affx_308832673	AX-181179271:A:G	A	G	2	61.8	GCAGGAAACAACTTGTTTTCTGGTGAGGTTCCGAGAGAATTAACGGGTTTATCGCAGCTCATTACTCTCAT
AX-181490038	Affx_310690147	AX-181490038:T:C	T	C	2	64.12	ATCAACAAGCCACAAATGAAACCTATAACAAGACCCGGAATGAAATTCTCTGGTTTGAAACTTCCTGATAA
AX-181156777	Affx_308436647	AX-181156777:A:G	A	G	2	64.12	CGCTTCTGAAAGCGTTTAGAGGATCGCTTATCTTTATTTACACTTTCTTTCTGTCGTTTCTTTTGTTCGTT
AX-416825612	Affx_310653343	AX-416825612:A:C	A	C	2	65.41	CACAACACAATCATTCGCATAACCAAATCCTTTCTACACTGTCGGTGCAATCACATACATGATCCTGTTGC
AX-181180821	Affx_308854286	AX-181180821:T:C	T	C	2	66.06	AGTCAATACTCGTCTCTCCTTGCTCCGATCGCGGTCGACTCTGTTCTCTCTGTTGTGGATACTGCCCATCC
AX-181495203	Affx_309705951	AX-181495203:T:G	T	G	2	66.7	TAAGTGACTCTCATTTCCCTGTGCCGTTAACACCCGCTCATGTTGACTATTCTCTCCACTATCCTCAAGCT
AX-181495211	Affx_310351725	AX-181495211:A:C	A	C	2	66.7	GTTTTCTTGCTGTCGTCATAGCTTCTATGATGATTATGTGGCTTTGTTGTATAACTCCTACCTAAACGTGC
AX-181492981	Affx_310624210	AX-181492981:A:G	A	G	2	67.01	GAACAAGTGAATTTGCAAGAATTGTTGACACGCCAAGGACGCGACTTTCTTATTGCTGGAAATGATAGAAA
AX-181487785	Affx_309469487	AX-181487785:T:C	T	C	2	67.01	AAGAATGTGGTTTTGGGTGCTGGGTTTTCGGGTCACGGGTTTAAGATGGCTCCGGTTGTTGGTAAGATATT
AX-181162420	Affx_308530655	AX-181162420:T:C	T	C	2	67.01	GGCTTGCAACTCGAGGTGTTGATGAAGAAACTATCCTAAGAGGCCTACCCACAGATCTTCGTAGAGATATC
AX-181485188	Affx_310572333	AX-181485188:A:G	A	G	2	68.31	GAGACTGACACGTGGAGGAGAGGTATGAAGTTTCCAGGGGAGTTGGAGAGATATGAAACGGTGGTTAACGG
AX-181490588	Affx_309396043	AX-181490588:A:C	A	C	2	69.6	GATTGTTTAAAGACAATAATGCATAGGGTTTACGGAAAATTCATGGTTCATAGACCTTACATTCGGAAATC
AX-181184620	Affx_308913913	AX-181184620:T:C	T	C	2	69.6	CAATGAAAGATCTGCAGTTAAATACCAAAGGTTGTCCCCTCCATGCTATTCGCGATAAATATAAACAAGAG
AX-181184616	Affx_308913777	AX-181184616:T:C	T	C	2	69.6	GTTAAAGGATTCTCAAATTTGGAGTGATTATGCCCCTGATATATACTGCATAGCTCGAGTAACTGAGCTTG
AX-181204101	Affx_309335808	AX-181204101:T:C	T	C	2	69.93	TTTCCGAGCCAGTAACGAGCCGGCAGATGGCTCAACTGGAGCCTATTTTGAACAAGGTTGATTCGTCGGGA
AX-181494488	Affx_309628504	AX-181494488:C:G	C	G	2	69.93	GATCATCACAATCACAACCTGCGCTGTTTCCTTCTCCTTCATACTTCTCAGTCTCACCCTCGTTCATGTTA
AX-181177309	Affx_308803226	AX-181177309:A:C	A	C	2	69.93	AAGCTCCAAACTTATACCGGTTATGTGTAGTGTTTATTACTTTTAGCTGCATCGGTTACGCATTGCCCTTC
AX-416823814	Affx_310159545	AX-416823814:A:G	A	G	2	69.93	GCCGAGATTAATCAAAATTCTGTAACTATAGATGAAGAGATAGAGAAATGTAAAGGTTCTGCTATCGAGAG
AX-181470086	Affx_310159668	AX-181470086:T:G	T	G	2	69.93	GAGAAATGTAAAGGTTCTGCTATCGAGAGGAAAACGGCTTTAGATGAAGAGAAAAATCACTTTCAGAAAGC
AX-181500178	Affx_458762563	AX-181500178:T:C	T	C	2	69.93	GAAGTAGAAGATCTAAGCGCCTTAAGAGAGAATGACGAGTTATACATCCTCTAATCATAGCATCAAATAGC
AX-181443252	Affx_310612657	AX-181443252:A:G	A	G	2	69.93	GGAAGAGCTGCAACAGCAGCATCCTTGCTTTGACCAAGTAATGACGAAGATGGATACATGTTTGTTCCCAT
AX-181162297	Affx_308529213	AX-181162297:T:C	T	C	2	69.93	CCTTCTGTAGACCATACTAAGCCTTCAACACCGTCCGGAATTCAGCTTTTTAAAGAAGAAACACCACATCT
AX-181487957	Affx_310698591	AX-181487957:C:G	C	G	2	70.89	CCCTTCCCAATCTCCCTAACCATGATCCACATGTCCTTCTGCGCAACCCTAGCTGTTCTCCTCGTACGCGT
AX-416768290	Affx_308891125	AX-416768290:A:C	A	C	2	70.89	TTATACTATGTGAACAAAAAATACAACATTGACACATCTCAACATAACTTTCCTTGTAAGGACCCCAAAGG
AX-181158540	Affx_308468336	AX-181158540:T:C	T	C	2	71.86	AGGCTTTCTCGTCGTTCACCGCCTTAGACGGAGTCCGTGCAGAGGTTGTATTGGATGAACTGATCCTTTCA
AX-181496076	Affx_310350576	AX-181496076:A:C	A	C	2	71.86	GTTGCGTTAATAGCTCACTGGCTTCATTCCAATAAAGGTATACCAACAAGAACACAATTTGATAACCTCAT
AX-181442637	Affx_309854352	AX-181442637:T:C	T	C	2	72.18	CCACTATCTTTACACCAATTGTAAAAGGTAATCAGCTCGTCAATTTGTTTAGCTGAACTTGCATAAGCATC
AX-181453721	Affx_310350577	AX-181453721:A:C	A	C	2	72.5	AAGCTCTTTCCGGATAAACATTTTGATTTAGAAACAGTGTTGGATGCGAATTTGAGACCTATAAATGTTCT
AX-181175939	Affx_308784445	AX-181175939:A:G	A	G	2	72.83	CAGCTGGAAGATCAGGCCAATGCTGTTTTGAGAGCAGCACGTGCTGAGATCGCAGTGGCGCTGAATCAGAT
AX-181483960	Affx_309875245	AX-181483960:T:C	T	C	2	74.12	TCAGCAACCTTAACTGCTAAACTTCATAGATGCTACATGGCTTCATTGCAAATCACTCGACCAATATCTCA
AX-181489459	Affx_310248619	AX-181489459:A:G	A	G	2	74.12	TGGTGATGGAGTTGAACGTGAAGAGAACGACCTAGAATGGAACGTGACCAAGTCAAAGAAACTAAGCCTAT
AX-181158019	Affx_308457895	AX-181158019:A:G	A	G	2	75.09	AGTAGTATGACCGACTCTGGATGCCCTCCAAACACAATAACTTTTAACTCACTCCTTGATTGTCTTTCCAA
AX-181165388	Affx_308580682	AX-181165388:A:G	A	G	2	75.09	ACATGCTGCACCTGAAACTGAAACCAAGGTTGAAAATGATGCATACCGCCATTTTGATCAGCCTCTGGAGT
AX-181172593	Affx_308724736	AX-181172593:C:G	C	G	2	75.09	AAGTTGCCAAACACGGTCTCCTCTTTTCACCTTTTCCTTAGCTTCCATATAAGCAAGTTCATACCAAATGC
AX-181148746	Affx_310706074	AX-181148746:A:T	A	T	2	75.09	AGTTGCTGGGTTGTAATCTCCATTTTTTCTCTTGAATCTCACACCGCACAGAGAAGTTGGTTTCGATATTG
AX-181158013	Affx_308457639	AX-181158013:T:C	T	C	2	75.09	ATTGAGGCTTTATGCAAATCCGGGGATGTTGATCGCGCATTTTCTATGTTAGATGTGATGACAATGAAAGG
AX-181486481	Affx_309729054	AX-181486481:C:G	C	G	2	77.33	GAGCTTTGGAGACGAAACAGGAGTTAGATCCGTCCCAATGCCTACTACAGCTGTTCTTTATCAACTACCTC
AX-181169860	Affx_308653806	AX-181169860:A:G	A	G	2	77.33	AGAGCATCATAACTGCTTTTAGAGATTGATCTTTCATTGTTCGCAATCGCATCAGGAATGCTTGGATCAAC
AX-181188232	Affx_308973352	AX-181188232:T:G	T	G	2	77.33	TCTCACGTTCGCTGCTCGAAGCTGGTCCTTCGATCGGGCTTCCACTTCCTCCAAAATCAGCTACTAATTCA
AX-181193449	Affx_309093253	AX-181193449:C:G	C	G	2	77.33	CCTTTAACTTTTGCGCAGACGGTTAGGAATTTGGTCAATGAAGGTGGTTTGTTTGCTTGTTACAAAGGTTT
AX-181157211	Affx_308444509	AX-181157211:T:C	T	C	2	78.3	GCTCTTAGCAAGCGCACCAGCAAATCCACCAGCAACCAACTCCTTAACATAAACAGGAACACGATCCAAAC
AX-181489610	Affx_309916633	AX-181489610:T:C	T	C	2	80.27	GGTGATACATCAACAGAAAGGACATTAAAAATTGACGGGGCCCCTGATCAAATTGAATCAGCAAAGCTATT
AX-181179379	Affx_308833720	AX-181179379:T:C	T	C	2	80.27	GTGATCTCAAAGGTTGATGATCTCTTGAATTGGGCCCGTCGCGGTTCCCTCTGGCCAATGACCTTTGGGCT
AX-416818817	Affx_308325263	AX-416818817:T:C	T	C	2	80.27	CCAACTGCTTTCTTCTGCATTTGAAGCAGTAGTTGCATAGATATTTAGACCTTCAGGAAGAAGACCTTCAA
AX-181487087	Affx_310632697	AX-181487087:C:G	C	G	2	80.91	TAATAACTGCTGTGGTGTCTGCATGGTCTTTTCTCCTCTCTACCGTAGGCAATTTGAAGCTGAATTCAAAA
AX-181155760	Affx_308409934	AX-181155760:A:G	A	G	2	80.91	TTGCTGCAGTTAAAAGCTTCGTTCTTAGCATTAGGATCCACCGCAGCCCAAATATGTTGCTCAGCTATCAA
AX-181486482	Affx_310038383	AX-181486482:A:C	A	C	2	80.91	AGCATTTCAATCTTCTTCACCGTCTTATCTTTATCATCAACATCAACACGAAGAAGAGACGATTCCAACCT
AX-416769951	Affx_309599218	AX-416769951:T:C	T	C	2	80.91	TGCTTGTATTTCTCCCTAACAGCTTTCAATGATGCCGCCTTTCTTGACAAATACAAATCATGTAAAATGAG
AX-181484120	Affx_310545013	AX-181484120:A:G	A	G	2	80.91	CAAACTAAGTGGAGATGTGTTGGCATAGGTGCCCAAGAATTCAACTATTACGATTTGGAAGATGGTTGTGC
AX-181155759	Affx_308409933	AX-181155759:A:C	A	C	2	80.91	CTATCTGTAAACCCAGTTCCTCCCAAACTAAGATCAGCAAACCACCACTCAGCAACTTGTTCAAGCTTATT
AX-181484757	Affx_310167538	AX-181484757:A:C	A	C	2	80.91	TGGTTGTTTGCTAAAATCATCCCAATCCCCCCTGCACGCTTGACAACCAAACTCTTTTCTGCTCTAGGGTT
AX-181457422	Affx_309998616	AX-181457422:A:C	A	C	2	80.91	TTATTAAAAATGAAAACAAGGATCTAAGAAGTGGTAGACGGTCTCAAATTATCATTCAAGACTATGGTGAT
AX-181497334	Affx_310167427	AX-181497334:A:G	A	G	2	80.91	AGACGTGAATGTAACAGTGTAGCTCTTCTTCTCGTACAATGTCTTGAAACTGAGTGTTTGTGGTTCAACCA
AX-181470258	Affx_309834632	AX-181470258:C:G	C	G	2	80.91	GTGGCTGCTGGTTTTCGTGCGGAGGATGGTGGATTCGATGCCCTTGAATCTCAGAGAGTTGTTGATCTTCT
AX-181485013	Affx_310448071	AX-181485013:A:G	A	G	2	80.91	GCGCTGTAACTTCTCGGTAAATTCTGGAATCTTCCAGTAGAATCTATTGGATTGGTGTAGTTGATGTTGTT
AX-416825930	Affx_310715116	AX-416825930:A:C	A	C	2	80.91	TTGGGTTTCCTCATTGGAACAAATTTTGCTCCGATAGCCAACGCGATGGGTGGGCCAAAAATAAAGCCCCT
AX-181491909	Affx_310463869	AX-181491909:T:C	T	C	2	83.53	CCTAATGGCAGAGGCGAAGGGCAAAGTCTGATGAGCGGCTCTGGAAGCAATGGTTGAAAAGCATCGACATC
AX-181441726	Affx_310463868	AX-181441726:T:C	T	C	2	83.53	TCAAATAATTGCTCCGGAGAGTACCCCAAAACGCGCTTCTCCTCGTAAGTTTTGGACAAAACATCTTCTGC
AX-181147805	Affx_310304001	AX-181147805:T:C	T	C	2	83.53	GAGCCGAAAACTAAATGAGAAATTCCAGACAGAAGCGGTTTGTGTAAGTACAGATCTAATCTCACACTGAG
AX-181154821	Affx_308393995	AX-181154821:A:G	A	G	2	83.53	ATGGTATAAGCCTGCTTGCGAGCGCGAGATCTAGCAGCTGACTCTCTATTCTTTATCATTCTTCTCTGCCT
AX-181448024	Affx_309411534	AX-181448024:A:G	A	G	2	84.17	TCTTCCATTTTCAAGATTTTTGTTGTAACCTACCAAGAGTTGACGATTATTAAATTGAAGCAGAGATTGTT
AX-181485606	Affx_310095685	AX-181485606:T:C	T	C	2	84.17	TCATCCACATGACTGAACGAAAATTTATCATTTCCCTTGCCAACGTAACCAGGTAATCGACCATTAAAACG
AX-181453507	Affx_309562671	AX-181453507:A:C	A	C	2	84.17	CCGAATCGAACGTACCATGGTGACGATTTGAATGAACCGTCTTGTTGTTGAACGACGACGATATCGACGGC
AX-181150048	Affx_308298645	AX-181150048:A:G	A	G	2	84.81	AGTGCTTGTTACTGTTGCTGAGAAAGATATATTGAAGGAAAGAGGGAAACTTTATCATAAGAAATTGGTTA
AX-416770252	Affx_309706649	AX-416770252:A:G	A	G	2	86.11	GTTTGGACAATGCAATTGTTGGCTATAGCTTGTTTATCTTTGGCAGCCAAATTAGAGGAAACTGATGTTCC
AX-181204108	Affx_309335817	AX-181204108:T:C	T	C	2	86.11	TTACCGGACCTCCCTTTAATATACCGGCTAATGAGCGACCAGTTTCTCGCTCCGTGTTGTTCAACCAGCCG
AX-416769212	Affx_309233551	AX-416769212:A:G	A	G	2	86.11	CGATTTCCTAGGTTTGATGGGAAAAATGTGGTGGAATGGATTTTCAAAGCTGAACAGTTTTGTGGATATTA
AX-416773485	Affx_310721161	AX-416773485:A:G	A	G	2	86.11	TGGTTCACGAACTACGAAAGTCAAAAGGGACGTGCATTGTCTGAAAATCCACATGCATCAATTCTTTTTTA
AX-181148577	Affx_458762279	AX-181148577:A:G	A	G	2	86.75	CTTGTGATAGACGGCATGGTAGCTACAATCACAGCACATAAGTATATAATAGGAATGAGGGTCTTGGG
AX-181148576	Affx_458762280	AX-181148576:A:T	A	T	2	86.75	GTTAAGGCAAAATAAAGCCCAGCAACATCAATAAAACCTATTAAGGCCTTCAAAATTTCCTGA
AX-181474242	Affx_309504564	AX-181474242:T:C	T	C	2	90.06	TTCTTCCTGCAACATGTAGTTCAGATACTTGCTCTCGAGGTTCTGATCCAGAATCAACCGTACAGAATTGA
AX-181485444	Affx_310282473	AX-181485444:T:C	T	C	2	90.06	TCTAATCCTTCGGGAACTCAACTCTTGGAGCTTTCCGGTGGCTGTTTCACAACTTGGGCTGCCCAGATCAT
AX-181200063	Affx_309235774	AX-181200063:A:G	A	G	2	90.06	CACGCGCCGGAGCTTGTGGCTGGGCATGAAAGCCCACGGACCTGACCACATTGTGGAACGGAACAATCCAA
AX-181490883	Affx_310282475	AX-181490883:T:C	T	C	2	90.06	TGTTTCTTGCTACTACTAGCCTTCTTACTTGGAGTCCCGGCTTTAGCCTTCGATGCTGATTTCTTTGAGCT
AX-181490013	Affx_310436724	AX-181490013:T:C	T	C	2	90.06	AGTATAAGGAAATGGAATCGATGCAATTATGGCATCCCTTTTAAGCACGAAATTATTAGCAGCTTCCCGTA
AX-181485180	Affx_309758776	AX-181485180:C:G	C	G	2	90.7	CGAGTTGACTCGGCGCTTGCGGATTTGAGTGAGTCCGTGATTTTGAGTCCGAAAAACGCGAAAGCTTGGTG
AX-416825554	Affx_310640398	AX-416825554:A:G	A	G	2	90.7	GCAGATACAATGGAATCTGAGTCTTCAAAATGATCAATTTTTTGGAAATTATTGTCCTTCCATGAAGTCAA
AX-181188732	Affx_308984935	AX-181188732:T:C	T	C	2	90.7	AGGAGGATATTTGTCCCATACAGTCGAGAGAATGGCATATCATTTTCAAGACAAACAGGATCGAGCTTCTT
AX-181466489	Affx_310032267	AX-181466489:T:C	T	C	2	90.7	TTAATTAAGGATCCTCTATGACAAAATGACTCAGTCGCATTATGATTCTCATGAAAAATTGGATTTGAGAC
AX-181481984	Affx_309742664	AX-181481984:T:C	T	C	2	92.68	ATCGAGTCGGAGCTTTCGAACATCTGTGACGGTATCCTCAAGCTTCTCGATTCTCGTCTCATTCCTTCCGC
AX-181191549	Affx_309050501	AX-181191549:T:C	T	C	2	93.98	AGACCTTCCAATGCCACCTTCATATCAGCACAAATCGACAAATGTGGAATCTTATTCTTCCCAATCTCAGC
AX-181486469	Affx_310606858	AX-181486469:A:C	A	C	2	93.98	GGGATTGAAATTGTATTTGGACTACGAAGGAACAGAAGATGGTAAAAGGAAAGGGTCACGTTCAGGAAGTT
AX-181484311	Affx_310744870	AX-181484311:T:C	T	C	2	93.98	TAAAGGGTTCATAGAAGCTGTTGCTCTTGTATTTGCTCAGGACAGAGCCAGGTCTTCTGGAAACATTAGAT
AX-181492746	Affx_310735738	AX-181492746:T:C	T	C	2	97.91	TTAATGATCTTGCAGAGTCTGTTAGAGGGACACTGCTGCAAATGACTGATGAACATTTTGTATCTCAAGCT
AX-181173526	Affx_308745275	AX-181173526:T:G	T	G	2	97.91	CGGAGATCAAATAGTCCTGTTGATAGGAATGAGCGGTCTTACAAAAGTAATAATAATAACCGTCAATCTAA
AX-416823119	Affx_309926738	AX-416823119:T:G	T	G	2	97.91	TGCATCACGACATTGGTATGGTTCATATTCACCGAGGAACCGTAATCAGGCTGTCGATTTTGAGCTTCCAG
AX-181440639	Affx_309926741	AX-181440639:T:C	T	C	2	97.91	TACCCACAGTCACTGTGGAAGAATGAAATTGAGCCCGTGTATGGACGACATTGAGATGTTGATGTTGGGAA
AX-181470773	Affx_310459551	AX-181470773:A:G	A	G	2	98.55	TATTTGGTATGACGTCCCTGAGCAAAAACCTTGCCAGTTTTCTTCTTCCTAAATTCCACACTAATAACAGC
AX-416822637	Affx_309730114	AX-416822637:A:G	A	G	2	98.55	GTCGAGCAGAGTTTTGCAGGACAACCTTCATCAGCACAAGCAGATCATTTGTATGGGAGAGTATCTGCTGA
AX-181494914	Affx_309797548	AX-181494914:A:G	A	G	2	98.55	GTTTTAGCATGATTCATAAGGGGCTGCAGTCCTCTATACCAATCAATAGCACCAGGACCACCTTGACAACC
AX-181487456	Affx_309662901	AX-181487456:T:C	T	C	2	98.55	TTGGGTTGATCATCTTGCATTGTGGGCATTAGCTCCTCCGCATCACTCTTATTGTTAGTGGGTTCTTCATT
AX-181484939	Affx_310693332	AX-181484939:A:G	A	G	2	99.19	TTCAAGTCGTCAAAATCTGAGACTTCATTTTCACCATTATAAGCCACCTCAACTTGCGGATGAGACAACTT
AX-181462731	Affx_309731273	AX-181462731:T:G	T	G	2	101.5	TGATCTGTAAGCTTTGGAATAATCCATTATCGTCCGGCGAGAAAATGAAGGTTTTCTTTCTAGAGATATAG
AX-181452219	Affx_309686530	AX-181452219:A:G	A	G	2	101.5	CCAATTACTGTGCAGATAGTTCAGTCCATTGAGCAACTGCCATAGTATCGATTTAACAGTGTACTGGTTAA
AX-181490692	Affx_310091442	AX-181490692:T:C	T	C	2	101.5	TAGGGAGTTGGGTTGGAATGTAAGGCGGAGAAGAACCGGAAGAGGAATTGGAATCACTAGCTTCCGTGCCA
AX-181488843	Affx_309839385	AX-181488843:A:G	A	G	2	101.5	TGGAAATAATGAGTACTTTCTGCCTCTTCGTTTCTATTGTGGCTGGTCTTGGTTCATTGATTGGTGTCTGG
AX-181444134	Affx_310279219	AX-181444134:T:C	T	C	2	101.5	TATCAAAAGAAGGAAAAGGAATAGGAACAGCATCACTGAGAAGAGAGCAAGAAGCTGAAGAGAGAGAAAAA
AX-181455011	Affx_310174554	AX-181455011:A:C	A	C	2	102.46	CTTCCTCATATCCAGGTAGTGAACTCTCTGCCTTTATAAAATGGTGAGTGATCGTGTCACCCACTCTGGCA
AX-181180643	Affx_308851097	AX-181180643:T:C	T	C	2	102.46	ATGGTAGCCCCGACAGAGGATTTCATGGCAGGCCTCGCTTTGCCAGCATCACTGCCAGACTTAACTTTAAT
AX-181180646	Affx_308851101	AX-181180646:T:C	T	C	2	102.46	CAACCTCTGAAAGAAGCACCTCTTTATTTAGATGCCTAATACTTTTTGAGGAAAGAGAATGCAGAAGCTGA
AX-181490281	Affx_310008086	AX-181490281:T:C	T	C	2	102.79	GAACAATCTTTGCAAACTTGACGAGATCGAACCGTCCTCCAAAGTAATAATTTCCTGGAGAAAGCTCATGA
AX-181147788	Affx_310228214	AX-181147788:T:C	T	C	2	105.09	ACCGATTGCCTTCACAAAATACTGATTGATAGGGACGTTCCTGGGGCAGTCCAGTATGTCAAGAATGCAAT
AX-181488372	Affx_310187475	AX-181488372:A:G	A	G	2	106.39	TGGCACATAACCAACTCGCTTCATCTGTTCTGTTAAAATTTTCAGAATTAAATAGATGTCCTTCTTATGAG
AX-416820468	Affx_308869767	AX-416820468:T:C	T	C	2	107.69	CTCTCTCAGAATCATCACTTTCTATACCATTTTCACATTCCTTTTCTCCCTCTCCATCTTCTTCATCTACG
AX-181159854	Affx_308483385	AX-181159854:T:C	T	C	2	107.69	CCGGATGTTTACAATACCAGCCATTTATCAGGATCCGGCACAAGGTGGATATGGGGTGGCTCAGATCCTCG
AX-181178618	Affx_308823359	AX-181178618:A:C	A	C	2	107.69	ACAAAGAAAGACACGAATAAACCAATGATCGAACGAATCTCAACACAGGTTGATAACATCAACTGGTTGTT
AX-181459483	Affx_310603733	AX-181459483:A:C	A	C	2	107.69	CTTCTTTTCATTGACACGAACCTTCGCCTTATGCAAGAATTGTTTACCTGAAGCTACATAAAAGTGGCAAA
AX-181168662	Affx_308638843	AX-181168662:T:C	T	C	2	107.69	GATGATAAAAAGTTGAAGCTTGCTATCTGGGATACCGCTGGTCAAGAGAGATTCAGAACATTAACGAGTTC
AX-416826027	Affx_310739646	AX-416826027:T:C	T	C	2	108.33	ATTGTTGGTTATGTGTTCCTGCAACTTGAGAAGGCCGTGTTTGGTATCGCTGAGGTGCTGCCATTTGAGAT
AX-181206150	Affx_309381866	AX-181206150:T:C	T	C	2	111.65	ATCCCCAAAGCCAAACAATCAGAAGGAAGGAGAAACGCTCTTGCCTTATTAGCAGCTACTCTTTTTACCAC
AX-416767669	Affx_308698742	AX-416767669:T:C	T	C	2	111.65	CGAATGGTCAGTTTGGAAAAATCTTCATCAATATACATTCTTTCATTTCCCGGAGTTCCTCCAAATGCAAC
AX-181458244	Affx_310361044	AX-181458244:T:C	T	C	2	112.94	TCCTCCTGGTTTAGAAGAAGCATTTCCATACCAAACCATTCCTGCTATTGCAATTGCCATGCCTAGAACAA
AX-181444633	Affx_310581615	AX-181444633:A:G	A	G	2	113.59	GGAGTTATCACTGAAGATGTAGTGCAACTAAGGAAATCCATTGGAGCCCCTGGAATGGCCGTCCTCCAGTT
AX-181470741	Affx_309966337	AX-181470741:A:G	A	G	2	113.59	AAAATTGTGGAAACTGACATGGGTGTGTCCAGGACATTTGAGGGAAATTATTCTCAGTATATACTTTCAAA
AX-181487157	Affx_309966331	AX-181487157:A:G	A	G	2	113.59	TAGTAGCGGCGCTTCAACCGTTTCATCCGGTGTGAAACTAGAAAACATCAGGAAAACGTATAAGGGTGTTA
AX-181455631	Affx_310695180	AX-181455631:T:C	T	C	2	116.18	TCCATTTTCAGATCAAGTTTTCATACTATTTATGACACTTCTAACTACGGTCTTCTTCAGATCAATAATGG
AX-181483938	Affx_310695184	AX-181483938:T:C	T	C	2	116.18	ATGCGGGTCCTGGAGGATGGAATGACCCAGATATGCTGGAAGTTGGCAATGGTGGCATGACTTACCAGGAG
AX-181160333	Affx_308493113	AX-181160333:A:C	A	C	2	116.82	TCCAACATAACTTTCTGTACAGAAGCAGACCCTTCAGCACCTTGAAGATAATGGGAATAATACTCCTCACA
AX-181493693	Affx_309839744	AX-181493693:T:C	T	C	2	116.82	TATCTGTGACTACATCTTAGAGCACACCTTACAATCGTGTTAAGTCCTAATGCAAAAATAAGTGCACAAAG
AX-181470141	Affx_310370541	AX-181470141:T:C	T	C	2	116.82	CTGAATGGGTTTTCTTTATCTGGGAGAATTGGTCGCGGGTTGCAGCGTTTGCAGTTTCTTCGGAGGCTTTA
AX-181481482	Affx_310701625	AX-181481482:A:C	A	C	2	116.82	GCATCTGCTATAAGCTGAGCATCTTGTTCGGATCTAGGTTGAGCGAAATCAAGAGCATCAGTTACACTTGT
AX-181449058	Affx_309546292	AX-181449058:C:G	C	G	2	117.47	ACATCTAGAAGTTTCTGGCTGACGAAGAAAACATTCTTGAGCCAAGTTAATTCGCTCAGCATTCTTCAAAA
AX-181205204	Affx_309368858	AX-181205204:A:G	A	G	2	117.47	TAATTTGATTCTTCAATTTGAAAACCTCTTGTTCTAAAATCTCTTTTTTCTCATTCAACTCCTTCTCTTTC
AX-181482611	Affx_310669360	AX-181482611:A:G	A	G	2	117.47	CAAGTGACATACGTTGTCATAGGTTCATCAGCACTACGAGTCTGCATTTGGTAATAGGTGGTTTTCCTTTG
AX-181463445	Affx_310396581	AX-181463445:T:C	T	C	2	117.47	TGGAATTCACTGCTGCATCGCTTCTGGATGAGGAACCTAATACAAAGCCAGCACTTTCTAAAAGACTTAAT
AX-181482161	Affx_310669363	AX-181482161:T:C	T	C	2	117.47	GGAGCAGCAGAGCTGGATGAAATTTTCTTTGCTACCGAAACATGTGTTTCCTCCTTGGCTATCTTTTCCAC
AX-181455117	Affx_309847870	AX-181455117:T:C	T	C	2	117.47	TAGTTTCTAGGTTGATCATATGCATTGATGTTGTACACTTCACCAGAATTAACATTGGAAGGAAAAGTAGC
AX-181494622	Affx_310433412	AX-181494622:A:G	A	G	2	117.47	CTCAGGTTCTGAAACTCAGAAGGTATACTACCAGAAAAGGCATTAAAGGAAATATCGAATACAACTAGTTT
AX-181494151	Affx_310500718	AX-181494151:A:G	A	G	2	118.11	TACAAGAGCATTCTGGAAGTGGATGTGAAAGGAACATTGCTGGTTTTGACAAGAGAGATTGCCTTATGAGG
AX-181147849	Affx_310468191	AX-181147849:A:G	A	G	2	118.76	TACTCCGGCGCACCAAGAACGTGATCTCCTAAATCAATATTCCACAGTTTCGCCACGTCATCAACAACAAT
AX-181488476	Affx_310468189	AX-181488476:C:G	C	G	2	118.76	CTTCCCTCACGCCATTTCCAAAGATCAATCACCATCACACCTGTGTTAAAGTAACAAGCACCACGTCCCTT
AX-181170076	Affx_308656780	AX-181170076:C:G	C	G	2	118.76	GTTTTCCAGTCAACAACAAACCAGTCATTACAAGCCGAATTGCGAGAGCGCAATGAACAATATAGTCAGCT
AX-181190515	Affx_309022056	AX-181190515:A:G	A	G	2	119.41	GATAGCCTGACATCAACTTCCCTTACAACGTAGCTATGCTTCTGAACTGCTCTCCCCACTTTGTCCTCGAT
AX-181198906	Affx_309203843	AX-181198906:A:G	A	G	2	119.41	GGATCCCCACATACACGGCAATCAACAACCTGACCACAGTTAAGAAAGAGAGCTGCCAGCTGCTCTTCAGT
AX-181196987	Affx_309163406	AX-181196987:C:G	C	G	2	119.41	TCAACCTTCCACCTTGGGCAACTAGTGTCAATCACCGTAACCTCGCTTCTAGTGAAACCCTTAAAATCTTC
AX-416819769	Affx_308621457	AX-416819769:T:C	T	C	2	120.7	CAGTTTCTTCCTCAAGATTCCAACAAAGTTATGGTCACCTGTGCTGATTCACAAGTTAGAATCCTTGATGG
AX-181177237	Affx_308801867	AX-181177237:A:G	A	G	2	120.7	CTGTTGTCCATACGCAACTGCTCAACCAAACGCCCATCTTTCGCCACTTCAGCTTCACCTTTCAGAATTAC
AX-181187297	Affx_308956823	AX-181187297:C:G	C	G	2	120.7	TTAATGTATGCAATGAACACACTACAAATTGCTGCCGAGACTTACGCCCACACATCTGCCTTTGACTTGGA
AX-181464714	Affx_310524432	AX-181464714:T:C	T	C	2	121.02	CCGGGGTTGCGAGCGAATTGGAAACGTAAACTGACCGAGTTGCGATCAAGCTCGTCAAATTTGTAACCATG
AX-181496509	Affx_310147070	AX-181496509:T:C	T	C	2	121.35	TATGGAGCTCCACTATATCGCCTACGTTTGCTACGCGAATCATGCTCGTGGACAATTAAACTCCATGTGAT
AX-181490700	Affx_310669220	AX-181490700:C:G	C	G	2	122.63	GACAGAAACTTGCCTATTCTCCAAACTGGAAATAGCAACTGACTCGTCCATTTGCACCTGGTTAGCCTTGG
AX-181481212	Affx_310701748	AX-181481212:A:C	A	C	2	122.95	GCATTGTCTGTTATGTTCTTGCAGAAATACAGTCCAAGGGACCTCAGATGAGGGCACCTGTTTGCCAAAGC
AX-181482491	Affx_309855281	AX-181482491:A:G	A	G	2	122.95	ATCAGGGTATCCACTTGCTCTCAGAAGAGGATCTAACTGATTGTACTCCACGTTTATCACCATAGACCTCC
AX-181182564	Affx_308882812	AX-181182564:A:G	A	G	2	123.28	GCCATTGTGATCAACACTGGTGATCAGATTGAGGTACTGAGCAATGGCAGATACAAGAGTTGTTGGCATAG
AX-181484204	Affx_309977076	AX-181484204:C:G	C	G	2	123.28	ACGAGCTATGGAGTTGGGATTGGGAGATACCAAAGCTCAGCTCCAGAACGCTCCGTTTTTGGAGAATGTTT
AX-181441584	Affx_310038962	AX-181441584:A:G	A	G	2	123.6	CTTGCAGCTGTTGATAAGATCTGTATAAGTAAACTAAATGATAATTTTTTGGCTGTTATAATTCCGACTGA
AX-181196860	Affx_309161593	AX-181196860:A:G	A	G	2	123.6	TTAACTGGCTCTTTCTGTTTCTCCTTGCGTCTAGTAGTAGTCTTTTTCCTGCTTGTCAAGTCAGAAGCATT
AX-181205482	Affx_309373282	AX-181205482:T:C	T	C	2	123.6	TCGGAAACTGCCACATCACCATCTAAAACCATGATCTCAGTTCCGTTCAAGTGGGAGGAAGCACCGGGGAA
AX-181193355	Affx_309092395	AX-181193355:A:G	A	G	2	123.6	TAAAGGATGTTACATTCACAACCTTGGAAGACACTAGACTGTTTTCAAGAAGTGGTAATAGAAGCTTGGTC
AX-181199435	Affx_309219493	AX-181199435:A:C	A	C	2	123.6	ATCCTCGCTCACTTCGCTGGCATTGATTTCCGATTAGCTTTATTGTCCTTTGATCTTCAACTCTTCTTCGT
AX-181491271	Affx_309780792	AX-181491271:A:G	A	G	2	123.6	GGCGCCAAGATTCTTCTATTGGATTTGGAGCACCTATACGTGCAAAGATGAGAGCCGGAAGTATCACAGAG
AX-181180789	Affx_308854195	AX-181180789:T:C	T	C	2	123.6	GATACTGCTCTTGAGCATTTCAAACAGTTTATCAACGATGCTCCTGTTAACCCTTCTCCGACGACCTTCCG
AX-181188447	Affx_308977903	AX-181188447:C:G	C	G	2	123.6	ATGGACAGGCGACAAATGATGATTGCATTTGACATCAGATGCATGGGTTTCATAATGGCAAAAATGGTAAT
AX-181152012	Affx_308339702	AX-181152012:T:C	T	C	2	123.6	TCGGGCCCCCAAGTTCCGATGTACCGTGCTCCGCCCTCTTCCATCTACCCTAAGATCGGCCCTCACCCTCA
AX-181185450	Affx_308927457	AX-181185450:A:G	A	G	2	123.6	ATATCTTTCCGAATAGGCAAATCAAAAACATCTCCAGCTAAAACCATATAGCCCTTGTCTTCGTTACGAAA
AX-181205676	Affx_309374036	AX-181205676:C:G	C	G	2	123.6	TTCTGTTCACCAACAAAGATCTTGTACATCGATCACTCTCTTCATTGATTGGAAAACTGTCTTTTGAGACT
AX-181191616	Affx_309050906	AX-181191616:A:C	A	C	2	123.6	TAATTCAAGGAATATCAGAGAGTTTGGGATTAGAAACCAATTCCATAATTGATTTCTCTGGTTTTGATTCT
AX-181462829	Affx_310431894	AX-181462829:T:G	T	G	2	123.6	CGCTCTTATTCGTTTGGATTTGAGAGGAGTTTACCGTCAGAGAGAATGATAACCGACCCTGCCACAACCTC
AX-416823220	Affx_309970506	AX-416823220:A:G	A	G	2	123.92	CACTCTCAATCAAACGACGATGCCAAAACGGCATTACTCGATTTCTTAAACGCAGACGTTTCTCTTGCTGA
AX-181201305	Affx_458762548	AX-181201305:A:G	A	G	2	124.89	AACAGCTGTAGTTGCTTCTTTACTTCATTACCTTGACGTCGTAAAGATTTCCTCTTCAAAAGATCATCAGG
AX-181456534	Affx_310202756	AX-181456534:A:G	A	G	2	125.86	TATAATGCCGATGATCACATTTGCCATCTTTGGTAAATTACTATGAATTAGCCACTTCACAAAGGCAGTAC
AX-416772920	Affx_310581755	AX-416772920:T:C	T	C	2	126.5	TTTGGCTGTTCTACTTCTTGCTGAGCAGCACCAGTCGTATCCTTGTTCTTTTGAATGAATTCTATGATGTC
AX-181199878	Affx_309230059	AX-181199878:A:C	A	C	2	127.15	ATAAAAAAAGCGTTGGTTTTTTACGCGGGGAAAGCACCTAAAGGTGATAAAACCAATTGGATCATGCACGA
AX-181171349	Affx_308697458	AX-181171349:C:G	C	G	2	127.15	TATGGGAATTACAGATCAGGGTTAGGGTTAGCGTCCAGTGCGAGTAGTCCTGATTCGAAAGAGGTGAGGGA
AX-181199881	Affx_309230164	AX-181199881:C:G	C	G	2	127.15	GCAAAGCGAACCTAAATGGAACGAATGGGAAAAGACCCTTGAATTTCCTTATAATTACCTTGATGCCACTC
AX-181489202	Affx_309675154	AX-181489202:A:G	A	G	2	127.47	AGTATGGACATTGGGTTGACGAGCAAAACCGGCAAATCACAGAAATGAGAATTGCTTTAAACGCACATATT
AX-181488636	Affx_310510231	AX-181488636:A:G	A	G	2	127.47	TACGTGGTTGAAGACGTTGATGGAGAGATGACAGGATCTGATTGGTCTCCCCCATCCCTCCCACCCGAGCA
AX-181191100	Affx_309043007	AX-181191100:C:G	C	G	2	128.11	GTTTATGGCCAAGAAAAACATCCTCTGCGAGTTCTCTTCCCTTACCAAACAATGCCGCTTCAAATGATACA
AX-181159774	Affx_308482524	AX-181159774:T:C	T	C	2	128.11	CGAGCAATCCAACTACTAAGCGTCCTCTTAATATCCGAGTGATTAACATAAGCCAACTCATACATACTACA
AX-181168036	Affx_308624398	AX-181168036:C:G	C	G	2	128.75	TGATTGGTAGGTTTGCGAAGTGTATCACTCTTCTTCCTAATCTGCTTCCCATGATTCTTTTTCCTGCGCTT
AX-181471220	Affx_309781674	AX-181471220:A:G	A	G	2	128.75	TGCACCTGCGTTTTACTCCCATTACTCTTAGCCTCACTTCTCTTCAACAAAATCAAAGCCTATTTCTCTCT
AX-181157645	Affx_308454480	AX-181157645:T:G	T	G	2	129.39	GTTCGTTGTGCACTTAGTAATAAGTCTATGGACGGGATTATGATAAGTGGGTTTGACAGAGAGCTTCAAGA
AX-181439731	Affx_310073717	AX-181439731:A:G	A	G	2	130.04	ACGGGTTTGAAGAAGTTTTGGCACGATACAGAGAAATTGTTCCTCACCTCAAACTTGCAGGACCGACTTCT
AX-181493261	Affx_310073910	AX-181493261:A:G	A	G	2	130.04	ATCTTTTCGGTCAAACAGTTTTCAGCCGAATGTGCATAGAGGTACAGGCTATGAATATGATAGCGGTGTTC
AX-181191674	Affx_309051249	AX-181191674:A:G	A	G	2	130.04	TTATTATTATTGTTGTTCACAAAAGACCAAGCTTGACGACCTGAATATTTGTCTTCAATGTAAGAGAGATC
AX-181147592	Affx_308822006	AX-181147592:T:G	T	G	2	130.04	CTAGAAGGGGAAGAGAAAACTTCGGAGATGATGATGAAAGCACTACAGGAACAAGCTATGCGGCGACAAGC
AX-181458629	Affx_310127441	AX-181458629:A:G	A	G	2	130.04	GCAGCTCGATATACATAACCGGATTCCTTGGCCTCAGTATTTAATAGGCTTGATGTGGTATTTTGGGTCAC
AX-181160703	Affx_308496427	AX-181160703:A:G	A	G	2	132.94	GCTTTTGTGAGCAAGGCAGCTTTGGACTACGGTGTAAAAGCTTTATATGGACTTGACAAGAGGGTGGAAGC
AX-181183943	Affx_308901005	AX-181183943:A:T	A	T	2	132.94	CACAACAATACCGGAGACGAAATAATGAAGAAAATAGAACAAGCTATTGATGGTTTAGATGTTGGAATTCT
AX-181471234	Affx_309480024	AX-181471234:A:G	A	G	2	132.94	TTCACCATCTGCGGATTTTCAATCAGCTTTGGATCACTCTCGACCCAAGTGAATGGAACTGCCACGTCTGT
AX-181445471	Affx_309530429	AX-181445471:A:G	A	G	2	132.94	GAAGAGTTGATGCGTCTAAAAGCTCAGATTGATGAATTAAGCGCAATATATATCCAAAATCTCAATGATGC
AX-181462875	Affx_309824880	AX-181462875:A:G	A	G	2	132.94	AATTTCTTGTTCATGAGAAGCTTATCCAACGGTTCATTGGGATCTATCCTCGAAATTGGTTCACTTTGAGT
AX-181150144	Affx_308300511	AX-181150144:T:C	T	C	2	132.94	GGTGAGTTGGAAGAAGTCTTGGAAGCAACACAACCCCCGGAATTCCAGCGATGTATGGTGCTGTTGTTTCG
AX-181195625	Affx_309135255	AX-181195625:C:G	C	G	2	132.94	AAACAAGATTCTTTCAATAAGAAATTGATGAATCCCTATCTTTCTTTTGGAGCACAAGGCCTGATGAACAT
AX-181489038	Affx_309824882	AX-181489038:A:G	A	G	2	132.94	CTTCCTTTAGTACGAGGAACCTTGTGAACTAGGAAAGGAAATATCGACCATACAAGAAGCAGAATTAAGGA
AX-181486897	Affx_310400919	AX-181486897:T:C	T	C	2	132.94	ATAGCTGGTGCAACCACAAACAGCAGAAGTGTTCCCCTGTTGTCACTTCGAGCAGCCTCAGCGATCATACC
AX-416821590	Affx_309288760	AX-416821590:C:G	C	G	2	133.59	TTTGTTTAGCCTTTTTCAGTATAGTAGCTTGAATCCGATTAACTGATTTTTCTTCTGATAGCTTTATGAAA
AX-181159013	Affx_308472858	AX-181159013:T:G	T	G	2	133.59	TTCCCCCTGCCACTTCTTGTTGAAACCTCCGCAACGCGCTGTTCCTCTAACCACCTGCTACCTAAAACAGG
AX-181495250	Affx_310083516	AX-181495250:A:G	A	G	2	134.89	GCTTGAACATATAAGAATCGCGGTGAAGAGGAATCAGCATGTAAGTGATTTTCTTCTCGATTCGCTTCCTT
AX-416768991	Affx_309147094	AX-416768991:T:G	T	G	2	135.53	TACAATTATGGAGGCCGCATTTCTGCTGGCAGTCCGTATAGACCACTGCATCTAGCAGGACCGGCCCCATA
AX-416767081	Affx_308483382	AX-416767081:A:G	A	G	2	135.53	ACCATGTAATCAAGGCCATGGCTGGAAAGGGTTATAGTTTTGTTGGCTATTTGCCTTTGATTCCTGTTGAT
AX-181147527	Affx_308452631	AX-181147527:T:C	T	C	2	135.53	GGTGGCGGTGGAGGAGTTATCCGCTGCTCTCATAACGATAAGCCGTCTTTTCACGACGATCAAGGTCCTCC
AX-181163888	Affx_308552844	AX-181163888:T:C	T	C	2	136.17	CCGGGACGGTTGGTGTCGAAGGTGGTGTAGTAGTGCTCGACGAATGCCTTTGCCAACGCGTCTGGATCCAT
AX-181482917	Affx_310611153	AX-181482917:A:C	A	C	2	136.82	AACTTGCCAAGTTTCACCGTCGTCCTTGACAGCAAATACAGGGCTTCCTTTCTGGAAAAGGCCACCAACCC
AX-181191250	Affx_309044822	AX-181191250:T:C	T	C	2	138.12	AGTTCCTCCGGTGACAAGAACGTATCCCTTGCTTACCAAGAAATTTCCAAGTGCAACTGCATTGGCCTTAA
AX-416768725	Affx_309044782	AX-416768725:A:C	A	C	2	138.12	GCACGGTGAAGAAACTCACCAATCTGCTCAAAGTCATTTTCAACCAATCCCCTAGAAGTCATAGCTGGGGC
AX-181178985	Affx_308828469	AX-181178985:T:C	T	C	2	138.12	TGCAAGTTCCGTCTGAATTGTGAAAAGTGCACCAACCTTCAACATATTTTCTTCAAGTGTATCAATTTCGC
AX-181469255	Affx_309940388	AX-181469255:C:G	C	G	2	144.04	GATGATTACAAGAAAATAAGTGAAATTCATCAAGACAGACTCATCAAAGGACCAACCAAGCCTCTTCTTGA
AX-416769423	Affx_309341975	AX-416769423:A:G	A	G	2	144.69	GCTTATGCTTGTTGCAGAGCATGAAAAGTCATCAGATGATGCTGATTCAAATTGTGTTAATGATGTTCCAT
AX-181492332	Affx_310510157	AX-181492332:T:C	T	C	2	144.69	TCTAATGTTCCTTATCAATTGAACTCTGCTGGATACGTCAATCAAAATGGATCATCTACGTCACCTACTTG
AX-181440465	Affx_310498406	AX-181440465:A:G	A	G	2	145.01	GTATTTTGGGACTCATTCCATCCAACAGAGAAAACAAATGGCATTGTTGCAAACTACTTGATGAAGAATGC
AX-181197790	Affx_309178511	AX-181197790:A:G	A	G	2	145.01	CTTCTAGATATAAGACAAAGGCAGCCAACCGGACCACAACTCGTTGAGCAGATAACAAAGCAAGCAAATGA
AX-416820081	Affx_308750116	AX-416820081:C:G	C	G	2	145.01	TGAAACAACTACTGGGTCTGATGAATGCTGTTGTTCTAGTAGTTGATGTCCGTGGTTGAATCGAATGTTTG
AX-181178014	Affx_308816019	AX-181178014:T:C	T	C	2	145.01	GGCCACCATTTCTTGTCCAGATTTCGACTCTATCCCCTTCTTCACAATCTCCACGAATGAAGCCACAGCTG
AX-181166470	Affx_308597486	AX-181166470:T:C	T	C	2	145.01	GTGGAGGAAAAAGGGGGACTTGCCAAGAGTCTTTTCCAGATTGCATACAATCGTCGACTGGCTACTGTAAA
AX-181164587	Affx_308563340	AX-181164587:T:C	T	C	2	145.65	CCTCACATTTCAGGCATTGCAGGCCTATTGAAAGCCCTGTACCCTTCTTGGAGTCCAGCAGCTATTAAATC
AX-181150986	Affx_308317129	AX-181150986:T:C	T	C	2	145.65	TACTTTGTGCATTACTTGTTCTCATCAGTGAAGATCGATTGAGGTTCATGCTGTTATCTCATCACCCAAGT
AX-181194953	Affx_309120494	AX-181194953:A:G	A	G	2	148.25	CAATCAAAACCGTCTTTTCAGAATCTTGTGAACAAATTTTTGTCCTAAAGCTCCTATCAGAAATCAAACTT
AX-181485000	Affx_309996517	AX-181485000:T:G	T	G	2	148.25	TTGAGAGGAGGAAACGAGCAATCAAGCCGTTTTCGGCTGTTGTTCGAGCTTTGTGCAGGGTTAAAGATGTT
AX-181483624	Affx_309859426	AX-181483624:T:C	T	C	2	148.89	GGACTGATGGCAAGGCGGCTGTTAATTTGATGAAGCTGACTCTGTTTAGGCATTACTATGTTGTTGTTATC
AX-181185637	Affx_308930676	AX-181185637:T:G	T	G	2	148.89	TTCCACCAACAAGATGGGCTGCGGAGTTTAATGCTGCATTGACAGTGCCTTTCTTTCACTGGCTAGTTGGT
AX-416770669	Affx_309859410	AX-416770669:T:C	T	C	2	148.89	AGTGCTCATGGTTGGGATATATTGTTCTATATGTTCAGTTTTCTGAAAGGGATTTCGCTTTTTACGCTTAT
AX-181468179	Affx_310589738	AX-181468179:A:G	A	G	2	149.54	AAGTAAAATGATTCTAACATTGGATGTTCCAAACAATGGCTGTTCACTCCTTCTCAACCACAAATATGACA
AX-181459565	Affx_310715977	AX-181459565:A:G	A	G	2	149.54	AAGTGTTTTGAGAAGTGTATCACGAAACCAAGTTCAAGCCTCAGTGGGGGTGAAAGCAGTTGCATCTCTAG
AX-181464328	Affx_310434373	AX-181464328:A:G	A	G	2	149.54	TCGAGATATTTTGTGGTAACATTAGTTAAGGCTTCAAGAGCATCATATTTGGTTCTTTTGTAGCCAACGGA
AX-181180046	Affx_308843928	AX-181180046:C:G	C	G	2	149.85	TCCGCCAGATGATAAGGAAACAGAGCAAGATTCCTCCGCAAGTAACGCATCATATCTTCATAATATTCACT
AX-181179302	Affx_308833320	AX-181179302:A:G	A	G	2	151.83	TCATAATGTTTATCACCAACATTCATCGGTAGCTGATCAACTGTCTTGAACCACGTCCTTGCCAGCTTGCC
AX-181179305	Affx_308833341	AX-181179305:A:G	A	G	2	152.15	TTGTTTGACTTGATAAAATTAGCATCGGGATTTTCATTGTAGACAACTTTGGTTGCAGGATCAACTGTTTG
AX-181490537	Affx_310704893	AX-181490537:A:C	A	C	2	153.11	TCTATCTGTTGAAGGAGACCTAGCATGGGCATATCACCCCCTTCCGGTTGCATGGATTCCCAGAAGAAGTC
AX-181491991	Affx_310002663	AX-181491991:T:C	T	C	2	153.11	CGAATCCCCAAATCCTTAGCCACTCTTCCAGCAAACCCCGATAGCCCATCAGCAACTACACAACTAACTGG
AX-181202166	Affx_309296952	AX-181202166:A:G	A	G	2	153.11	GCATACTCTGGAAGCTCTCTCTCAGGAGGAGAAGAACCACTCTTTAGCTTTTTAGCCACATGAAGATAAGG
AX-181489566	Affx_309650620	AX-181489566:A:T	A	T	2	153.11	GCATTTATCTCCAAAGTATATCTGAGATGTGGATGAAGTAACTTGTAGATTGGATGCATGATGCTAAGCTG
AX-181470959	Affx_310525292	AX-181470959:C:G	C	G	2	153.11	GCAAGTTCACTATCCAATACTTTCTTGAACACTATCAACAATATATAATGAAACCTGATCAAGTTAGTATG
AX-181182911	Affx_308888668	AX-181182911:T:C	T	C	2	153.11	TGGTTGAATGCAACAGTATATGCCTTGTCAACATCCTCAAATTTTGCAACCTTGAATGTGCTATTTGCGTC
AX-181484493	Affx_310699216	AX-181484493:T:C	T	C	2	153.11	CTTCCAACCACTACAATTGGATCTTTCCCTCAGACCGCAGATCTTAGAAGGGTTCGCCGTGAGTTCAAGGC
AX-181484772	Affx_309650507	AX-181484772:A:T	A	T	2	153.11	AATTTTTCCCATTCTTCCTTTGTAGGGTCTTCTGTAGGCATTTTGTTTCTAGCGACCGTTGGTCTGTTAGG
AX-181482490	Affx_310585558	AX-181482490:A:G	A	G	2	154.72	TTTACCGTTGTAATTGTGTGGATATATGCTCATCTACTCACTGTTGGAGGGGCCTATAACGGTGCTGCACC
AX-181164721	Affx_308569196	AX-181164721:T:G	T	G	2	154.72	ATCTTACCAGTCCTGTTATACAAATCGGCCAAGCGGACAAAGACTGATCCTACTGCTGGATGATTCTCTCC
AX-181488508	Affx_310105119	AX-181488508:T:C	T	C	2	154.72	CCACCGGCTAAATATTCGGTGATTATACAGAAAACCGGTGGTTTCTTGCAAGCAGCAATGAAAGTGAGGAT
AX-416772012	Affx_310357295	AX-416772012:A:C	A	C	2	154.72	ATTTTGCTGTTCCAGCTTGTTCCGGTGATAAACTTATTGTACTGCTGTCCTTTTGTAATAAGACGCCTGAT
AX-181439827	Affx_310105120	AX-181439827:T:C	T	C	2	154.72	CCTCCCTTTATAGCAGCACCAGGTGTCACCAAATACTTAGACCAGGAAACTGCTCTCTGATACTCCCCAAG
AX-181205065	Affx_309363421	AX-181205065:A:G	A	G	2	154.72	TGTTACATCCACAGTTTCATGAAGAGCTGAGATCAATTGAAGGAATGGTTAGTTGTTTGACAGCTGAAGCC
AX-181446009	Affx_310536412	AX-181446009:A:C	A	C	2	154.72	ATCTGACCGTTATAGAAAATGTCATCCGCGGAAACAACCGGGAAATTCGTCGAGTCCGTCGAAACCACCGC
AX-181196398	Affx_309147691	AX-181196398:A:G	A	G	2	155.05	ATGTTGAAGAGGTACCACAATCCGAACAAGGATCCAAGTTGAAGAGTTTTGAGCAAAGAACCGGAGTCAGC
AX-181472241	Affx_309730988	AX-181472241:T:C	T	C	2	155.05	AGCCGGTCCAGTTCTTCTGCATGTGGAAGTGCTGACGTGTTAGAAGCATTAGGAGTTGTTATCGACTTGGG
AX-181185917	Affx_308931498	AX-181185917:A:G	A	G	2	155.05	GTCCATACAGAAGAGATGGTGTGATTCTTTTCTCGAATACAGAGAGGAGTCAAAATAGCATATTGTGGTTC
AX-181472734	Affx_310320566	AX-181472734:A:G	A	G	2	155.36	AAGTGAAGGTGTAATTGAAGTAAGAAGAAGTAGCAAAGAAACAAAGGAAGATAGCATAGGTGGAATGTTTT
AX-181482500	Affx_310264517	AX-181482500:A:C	A	C	2	156.01	GCAAATGGAAGAGGTTTTGACCATTAAGAACACTGAGATTGCAAAGCATCTTTCACTCCCACCAGTTAAGC
AX-181164724	Affx_308569199	AX-181164724:T:C	T	C	2	156.01	ACCTCCACCTCCACCTCCTCTTCCATTATCTCCAACTCCCTCATCCGTCCTCCAACCAAATGATGCAGTTC
AX-181439802	Affx_310326253	AX-181439802:T:C	T	C	2	159.29	AATTCTCACTCTCATTACCGGCAGCTTAAGCGGTTCAATGTTGGTGAAGATTGTCCGGTTTTTGATGGACT
AX-181147626	Affx_308983861	AX-181147626:T:C	T	C	2	160.62	TAGTTCTTACCATGATTCAGGCCATACCCCTGAAACTATGCCCGAGGCTTCTCCCATAACAAATGACTCTC
AX-181452808	Affx_309981678	AX-181452808:A:G	A	G	2	160.62	CCTACAAGTGATATCCTGTCATCATAGACATAAACACTTCCAAATGCATCTGAGCCAGGAGGACATTCAAG
AX-181481365	Affx_309661585	AX-181481365:T:C	T	C	2	160.62	TTCAATGTCCGGCCAGAAAGGTCAATTCTCTCCATCCCTTTCCCATCCGCTTCCTGCAGAATCCCTACCAC
AX-181148687	Affx_310537155	AX-181148687:C:G	C	G	2	161.26	TTGACCCGGATTTGGATACTCCGGCCATCACGGGTCACGAGTTTGCTGAGTTTGGTGCCGGTTGTTTCTGG
AX-181492436	Affx_310227938	AX-181492436:A:G	A	G	2	161.26	TCCAGAAGAAGTGTTGATGTTCAGTTTGAAAGGCCAGGGAAGAGTATTGATTGGCTGGATAAAATTCGAGC
AX-181185708	Affx_308930793	AX-181185708:T:C	T	C	2	161.26	CTTGGTCCATTACCACAGCAGTTACTGAAGAGAGTCGACCGACATGCTGAGAAGTATGTTCGAAGAGGGAG
AX-181148696	Affx_310563948	AX-181148696:A:G	A	G	2	161.26	CGCCTTGTGGTTGTTGGAGTTGATATCTTAAGAGCAGTGGTGAAAGAGGATTTTGAAGTACAACGTTGTTC
AX-181184699	Affx_308915824	AX-181184699:A:G	A	G	2	161.9	ATGGATGGGGTGACATTACCATGGTTGCAATGGGAAACAAGTAATGATGCTACGCCAAAGACAACCCTTAA
AX-181493270	Affx_310114167	AX-181493270:A:C	A	C	2	161.9	CCAATACCAGCAACAATCCCATTTGCTATGGAATAAGTCAGAGGCATTAAAATCATTATAGCAAAAGCCGG
AX-181487250	Affx_310056752	AX-181487250:T:C	T	C	2	162.54	TATGGTTGTGATCAGAGTGGTTTGTGTTCAGCTTACTCCGCGCCCGTGCCTTATGTCAAAGACGGTCTTCT
AX-181442791	Affx_310358295	AX-181442791:A:C	A	C	2	163.19	CAACCATCAGTCGCAACATGGTGGAAATTCACTCAAAAATACTACCATCTTGCAAACTCCCAAAACATCGT
AX-181481343	Affx_310518532	AX-181481343:A:G	A	G	2	163.19	TCAGCATCCTCCACAAATTCATCAGGTTGCAATCCATGTATTGCAAGCTCATTCTTGTTCGGATGATCCCT
AX-181464185	Affx_310066103	AX-181464185:A:G	A	G	2	163.83	GTCCAAGAACAAGTGTTACAAAGATTAATAAAGAGATGAATTCTGTGTCATGTTCTGTGAGTAACGGTGTT
AX-181484112	Affx_310567245	AX-181484112:A:C	A	C	2	163.83	AGGCTGCATCCAAGGTGGTACCTCCACCGGAGACCACGGTGGAGATAGAGAACTCTGTTGAAAACTCTGTT
AX-181486949	Affx_309438027	AX-181486949:T:C	T	C	2	165.13	AGTGAAGCAGTGTTCTTTAAAAGGACAATGCCGTTCCTTGCAGCTTCAAGAGCTAGATATAAGTGATTTTC
AX-181176499	Affx_308793496	AX-181176499:T:C	T	C	2	165.44	ATACTCCTGCTGATTCTTCACATTCTCTTCTTCCTCCAAATCTCCCAAAACTTCAGACCCATTGCAAACTT
AX-181150626	Affx_308311707	AX-181150626:T:G	T	G	2	165.44	GGAAGGCTTGATGAGAAGATTGACTATCTTGTTACGGAAGCACCATTATTTGAAACGCCATCACCACCTTT
AX-181440980	Affx_310651577	AX-181440980:A:G	A	G	2	166.74	GGATCCTCCTTTGCCTGTGATCAAGAAAATGAATAATTTGGAAGAAGGAAGCAAAAGTGATAACAGTCTTT
AX-181484533	Affx_309777586	AX-181484533:T:G	T	G	2	166.74	GAGCCAAATGACAATGCATTTTACAGCGATGAGACGGATTCTGATTCTGATGATGAATTTCGGGAAGATGA
AX-181441774	Affx_310637501	AX-181441774:A:T	A	T	2	167.39	TGAATTTTATAGTAGGACAGAACGCCGTCTTGAAGAACAAACCATCGCGGTCTCCATCCTTTCCCGTAATT
AX-181485833	Affx_310493695	AX-181485833:T:C	T	C	2	168.03	CAACATTTTCAGACCTTTCGCGGAATGAAGGATGCCTCTCACAGATAGCTTGGTAACTCTTCATGTACCTG
AX-181450550	Affx_310683303	AX-181450550:C:G	C	G	2	168.03	GAGCCCAAATCATGGCATGTTTAGAATGAGAAGAACCATCCACAACAACCATAACTCTTTTCCTCACCATC
AX-181190269	Affx_309017066	AX-181190269:T:G	T	G	2	168.67	GTCAGAGCATGCTCTTTCTTGAAGTGGAACTCTTCGTATACGCAAGAATTCTACATAAGATTCCTCCTTTG
AX-181463741	Affx_310720606	AX-181463741:T:C	T	C	2	168.67	CCAGCATGTTGTTACCAGCAAAAGGAGCCACAGTGCTACCCCTCCATTTTCTTTTCTGTGGAGGCTTTGGA
AX-181189709	Affx_309005301	AX-181189709:A:G	A	G	2	169.32	GGTGCCATAGCTTTGTTGCAGAGAAAGATGATGGAACTTCAACATGATCTCGACATTGCTAAAGATCGTCT
AX-181458415	Affx_309981684	AX-181458415:A:C	A	C	2	169.32	ATGTATTCACCTCCGATAAACACGCACGGTAATGGAACATTCCGGCGACCGAGGATCTCGAAAAGCTCCTC
AX-181482614	Affx_309862515	AX-181482614:A:C	A	C	2	169.32	GACCAATCTTTCAACGATGTCACTGTAACAGAAGCAACAGCTATTTCGACACCGCTAGATAGAGTCCCTTT
AX-181450063	Affx_309777561	AX-181450063:A:G	A	G	2	169.96	TGGTGTAACCGCGACAAAAAGGATAACTCTGACTCAAATGCACTCTCTTTCTCTTGAAATTTTTTAAACTT
AX-181484077	Affx_309556646	AX-181484077:T:C	T	C	2	169.96	GCAGCCAAAACACTACTGCCCATATCCGACTTAGACGCTTTCGGTTCCTTGGACTGGTTGAGAACCCGAGC
AX-181488337	Affx_310567510	AX-181488337:A:G	A	G	2	169.96	TTCTGCAACTGTGACTCCAAGTATCTCTGCTGCTCAGGACCCAACACACTTCGAAGATTCTTGTATCTCAC
AX-181455797	Affx_310456488	AX-181455797:C:G	C	G	2	169.96	TCCATACCAGAAAGTACCTTGCCGAATACAACATGCCGTCCATCAAGCCAGCTGGTTTTTACTGTTGTTAT
AX-181187562	Affx_308962501	AX-181187562:T:C	T	C	2	170.6	GAAGTACCCAATCCCATACATTTGACTGTTGATACCGGATTCACAACTGGAGGAAGTATCATAAAAGCTTA
AX-181187560	Affx_308962473	AX-181187560:T:C	T	C	2	170.6	CAAGCCGAACGCGTCATTGGAACGCTTCTAGGATCCGTTCTTCCCGATGGAACCGTCGATATCCGTAATTC
AX-181482716	Affx_310669638	AX-181482716:C:G	C	G	2	171.24	GGTGGAACCGGTGTATTTTTACCTCGTCATTATGACACTACTAGTTCTACCCCTTCAGCTTCCCACAAGAG
AX-181468952	Affx_309724875	AX-181468952:A:G	A	G	2	173.91	AACCAATGTTGTTGAGATCCATATAAGCCCATACAAATCAGGGTTAGCATCTATCTTGCCAAAAAAGTCAT
AX-181170424	Affx_308661561	AX-181170424:A:G	A	G	2	173.91	TGCCGGTGTCGATGGAATCATCGTACAAGGACGTGAGGCGGGTGGTCATGTTATTGGTCAGGATAGTTTAA
AX-181490374	Affx_310579937	AX-181490374:A:G	A	G	2	173.91	GTAAGCAAGACCTTCAGAAGTGTCGCGAGCAACGCAAAGACGATGGTTCCAATTAAGTGATGCACGTCCCT
AX-181148517	Affx_458762789	AX-181148517:A:T	A	T	2	174.55	TGGGTAGTTCCACCCATACGACCTGCTCCTGCATCAAGATC
AX-181446788	Affx_309467161	AX-181446788:A:G	A	G	2	174.55	GTTTGGTTGATTCTGTTTTCCAAGCTCCACAAAATACTGGAACTCATTATGCAGTCATGAGTTCTTATGAA
AX-181185977	Affx_308932236	AX-181185977:T:C	T	C	2	175.19	TCCCGGTTAGTACCGAATCATTAGCCATGGTTCCGCTGAGTCAGAAAATCAAGCGCTCTGAGTTTGTACAT
AX-181173312	Affx_308742708	AX-181173312:C:G	C	G	2	175.83	GAACTAGCAATCATCAATTCTCTACAAAAAGCCTTCGCAGATTCCTTATCTTCCTTGTCCAACTGTTTAAT
AX-181489655	Affx_310698469	AX-181489655:T:C	T	C	2	175.83	TAGGGTATACAACAGTAGCAGGATGACCCATGATTCTGCGACCCTTCGTATGCTTAAAGCAATACACCAGA
AX-181176951	Affx_308799870	AX-181176951:T:C	T	C	2	177.15	TTGCAATAACAAATGCTTGGTCATCATCAATATCACACAACCTATATTTACTCCATGATCTCACATGTATG
AX-181448146	Affx_310463679	AX-181448146:A:G	A	G	2	177.81	CTCAAAATTTTCTTAATCACAAGAGGTAAAGCCAAAGCATTCATTTTCACAACCTCTTTCCCTTTCTTGCA
AX-181484225	Affx_309810179	AX-181484225:A:G	A	G	2	177.81	TCATTTAACCTCTGCCTCTTCAAACCATCATAACAAAAGCGGGTTTTGTCTGAAATCCATTCTTCATTTAT
AX-181484261	Affx_309810176	AX-181484261:A:G	A	G	2	177.81	AAATCAGTAGCAGGCCCAACGTAACCTACTTTGGCATGGTTTGATGTGACAGTCTTGCGTATTCTGGCATT
AX-181164964	Affx_308574552	AX-181164964:T:C	T	C	2	179.41	ATATATTTGCAGATTCCAGGTGCTGTTGTTGGTTACGATTTTGACACAGAAAGTTTGAGATTGATTTGTAG
AX-181191245	Affx_309044661	AX-181191245:A:G	A	G	2	180.71	TCAACAATAGCATCAACTAAAACCCTAGCAGGCTCATCGTTCTCGTCAAGCGCGTCCTCATCAGTCAAATC
AX-181158922	Affx_308471511	AX-181158922:A:G	A	G	2	180.71	TCCATTGTTTCAAGATTCTTCACATCAACATCAGCAAGTGTTAGAATACTCACACCCTGCCTCGCTTTCAG
AX-181154795	Affx_308393963	AX-181154795:T:C	T	C	2	182.37	AGGCTGCTTGATCTTGTTGCTTTAGAACGTCGGGGCTTACCTGCTGTTAATTCCAAGTTGCAGAACAAAAG
AX-181191784	Affx_309053904	AX-181191784:A:G	A	G	2	183.01	CAATTTCTGAAGATTTGGAAGAGTAGAAAATGAGGACGGAATGGTTCCCGTAAGTTTGTTGTTTGATAAAT
AX-416823014	Affx_309874307	AX-416823014:C:G	C	G	2	183.01	TTCAGAGTTGGTGAAGGCACAAATGTTATTGCACACCCTTGGCCAAATTCCTCGTTTGTTACTTCGACATT
AX-181468968	Affx_310510420	AX-181468968:A:G	A	G	2	183.01	AGCTAACTTATCTCGTTATAAGGCACCCTGGAATTAAACGTGTTGACACTGTCCGGGCATATACATTTGGC
AX-181487240	Affx_309982317	AX-181487240:C:G	C	G	2	183.01	CGTTTGTTCTTTCTCCGGTGTGAAAAGTGTGGATCCGGAAGATCAGTTGCACCGATCAAGGCTGGTTTTGT
AX-181485063	Affx_310710325	AX-181485063:T:C	T	C	2	184.29	AGTTGTTACAAGTATAATCATCCAAAGGAAACTACCCATCCTATAAAATTCTGCATGAGAAGTGTGAATCT
AX-181485617	Affx_309479432	AX-181485617:A:G	A	G	2	184.29	AAGGAGCTCAATGAGTTTGCTAAAGCTCTACGAAAATTGAAAAGTTTCACTAGGGCCGGGCTGATTACCGA
AX-181490399	Affx_310555544	AX-181490399:C:G	C	G	2	184.29	TAATCAATAACCTCAGAAGCAGCATGAGATCTCGACCCAAGAACAATCGCCCTCCCAATCGAATTGATCCA
AX-181486831	Affx_310057615	AX-181486831:A:G	A	G	2	184.29	GATAAGGGTACAGTGATTCATGGACCTGATGGACCAACACCATATTCTCAATATGAACATTCATCTATTCC
AX-181496615	Affx_309698760	AX-181496615:A:C	A	C	2	184.29	CCTCCAAGTAGAAGACCATAGGGTCTTTTCACTGCAACACCTGCATTATATGTTTGAACCACAAACTCCTC
AX-181497741	Affx_310178338	AX-181497741:T:C	T	C	2	184.29	CTAGTTGTTGGACAGTTGTTAGATGATGAATGCCCCGAAGATTTCATTAAAGGTCTCATACTTTCAGTTCG
AX-181164078	Affx_308555444	AX-181164078:T:G	T	G	2	184.29	GTTGATAAACACACGTGGTAGTGATAACCCGGATTGGCGACCCGTGACCCGATGAAGCTCCGAGAGGAAAC
AX-181486687	Affx_310567558	AX-181486687:A:G	A	G	2	186.92	TTTGTATGGTCAAGCTTGCGGCTTCCTTTGATAGCAGATTCTGTATCAGCAATCTCATATAAAAGAGACTT
AX-181147825	Affx_310400636	AX-181147825:A:G	A	G	2	187.56	CTTCCGGCGATCATAGCAAACGGCGTTTCGAGGCCAAGAGACTTCGCCATCCCCATGGCGATGGCGGTTTT
AX-181483620	Affx_310036570	AX-181483620:A:G	A	G	2	188.21	CTGAGAAGAAAAGCAGAAAGAAGAGTAACACAAGCAAACAAAAGAATCGCTAATGGTCCAGCAATCCATCC
AX-181201714	Affx_309277587	AX-181201714:A:C	A	C	2	189.52	AATCATGGAAGGTATCCACCAAATCCTACAACTACAACCACCCTCTTGGGATTTAGCCCATGAAGTAAACA
AX-181154853	Affx_308394945	AX-181154853:T:G	T	G	2	190.81	TTTTCAGCTCATGAGATCACAGCCACATCACAAATGGAAGGTTTAAGTACTTCAACGCAAAAAAGGACTCA
AX-181187895	Affx_308971075	AX-181187895:C:G	C	G	2	191.12	TCTGACCGTGTTGTTGATTCACCATGCTGTCTTGTCACTGGTGAATATGGCTGGACTGCTAACATGGAAAG
AX-181451691	Affx_310414816	AX-181451691:T:C	T	C	2	192.76	AAGACAGCCGAGTTAAAGAAAGAAGCCGAAGCTACCAAGCTTGCATTAGAAGAAGCAGAGAAAAAGCTTAA
AX-181485135	Affx_310149595	AX-181485135:T:C	T	C	2	194.7	ACATACGAGGGTAAACACAATCATGATGTACCAACCGCTAGGAATAATAGTCATGACATGGCAGGACCATC
AX-181179979	Affx_308842850	AX-181179979:A:T	A	T	2	194.7	CCGCCGTTCTCACAACCTCCACCGCACACAACATCACACACATTCTCTCCCAAAACCCCGACTTCTCCACC
AX-181179982	Affx_308842854	AX-181179982:A:T	A	T	2	194.7	TTTCTACGTCAAATCTATTGAAGAAATTGAGAACAACATTTCGGTTATTCAGATTAGTCAAATACTCCCCT
AX-416819505	Affx_308549373	AX-416819505:T:C	T	C	2	196	ATGAAACTAGCAATGGTGTTAGCTTAATTAGATAGCTATGATGAGTTCTTATGCTTTGAATAAAAAATGCT
AX-416822562	Affx_309701046	AX-416822562:C:G	C	G	2	196	ATTTGATGAAAATAGTGTTGACTATAAGGGTAATACTTTTGACTTCATTCCATTTGGGTCTGGTAGAAGAA
AX-181455652	Affx_309479618	AX-181455652:T:C	T	C	2	196	TCTTTCTCTCTCCTCCAAACCAAACGTCCAATCTCCATGCTTTCTCTCCGGTAACACTTTCAGGCTTCCGA
AX-181195045	Affx_309122251	AX-181195045:A:G	A	G	2	196	TCACTGGCTAACTTTGTCTCCTCGGCCAAAACATCAATCTTTTCATCTTTGACTTCTGCAGTAGCATATTT
AX-181201667	Affx_309277522	AX-181201667:A:G	A	G	2	197.94	AGCTGTTGTTGACGATCGTTACAATGGCGAGATTCATGTGACCATCATTGCAACGGGCTTCTCACAATCCT
AX-181439184	Affx_310579093	AX-181439184:T:C	T	C	2	197.94	GCTTCAGAGATAGACGGTTCTGGCTCGTTCAGTTACGGTCTTGGTAGTATTGCATCAGACGATCCTGTGAA
AX-416819771	Affx_308621621	AX-416819771:C:G	C	G	2	198.91	TTGTTCTTTCTCATATCACAATTAAGGATATTCAACTCAACTCTTCGTCTGTTATGATTGGAGAGAGTGGG
AX-416767881	Affx_308775883	AX-416767881:T:C	T	C	2	200.89	TCTAGCATTCCTATTGTCATTAAGCCAGAGAATTCCAAGTTTGGGCAGCTCAATTTCACATGTTTTGCAAG
AX-181206451	Affx_309385802	AX-181206451:T:C	T	C	2	201.53	CTAGCGAGGAGAATGGACTAATAAAAGGTCTCGGCCTAATACCCGGAACTGTTGGGAGATTTGATTCATCA
AX-181148723	Affx_310646153	AX-181148723:A:G	A	G	2	202.17	CTAATGAGGCTACCGGATTCCTACCAAACTCATACATCCAACCATAATGCTGCCAATGACAATGATGATTT
AX-181159816	Affx_308483269	AX-181159816:T:C	T	C	2	202.17	GCTATGAAACAAGATGTTGACGACATGTATCCAACCACTCTTTCTCACACTATAAAGTTTGGGGCAAAAAG
AX-181490018	Affx_310370026	AX-181490018:A:G	A	G	2	202.81	AGAAAATCAAAGGTTCTTCATAAAGGAGACTCATTAGCGACAAAGTCGTTCCATTCCTTGAAACAAGCAAT
AX-181182104	Affx_308873465	AX-181182104:T:C	T	C	2	204.09	TAATTCAGCCACAACCACAATCGTTTTTACCTTTACTGTCAAGAGGGAAATCACTGAGATCTGTTGTTTCG
AX-181165162	Affx_308578445	AX-181165162:T:C	T	C	2	204.09	CGATTTAGCACATCAGGATTAGATGGAAAAATTGTCTTATGGGACTTGGAAAATGAGCATGACCTACTTGA
AX-416771285	Affx_310118847	AX-416771285:T:C	T	C	2	205.06	AGAGGCCCGAGCAAGCGTGGTGTAGGACTTTCTTTCGGTGGAGATGTTACAAAAAGGTTCTTGAAGGAAAA
AX-181495690	Affx_310364938	AX-181495690:A:G	A	G	2	205.7	GAAGTTACAACAACAGAGGCAGCAAGGACATTATCAGTTAGGAGAACTAGATGATGCAGATAAGGGTCAGC
AX-181182570	Affx_308882819	AX-181182570:T:G	T	G	2	206.34	GATGTCATGGTTTTGGGGGGTTATCCTATCATCGGGCTTCCGGTTTTCGTCAAAGTTGAAGACCAAGAAAT
AX-181489046	Affx_309926969	AX-181489046:T:C	T	C	2	206.34	GTTGCTGATTGTGCTTTCTGGGGAAACGGTGTCGTCTGTATTACTGAAGCGAATCAGCTGTTCTGCATCGC
AX-181450793	Affx_309926978	AX-181450793:T:C	T	C	2	206.34	AATCATCGAGCTGCACTAAAAGTGAAAACAGAATTCAAGGTGTCTGAGAAGAGATGGTATTGGCTTAAGGT
AX-181494296	Affx_310521201	AX-181494296:A:G	A	G	2	207.64	CCTTCCCTCACGTAAAAGACTTCAATTTCTTATTCACCTTCGTAACCAAAACCAAACACTACACAACTACC
AX-181175640	Affx_308776999	AX-181175640:A:T	A	T	2	207.64	TTGCCATCCCACCACTTAGGAGGAGGAGCATCAGAATTTTCCTCTTCATGCCAATGTGCAGCAACCATCCC
AX-181486501	Affx_310530973	AX-181486501:T:C	T	C	2	208.61	CTTAACATCTATAATACAGTCATTAGGTTGGCTTGCAAGTTGGGAGAGGTCAAGCAAGGTGTTCGGCTTTG
AX-181450739	Affx_310530970	AX-181450739:A:C	A	C	2	208.61	TTTTTCTTGGGCTTCTAAGCAACCAAGTTATAGGCATAGTCAAGATGTGTATAAGGCTATGATTAAGGTTT
AX-181482425	Affx_310365037	AX-181482425:A:G	A	G	2	209.25	AATATGGATTCAAAAGAGTCCTGCATTGTTGGATCATTTAACCGCTCATTTAACAACCGAATGCCAAGATG
AX-181487407	Affx_310410195	AX-181487407:A:T	A	T	2	209.25	GGTTCTCAGAAAGCCCTATCCCTTCCTACTGGGATAGGATTTGTGGTTGCAAGCCCTAAAGCTATTGAAGC
AX-181466161	Affx_310410191	AX-181466161:A:G	A	G	2	209.25	GAATGGGGCCGTGGTGCCGATCTCGACATTTTGGAATCAAAACTTGCTTCAGATTCTGCACACACCATAAA
AX-181455042	Affx_310554846	AX-181455042:T:C	T	C	2	209.25	TACGGAGCAATGCTCAGAGCTGGTCTTCTTCCGAACGTACCTACTTGCAATTCACTTCTCAGTGCATTTCT
AX-181483359	Affx_309495960	AX-181483359:T:C	T	C	2	209.25	CATATACTACGAATAATTCTGGTTCAGGCGATGCACTCAGTCTAAATAGAACCTCAGGGCCTAAGCATTCA
AX-181485752	Affx_310365063	AX-181485752:A:G	A	G	2	209.25	TTGTTAATCATGCAGAATCGCTGGCCCAGAAGACCATAATATCGGAGGTAAGTTCTTTCTTGGCTGCAACA
AX-181490377	Affx_310263945	AX-181490377:T:G	T	G	2	209.89	CGTTGTTGATGCAAATCTTGGAGGATAGAGACACCGAGCTCCTCTGTCTCCAGCAATGTTTTTCTGCTGTT
AX-181496163	Affx_310409074	AX-181496163:A:G	A	G	2	212.47	GCGAATGTTTATCGATGAAAAGCTGGATACCTGCTAATTACCCTCCATTCAGTTTTGTGTATAGTATCTTA
AX-181469060	Affx_309524951	AX-181469060:C:G	C	G	2	213.12	ACTGAGATCTCGAAGCCGTTCAGAACCCTGAGTAACTTCTTTATGCCATGACAGGAGTCCAGATATGGAAC
AX-181493176	Affx_309810071	AX-181493176:A:G	A	G	2	213.12	GCTCGAGTTGCTCAAGAATTAGGTGTTAAACTAGGACATGAGGTTGGGTACTCCATCCGTTTTGAGGATTG
AX-181446447	Affx_310395438	AX-181446447:A:G	A	G	2	214.41	GGAGACATGTCGTCTAATCGAGGGTTGAATTGTGAAAAGTTGCGGAATTATAATGAGGATGATTTGCTGTC
AX-181165311	Affx_308579863	AX-181165311:T:C	T	C	2	214.41	TCCAAAGGATTTGGCTTTATTACTTACAATACTGTCGAGGAGGCATCAAGTGCCCTTCAAGCCTTGGATGG
AX-181147504	Affx_308284508	AX-181147504:A:G	A	G	2	215.7	GCAGAACCACCAACAACACTGATCAAAGCAACCACAACCTGTAATCCAATCTCACCAAAGTTATCTTCAGG
AX-181492169	Affx_310767861	AX-181492169:T:G	T	G	2	217.32	GTTACCAACGTAAAGCTTTCTAACCGCCGGAGCCGGCGCGGTTGCTTGTTCAGAAACCGTTACACATCTCC
AX-181201513	Affx_309274291	AX-181201513:A:G	A	G	2	217.96	AAGCCCATATAAACCACCAAGGTAGAATCGGGATCAGCAGCCTTTTCTGATACAAATAATGGATCACTTCC
AX-181201514	Affx_309274409	AX-181201514:T:C	T	C	2	217.96	AATGGAATCCCTAGTTCCGCTGCAATTCCAGATGCCGCTGTTATACCTGGAATAACTTTAACATGGATACC
AX-181451207	Affx_309876589	AX-181451207:A:G	A	G	2	218.6	ACGATTTCCTGTTTTTCTTCACTTGTAGCATACCAAATAACACTTGGAATGACAAAGTAAGATAGCTTGCG
AX-181168504	Affx_308634607	AX-181168504:T:C	T	C	2	218.6	GTAGTATACCAAATACCACTTGGAATGACAAAATACGATAGTTGGCGGCAAACAGGGCAGGTTCTAACTGT
AX-181483366	Affx_310767857	AX-181483366:T:G	T	G	2	218.6	ACACTTTTAGCCAGATTTCCAACATATACCTTGTAGGGACTGTCAACAAATTGGGATTCCTCGGCCTGAAG
AX-181189576	Affx_309002748	AX-181189576:C:G	C	G	2	221.22	AAATGAATGATGAGTTCTTCTTCTTGAGGCGAAAACGCGCCGCGTTTAAGATCGGGTCTCAAGTAATTAAT
AX-181451807	Affx_310224004	AX-181451807:A:T	A	T	2	221.86	GTTACTTCTTTATTCTTTCTCTACAAGACTAAGGGATTCATCGGGATCTGGATCGCATTAACCATCTATAT
AX-181485835	Affx_310454566	AX-181485835:T:C	T	C	2	223.16	AACAAGGAAAACAAGACAATGGCGCAATCCTAAACCTACCGAACTGAAAAACACCGACCCCGAGCTCACTC
AX-181485717	Affx_309503235	AX-181485717:T:C	T	C	2	223.8	ATTGTAACAGGTTTTGTTCTTGTATGGTTTCCTGCCCCAACTGTTTCTCTTAAACCTCCTCTAGCAATTAC
AX-181485440	Affx_310611044	AX-181485440:A:G	A	G	2	223.8	GGAGAACCAACACCTTCACCGCCATCTCCGAAACCACCGTGAAGAAACCTACAGCTAGTTCCATTCTTACA
AX-181486208	Affx_310186147	AX-181486208:T:C	T	C	2	223.8	GATGATGATTCAGAAGAACAGGAAGATACTGAGCTCGAAACTGGATCTCAGCCTGTCAGTGTTGAAGGAGC
AX-181201319	Affx_309269445	AX-181201319:T:C	T	C	2	223.8	TATGAATACTTTTATGGCCTCTTGCGCGACTTTCCCGACTTAACATTTACAATCAATGGTGGCATTACTAG
AX-181494280	Affx_310317834	AX-181494280:A:G	A	G	2	225.72	GAAGCCAAATCACCATACCCTTTATACTCTTCTGCAACCTTTGCATTCATTTTCTCCACTAGCTCTAGATG
AX-181166390	Affx_308596054	AX-181166390:T:G	T	G	2	226.04	TTCTGTCCAAGGTCGTCTTGGACATCGGCTATACAGACTTTAGCACCGTGGGAATGGAACAAGCGAACGAT
AX-181487424	Affx_309679417	AX-181487424:C:G	C	G	2	226.04	AGATTGGTATACAAGAATAAGAATCAGCATCGCCGCTGTTCCTATTTCCACCATCTTTTGAAGGTCAGGAG
AX-181166380	Affx_308596041	AX-181166380:T:C	T	C	2	226.04	ATCAGTGTTTACCCACGAGAAGTTACGCCTCCGAACCCCGATAGCTATAGAGCAAGGAAGATAGAGTACTT
AX-181163190	Affx_308543191	AX-181163190:A:G	A	G	2	226.36	AGGCAAATGAATCAGTTGAAAATCCAGGAAAAGTCACATATAAAACAAGAGGGGAAAGATTTTCAGGATTA
AX-181169562	Affx_308651730	AX-181169562:A:C	A	C	2	226.36	CAACTAAAAACCGTTAACATCCAAGTGGCATTTTCAACTTCTTGTGGATTTGATTTGACATAGCGATGATT
AX-416819482	Affx_308543605	AX-416819482:A:C	A	C	2	226.36	TAATAGGCCCATGGCTAAGCAGTCACATCTCGAATACATATATAGTTTGGATGAAGTTGGTGCTGCTTTTT
AX-181467412	Affx_309724770	AX-181467412:A:C	A	C	2	231.87	ACCCTTCCATTAGCCACTGCCATAGAGTCTGCAAAAGGGAGAGATTCATCACTAGTAAATATCACCCCATT
AX-181486259	Affx_309722135	AX-181486259:A:G	A	G	2	231.87	TCTCCCACACTTTGCTTCCATAGCCACTCAGATACAGCAGAATCATAGGAAGCAACGTGCTGAAACGCTTT
AX-181157171	Affx_308444461	AX-181157171:T:C	T	C	2	231.87	GACGCAAATGTAGGAAGCGAGCATGATTGTTGAGACGAGGACGAGGATGCTTACGGCAATCGCGATGCCGT
AX-181483101	Affx_310182292	AX-181483101:A:G	A	G	2	231.87	GGGCCTCGGCCCAAGCCCAACAGACCTTGTGGTGGAGTAGAAGTTCCAGTGGTTTTTGAAACACAACCAAA
AX-181190414	Affx_309020970	AX-181190414:A:G	A	G	2	231.87	CGTAGTGTCTTGCCACTGTGGTTTCTGACTTCAATATCGGCATCGGGATTCTTTAACATAACAATAAGCCA
AX-181190413	Affx_309020969	AX-181190413:A:G	A	G	2	231.87	GCTCCAGGAAACCCAACACGGAGGATTCCATCCTCATCAACACATAATACGGTCCCAATGCTGTCACGTGA
AX-181447500	Affx_310713450	AX-181447500:A:C	A	C	2	232.19	TTTGTTATGGTTGTGAAAACCTGTTTCCAAAATATATCTATTTGCCCGCATTATCTACCTTGGAACTAGAG
AX-181448751	Affx_309606282	AX-181448751:T:C	T	C	2	232.19	GCAGGCAACATCGAAAGTGGTTGAATCAAACCCGTCTGGTTGAAACTGTGTGTGTAAAATATTGATTTTAT
AX-181439497	Affx_310070908	AX-181439497:A:G	A	G	2	232.19	TTGTCCTCGTTTTCTTGTATATTGGCATTTAAATCAATGTTTCGGAAAGATCGAGTGCTTTCCTCGTGAGG
AX-181197594	Affx_309171584	AX-181197594:T:G	T	G	2	232.19	GGTAGACCGGACATGGACCGGACCACCAGAGGTCAGCTTCATGATCAAACCGGTTGCTCCCCATGAAGAAT
AX-181166287	Affx_308595858	AX-181166287:T:C	T	C	2	233.47	TACAAGGAGTATGCGAAACAGAGGTTTCAAGAGTACTGGGCAAGGAAACCTTATCTTCTGAGCTCTGATGC
AX-416823168	Affx_309940396	AX-416823168:T:C	T	C	2	236.05	TAACCCTGCAATTTTACTTCTTCCAATTATCGCAACTCTTTTCCCCCGGATTTCAACACCATGCCTATGTA
AX-181192355	Affx_309071188	AX-181192355:A:G	A	G	2	237.97	TCCTTCTCACAGTTATACTCCTCAGCAACACCCCCACCATTTTTGCCACAAACAAATGTTCCATGAGCATC
AX-181496516	Affx_309630147	AX-181496516:A:G	A	G	2	237.97	TGAACATGTATCAACTTGAAGATAATCATTCCCTCAGGAACAAACTTGTTGAGTGTCCACTGTACCACATA
AX-181170944	Affx_308679296	AX-181170944:A:G	A	G	2	238.29	TCGTCGTATGCTCTTAGCTCCTCCGTGGTTGCATCAGGAAGAGCTGCATGAAGTGACCCTAGAGCTATCCT
AX-181473698	Affx_310360965	AX-181473698:A:G	A	G	2	238.29	GATACTCTCGTACCTAACAAACTACCCTTTGAGACAATTACTGTTGACCCAGGCAAGACTTACCGAATCCG
AX-181492089	Affx_309849241	AX-181492089:A:G	A	G	2	238.29	ACACTCCCAATCAACTTCACCACTTGTAAATTCCTACACGCCGCAACCCCGCGCAAAACATTATCATTACA
AX-416772026	Affx_310360966	AX-416772026:T:C	T	C	2	238.29	GACTTACCGAATCCGTGTCCATAACGTTGGAGTTTCGACTTCTTTGAACTTCCGAATTCAAAACCACAATC
AX-181469211	Affx_309849245	AX-181469211:T:C	T	C	2	238.29	AGATTCAACCACCGTTTCGAAACGAGTGAGTTCGACTTCAATTGCGAATTCGGAAGTTTGGAGATGATTCT
AX-181171169	Affx_308692761	AX-181171169:A:C	A	C	2	239.59	CATCGCCGAAAGTTGTAATGTCTTTCTTACTTGAAATGGGCAAGATGGTTCAGGCAAAGTCTACAGAGGAG
AX-181465077	Affx_310493684	AX-181465077:T:C	T	C	2	240.23	GTAGCAAAGGTCACACCATCGGGATTCCATGATGACGCAAATGAAAAATCTAAGTGCCCGGATAATGGAGC
AX-416769298	Affx_309275633	AX-416769298:T:C	T	C	2	240.23	GGCATCCTGCCAACTTGTTGCCGAGTTTCCTCGATCGGATTGGGAGTATTTCCGTTTACAGTTTCATCGCT
AX-181159389	Affx_308476576	AX-181159389:A:G	A	G	2	240.23	CTTAAGCGTGAAGTGAAAGAAAACGATGAAAAACTATCTCCCTGCAGTTCAAATCATAGCTTTGAAGTTAA
AX-181473429	Affx_309857190	AX-181473429:T:C	T	C	2	240.23	GTAGGATTTGTTATGCGCGTGATGTCTTGTCGACGCTCAGAAAGAGATGGTAGGATTCTTGCCCGCAGGCT
AX-181487044	Affx_310367313	AX-181487044:A:G	A	G	2	240.23	AATGAGAGAGCGGGAGCTTTTGGTTTAAATTCCGAAGAACATCAGCAGCAACCAAAAAGATCATTTTCTAC
AX-181147658	Affx_309334490	AX-181147658:T:C	T	C	2	240.23	AAGAACTACCAAGTTACCAAGACCTTCATCAACAACTGTGAAGTAAACATATCCATCTTCCATTAGAAATA
AX-181484037	Affx_310359051	AX-181484037:C:G	C	G	2	240.23	CTAGGTCCAAGCCAACCTAACCCAAACCTTAATCTCGGTGCAGTCGGCCTATCACCTGGGTCTGCTGGGGG
AX-416823692	Affx_310116673	AX-416823692:A:G	A	G	3	0	GCACAGAGAAACGCTCCTTTTGCGTTCACGTTCATAACGCGATTGAAGGATTCATCTGTTGTGTTTGCTAT
AX-181484847	Affx_310116632	AX-181484847:A:C	A	C	3	0	GATGCCGTGTACGCGCCGTAACCAGGCTTGAAAACAGCTGCTAATGACGTCGTCAGAAGTATGATCCTCCC
AX-181199846	Affx_309227477	AX-181199846:A:G	A	G	3	0.64	GCAAGAATTGAGGGTCTCTTCGGGTTAAGCACGGCAACTCTGTATGATCCAGCAGTTTCATTACCATCAGC
AX-416769825	Affx_309533238	AX-416769825:T:C	T	C	3	1.61	GGTTATCCATTTGGAATCACTGCTTCTATTCTTTTCGGGAGGCATCATAAAGGTATACTGCAATCTACAAA
AX-181484088	Affx_309526519	AX-181484088:T:C	T	C	3	1.61	TTTCGAATAACTAGAACTTCCTGTGGAGATACATCCTTTTGACTTGTATGTCGTTCCAACTCACGAAATAT
AX-181147522	Affx_308404480	AX-181147522:T:C	T	C	3	2.25	TCCGAGCTCAGGAAGTTATGCAGTAAGATAATTCGCGGAGACCAGCTAAGCACCTCCGGTTTAATATATCC
AX-181489615	Affx_309477783	AX-181489615:T:G	T	G	3	2.25	ATGTTGCCTTTGATGCTCTCTGAGAAAGTTCATCGGACAAAGGCTCTTATTGAGTGTCAAGGGGACTCCAT
AX-181484570	Affx_310172884	AX-181484570:T:C	T	C	3	2.57	GTTGAAGAGTACTCTGGTTTGCAGTTACAACCACACAAGGCTCTTGTGGGAGCTAATGCTTTTGCTCATGA
AX-181494773	Affx_310060263	AX-181494773:A:G	A	G	3	3.21	ATTAGAAGAACAATAGCAAGTTTTGCAATATTTCCAACATTGATTTGATGAGGGAGATTATGAGGAGTTAT
AX-181197059	Affx_309166625	AX-181197059:T:C	T	C	3	3.21	CAGACTACTGGAGGTTACCAAAACAGCAATGGATACACAAATCAAGCGCCGGTGTGGAACAATGGCAGTTA
AX-181198232	Affx_309188304	AX-181198232:T:G	T	G	3	3.21	GCGTCAACAACCTCATCACCAGAAACTTTCTCATCGTCTCCCACGGCTGATCTGTTTGAGGCCAATTCAGA
AX-181495021	Affx_309937637	AX-181495021:A:G	A	G	3	3.21	CCACCATGCATTTTTAGAGCCCTTATTGTTGCAACAATAATTGCACATTGAGGTGACAAACCACTATATCG
AX-181492007	Affx_310273854	AX-181492007:A:C	A	C	3	3.21	GATGGGTCGAGTGAGAGTGATGTGGAGGAACATGTAGAGGTTGAGAGGAGGCTGGACCATGATTTGAGCCG
AX-181485663	Affx_310351969	AX-181485663:T:G	T	G	3	3.85	ATGAGAAAGATGCAGGAGTTAGAAAAGAAGATGCAGGAGAAGGAGTTTGAGCGCGCTTTCTTTAGAGAGTT
AX-181158344	Affx_308464894	AX-181158344:T:C	T	C	3	3.85	GTACACGTGTCCATATCCTTAAGCGTCCTCGCCATCGCCGTCCCCGCCGCACTCGCCGATAATAGAAGGTA
AX-181471555	Affx_309462343	AX-181471555:A:G	A	G	3	3.85	CTTCGCGATTATGATGACGGGCTTATAGACATCACAAGACAAAGCACGGATATCACTATATCTAGATGCTA
AX-181444790	Affx_309694335	AX-181444790:A:G	A	G	3	3.85	GAATTGCAGTACTTGAATCCAGATTCTAACAAAACATATTCAATGTTTCAATCGGATGGTCACATAAGATC
AX-181169811	Affx_308653742	AX-181169811:C:G	C	G	3	4.17	TGAGTATCATGGAGATTGCATTGTTCCATGGTTGACTAGTAGAAATTCTTGTCCTGTTTGCAGGTTTGAGC
AX-181445633	Affx_310353275	AX-181445633:A:G	A	G	3	4.17	CTGCAACTCTTAATGTCTAAAAATTTGATCCTCCCACAACCACTAGCAAGGTTTATCAGTCCATTGTCAGT
AX-181484810	Affx_310685465	AX-181484810:T:C	T	C	3	4.17	TCCATATCTGCTTGTTCCTTCACTGCCTTCAACTGCTCGACGCTCATTCTCTCTAGAGTCATCGCTCCGCT
AX-181488340	Affx_310353272	AX-181488340:T:C	T	C	3	4.17	CACTGATGCTACCGTTAAAATTAATCTTACAGCCGCCAGGAAAATGGAAACCAGCCTCATCAAGGCCAGCC
AX-181488838	Affx_309762206	AX-181488838:T:C	T	C	3	4.17	CCAGTAGGTCTTGCTGCAGGGTTCGATAAAAATGCCGAGGCTGTGGATGGCTTACTTGGTTTGGGCTTTGG
AX-181486823	Affx_310463847	AX-181486823:T:C	T	C	3	4.17	TTTCGGGTTCCTGTTTTGGGATCAAATTTGTATAACTCTTCGGTTTGTTCATCGCCAGTTGTTCGGAGTTT
AX-181199487	Affx_309219842	AX-181199487:T:C	T	C	3	4.17	AGAAAACTGTTTGCGCAGCTTGACCAGGATGGTGACGGGTACTTGTCAGATACTGAACTACTGCCTATAAT
AX-181199752	Affx_309227306	AX-181199752:A:G	A	G	3	4.17	TGGAGCTTCGCTGCCGCGGCTGCTGCTGCTCCTCCACCGGAAATGATGGTTCAGTCTTTGTCTCAGCAGCA
AX-181196530	Affx_309151107	AX-181196530:A:G	A	G	3	4.17	TTTGAAGCAGCTTTGCACATATCATACACTGTTAAACCAGCAATAGACACCGCTGTCATTGCTTCCATCTC
AX-181163522	Affx_308548393	AX-181163522:A:G	A	G	3	7.44	GACGGTAAAGCATTTGACAGAGTGAGGCGGACAGAAATTGGAAAGAAACATTTCAAACTTACGCATTTTGA
AX-181440662	Affx_310055494	AX-181440662:A:G	A	G	3	7.44	AGAGGGATTTGCTCCTTCTGCAGTTCAAGTTCTACATTTCATAGATGACACTTTGGAAGCTTTCTTCCTGT
AX-181487410	Affx_309606544	AX-181487410:T:C	T	C	3	8.08	TTGAGTTTGTAGGCTTTGTTGATGTCTTTTTCGGTCAGGATTGCACCTTCTTCGCCGGAAGGTAACCCTAG
AX-181470822	Affx_310060355	AX-181470822:A:G	A	G	3	8.08	TGATGAGTGTAAGATCTGTGGAATTGGGAGTATAAAGTTTTGAGGTTAGAGTTACGGATTCGGTGCCAAAG
AX-181488351	Affx_310044942	AX-181488351:T:C	T	C	3	8.08	GACTCTATGGATGCATTGTGCTCTGTTGATAATTGCGTGGCTAAAACTTCACCAGTTGCTTTAACCGTTCT
AX-181440749	Affx_310730983	AX-181440749:A:G	A	G	3	8.08	GATTTCGTGAAAAGCGACCACGGAAAAGTTGAAATATTCCCCGTCCCCAATTCATCATCCTTTCCAACAGC
AX-181188558	Affx_308979998	AX-181188558:T:C	T	C	3	8.08	AATATAACTGTGGATTTGTTGGCCCATGATGGATCCGTGGTAAAAGAGGTCTCATCAAAAGACTTGAAGCG
AX-181483410	Affx_310060351	AX-181483410:T:C	T	C	3	8.08	TCACTAGAACTGGCAGTTAATGGTTCCACATCACCCTCCTCGGCTTTCACATCTGTATGTACGGCATCTTG
AX-181483543	Affx_310044941	AX-181483543:A:G	A	G	3	8.08	TGATGGTTCTGAGCTCAGTATTGGCCTCTTGAACGATTCGTGAAGTCGGAACTTAGGATATAATGGTTCTC
AX-416773061	Affx_310624293	AX-416773061:A:C	A	C	3	9.38	CATATAATAGCAGTAATGATAGCCCAATAAACAGCAACAGGAATCTCTTGCATAGCTTCAGGCAATGCAGG
AX-181467427	Affx_310720631	AX-181467427:T:G	T	G	3	9.38	GCTATGGAGAGGTTTGTTGTAGAGTTGCACAGTGTGCTTAACAATAACAAGGTTAACAAATCTACTAAGGC
AX-181462082	Affx_310590617	AX-181462082:T:G	T	G	3	14.66	TCTTCCAAGGAAGGAGACTCTACACTGGAAGCAGCGGTTTCAACCTCCAATGACGACTGAAGTGGTGGAAG
AX-181488745	Affx_310696892	AX-181488745:A:G	A	G	3	16.64	ATCTTTGCAAGTGTAGAGTTTCTAGTCTCGGACGCATGTGCTCTAAAAGTCTCCACACCAATCGATGCAGT
AX-181490070	Affx_310696893	AX-181490070:A:G	A	G	3	16.64	AAAACGACTTTCCAACAAAGAACCTCGAGAGTATGAGGCACGATATGTTTCCTCAGCAACACGAGTGCTTG
AX-181481511	Affx_309898906	AX-181481511:A:G	A	G	3	16.64	AAGACATCGACGTTCAATTATACTTGCGAATGCGAAGCAAGCTATAAAAATCTCCTGAATGTCACTACTTT
AX-181177894	Affx_308812165	AX-181177894:A:G	A	G	3	16.64	ATTGACACCTTTGGGTGCACAAGGAGGGAACAAAGAGTTTCTTTTTACATCACCTAAACCAGAACCTATGA
AX-181486269	Affx_310526008	AX-181486269:T:C	T	C	3	18.27	TCCAATAGCCCTGAGAAAAAGCGTTGCACTCTCTTCGCCAACGATATTTCCTTCGTGTGTCCATAATATCT
AX-181189954	Affx_309009288	AX-181189954:A:G	A	G	3	18.92	CCCGGCCCGTCTCCTCCCGGTGCTACCGGACTCACAGTTTACTTAGCTGGTGGACAAGGGCAGGTTGTTGG
AX-181500607	Affx_458762468	AX-181500607:T:C	T	C	3	18.92	AGTGCCATTGGCTATGACCCTTATGCACCCAATAAGGAAGA
AX-181451564	Affx_310321093	AX-181451564:T:C	T	C	3	19.56	GGCCTTGATCAAGAGGTTATGTTTCGCAATGTAACCGTGTCTTCAGGAAATAGGGCTCAACCTTTAACTCT
AX-181494363	Affx_309610465	AX-181494363:A:C	A	C	3	22.19	CACCGAAAATAAAAACAAAATTTTCAGTAACAAAGAATGAGTTAACATATTCAATCACAATGATCAATATG
AX-181483419	Affx_310687621	AX-181483419:C:G	C	G	3	22.84	CTGTCATCAGTTGCAGAGACAATAAAGAACTTTGCCGTGATATACCTGGTGGACATCACAGAAGTGCCTGA
AX-181489119	Affx_310608554	AX-181489119:A:C	A	C	3	24.79	CACAGAGGCTTTTGACGGATGAATCCCCTCGGCTAAGGAGTGCTCTACGTTACACTATATATGGGAAATCT
AX-181484895	Affx_309974170	AX-181484895:C:G	C	G	3	24.79	ATATTAGAATCCACGATCTGATACTTAAGACACCGCTCAACATCATCAACGGCCACCAGTCTCTCCTTTGA
AX-181197103	Affx_309168098	AX-181197103:T:C	T	C	3	24.79	CTAAACCCGTCAAAACCAGCCAAAGTCATGTCAGCCCTCAGATTCGCACCCCTTTTCCAAATTTTATAAGT
AX-181474544	Affx_309926435	AX-181474544:T:C	T	C	3	24.79	TCCAGATGTTGGTCAGTCAACTAAACCTAGTACTACGGCTGACTCACTGACTAAAAGGCAAAGGAAACCTG
AX-416818768	Affx_308304511	AX-416818768:A:G	A	G	3	24.79	CCATTTTTAGAAGAAGCTGAAGGAAGATCCCATGCATCTTTTATTGATTTTAGGCCAAAAAACAAAAGAAG
AX-181484143	Affx_310292460	AX-181484143:T:G	T	G	3	24.79	CTGTTCAACAATCGGGCCAACCAAGTCCAAGCGATGGGCAACCGACCAAGCCTCGGTAATCTGCTGCGACG
AX-181178588	Affx_308823166	AX-181178588:T:G	T	G	3	26.09	AACAAGTTAACTTATCTCGATCTTGCTTATAATGGGTTGAATGGGAATATGCCGAAGGAGATTGGTGAGTT
AX-181178589	Affx_308823266	AX-181178589:A:G	A	G	3	26.09	TTGGTGCGTCTAGGTCTTGCTCAAAATCAAATCGAAGGGGAGATACCGAAGGAGATTGGGATGCTTGAAAA
AX-181486520	Affx_309686641	AX-181486520:T:C	T	C	3	34.76	ATTGGTCTTATTGTTCGAGTGGCTTCCGTGACAACCGAGTCCGTTTACAAGTTTCTTCGGCATCAGTTGGC
AX-181464666	Affx_309709275	AX-181464666:A:G	A	G	3	34.76	AAATGGGAGAAATCAAGGCAGAAAGAAGAGCTTCAAAAGGCTAAAGATTTTTTGGAGACTTTCAAATCCTC
AX-181199598	Affx_309222160	AX-181199598:T:C	T	C	3	36.05	AGAATATCCACATTTATGGCCCTTAAGTCCATCATCGTTTTCTTCACCTCATCATCAGATTCTCCAAGGCC
AX-181492991	Affx_310361567	AX-181492991:A:G	A	G	3	36.05	ACGGGTTTATAACACGGGTCGTTGTCGAATTGGGTATCGGTGAAAGGGTTTCGAGAGACTTCAAGGATTAA
AX-181156812	Affx_308438712	AX-181156812:A:G	A	G	3	36.05	AGTCAACCAAATCACAACAGGGTCTTCTTCCTTGCAGTTGCGCGATTCAAAGAAAAAGTAGAACATCCTTG
AX-181482676	Affx_310559574	AX-181482676:C:G	C	G	3	36.05	TATGACATCAAAGCAACCAAAACGAGTGCTACCGACTCTGCCAGCATCAAATTTTCAGACAGAAAGAACTA
AX-181160404	Affx_308495172	AX-181160404:C:G	C	G	3	36.05	TTCTTATTGCCACAGTATCACCTCAGGTGTTTTCTCTTGGGGATTGTAGTAGCCCTTTTCTGTTGCAATTG
AX-181186626	Affx_308947224	AX-181186626:T:C	T	C	3	36.7	CCCGTCTCCTGCAGTGCTGGCCCTGTTGGTGAAGACTTGTTTCATTGGCAAGCTACAATCATGGGACCAGC
AX-181158756	Affx_308469198	AX-181158756:T:C	T	C	3	36.7	GATGCCCAGCGAAAGGGATCCATTATTAATATTTCCTCAACTTCTGGTTTAAACCGGGGAACTCTGAGTGG
AX-181158758	Affx_308469200	AX-181158758:A:G	A	G	3	36.7	AAAAATTAGTAGAAAAAGCTTGGCTGAATAATGTAATCACTAAAATATACCCGTTAAGAAGTTTAGTTGCT
AX-416766984	Affx_308455710	AX-416766984:T:G	T	G	3	38.64	AAATGTGAGCCAAGTACACCAGTTGATGTCTTTTCGACCATGCAAAGGACAGATAAAGCGCCACGGCTTTG
AX-181188340	Affx_308975878	AX-181188340:C:G	C	G	3	38.64	GCTTTGTGTATTTTGATATACGGAAGCGTCGCAGTCATGGGATTTCTCACATTTGGCGATACCACTTTGTC
AX-181191456	Affx_309050115	AX-181191456:T:C	T	C	3	38.64	CCTGGGGCAAAAAGGGGTGTTGTAAAATTTGCTGGCCGGGCTGAACCACTGGGTCCTGGTTTCTGGGTCGG
AX-181460064	Affx_310460781	AX-181460064:T:C	T	C	3	42.92	CCTGCAAGAATGGCAACGTTCCACTGTTGTTACGTCTTCAACCTGGTTATGACCACTCCTACTATTTCATT
AX-181151097	Affx_308320575	AX-181151097:T:C	T	C	3	43.57	CCAGTATCCTTTTTACTATTGATGGCAGCTTCAAGCCTAGATAAGCGCTCCTCGGCTTCAGAAGCTCTGCG
AX-181453919	Affx_310774366	AX-181453919:T:C	T	C	3	44.21	TGTGATATTTGCAGCAAACGTATTAAAACTTGCAACGGACTTACTTTATACTGGACAATCAAGCTTGTGGA
AX-181487530	Affx_309665392	AX-181487530:T:G	T	G	3	44.21	CCTTCCATCAGGAAGACCTACGAGCACAGACATCCGCTTCCTGTCGGAATTGAAAGGCTCAACCTTAAGTA
AX-181451607	Affx_309665143	AX-181451607:A:G	A	G	3	44.21	AGGTCAGGACCAGAAGGAAGTGCCTCGTAACCATCATGATGCTTTGTTGTTGTATTTCTTTCAACTGGTAT
AX-181180152	Affx_308845483	AX-181180152:A:G	A	G	3	47.77	GATGGGAACATGTCACCTATTAATATGATCAATGGACATGCTATAACACATGATCCACTTGTAGTGATTGT
AX-181181531	Affx_308865548	AX-181181531:T:C	T	C	3	47.77	CGTCATGGTTTTGATTCAGAAATCTCTCTAGGCAACGCCCTGGTGACAATGTATTCCAAATGTGGATCTCT
AX-181474378	Affx_309705364	AX-181474378:A:G	A	G	3	48.41	TCCAAATGCAGCACTTGCTCCTGAAAATATCAACAATGGAGGGATCCCAACAAGAAATGGAAGCCACTTCG
AX-181162353	Affx_308530184	AX-181162353:T:C	T	C	3	48.41	TAATCATATGACCTTCCCCGTTCTCTTGCTCTCATCTCTTGAGGTTTCTTCCTGTTTTCTTCAGCAAACAC
AX-181155872	Affx_308412025	AX-181155872:T:G	T	G	3	48.41	TCGGTTCAACGGGTGGACATTCTAAGAAGATTGTTGCTGAACAGTTGACGAAAGAGCATAATGCCTCCAGA
AX-181150676	Affx_308311909	AX-181150676:A:C	A	C	3	48.41	TGGAAGTCAGTACCATAGAGAAAACTAAAGCAGAAACAGTTGCAAAGAATGAAAATAGTGAAGACATTGGC
AX-181449464	Affx_309853499	AX-181449464:C:G	C	G	3	48.41	TTTGAATATGTCATGTATGGAAAGCTCTACAGAGTCACAGAGAGTACTGGGCGCGAAAAAGCAGAGTTGCT
AX-181160638	Affx_308496342	AX-181160638:A:G	A	G	3	48.41	CTACCCTTCCGAGGGCGTTCAGTTGGCAAAGCATTATGGCACAAAGGATAACCACACACATTAGTAATGGA
AX-181473374	Affx_309425744	AX-181473374:A:G	A	G	3	49.7	GATGACCTTTGTGGAGAATCATCTTGCCCTATTTCAGTTGGTGATTTTGTGCTTTCTCATTCACAAGTTTT
AX-181175705	Affx_308778250	AX-181175705:T:C	T	C	3	50.35	GAACCAGGCTTTTGATTAAGGAAATTTGCGTAAACCAAAGCAAGATCAATATTGGGTTTAGTATATTCAGT
AX-181462389	Affx_310099538	AX-181462389:A:G	A	G	3	52.63	ATACTACCAGGCGTAGAAGATTCAATTCCTTTCCAATGTATTCTGTTCTTGAGATTCTTTTCGATGAGACC
AX-181183925	Affx_308900986	AX-181183925:C:G	C	G	3	53.93	ATTCTCTTCATATGATCAACTAATCCTTGAATCTGCTCTCTTGAATGAAGGGGTGAAGGATATATACAAGC
AX-181464722	Affx_309708078	AX-181464722:T:C	T	C	3	53.93	AAATATTATCACCTTGTGAGAAAGAAAATGTACTCCGCATGCGTGGGGAGGAGCTGAAGAAAAGTGCACTC
AX-181465770	Affx_310624241	AX-181465770:A:G	A	G	3	53.93	TTCTGAGATTTGGGCAATCCAATTATCGTAGCCTTAGATTTCTTCATGTTCTTGGAGAATCGCTGCGAGTT
AX-181500609	Affx_458762472	AX-181500609:T:C	T	C	3	54.59	GAGAAAGGGGTTATATGTTCTTCTGCTGGAAATCACGCTCAAGGAGTTGCCTTGTCTGCCAAGAGATTGAA
AX-181500374	Affx_458762220	AX-181500374:T:C	T	C	3	54.59	TTCCCTTTCCGTGAGTTAGCAGCTGCTACTAGAAACTTTAGAGCAGAATGTCTTCTGGGCGAGGGAGGCTT
AX-181193512	Affx_309093756	AX-181193512:T:C	T	C	3	54.91	ACGCCTTGTCGAAGAATATCATCAGCAAGATTGAACGCCTCAGTTACAGGAGTAGCTTGAGAAACTGCGGT
AX-181182906	Affx_308888623	AX-181182906:T:G	T	G	3	54.91	CCTCTAATTTCCTTCTCTATACCTCTAGTGGCGTTGGCCATTTCTCGTTTACTCTCTCGAAGAACCTCTTT
AX-416767841	Affx_308766361	AX-416767841:T:G	T	G	3	54.91	TACCGACATGTAAACTTTTTTGTTATTCCTTTCAGGATCATCAATAATGACAGAAGGAGAGCTGGAAGCAG
AX-181175344	Affx_308772533	AX-181175344:A:G	A	G	3	55.24	TCTCCCGCCGCTGATACAGCTACTAAGCCCAAGCCACCACCAATTGGCCCCAAGAGGGGTGCTAAGGTGAA
AX-181488626	Affx_310665742	AX-181488626:T:C	T	C	3	55.24	AACAAGGGAAGCAACTTGCCACCAGAAGGAAGAGACTATGGCAGCTTGCGCCAGCTATCGTTTCTGAGTGG
AX-181182179	Affx_308874127	AX-181182179:A:G	A	G	3	55.56	TATTCTAAACTTCCCTAATGAATATCAAGGTCCTAATTCATCAACTTCTTCATTACCTATGCCTCTTACAG
AX-181167863	Affx_308620981	AX-181167863:A:G	A	G	3	55.56	GTGAGTTCCTTCTGGCAACTTGTGAAAATGAACTCACCTGAATGGTTATATGCATTGATTGGTTCTATAGG
AX-181474491	Affx_310448078	AX-181474491:T:C	T	C	3	55.56	ACCTTGATGATGCCATGAGTTAGAGTGTTCCTCCACGAAACTTTCACACTTGCAAGGTCTACAAAGGGTAG
AX-181153233	Affx_308361207	AX-181153233:A:G	A	G	3	55.56	GTTTCATCCCAAAAGCCAACACTTTTGCTACTCTCATCCATGGTTTTACCCATTTTCAAGAAATTGAACGA
AX-181487480	Affx_309744047	AX-181487480:A:G	A	G	3	55.56	AATGATCTTGGAGTTGTTCCTCATAATCTGAAGGGATACCCCATTGAGTATCTTATTCAATATAGGAAAGG
AX-181484703	Affx_310624312	AX-181484703:A:G	A	G	3	55.56	TCAGATTGCACATGAGCTAAAGTCTGCATAGAGCGAAGGGTACTAATGGCTTGACGCTTTACCACCGGCCC
AX-181488033	Affx_309668337	AX-181488033:T:C	T	C	3	55.56	GTGCCAGAGGAGACTGAGGAAGAGGGTGAAGAGGACTATCATGGCGTAGTTGATTCGGAAATGGTTGAGGT
AX-181482880	Affx_310448080	AX-181482880:A:C	A	C	3	55.56	AAAGTCTCAGTCTCATACCCTTGAGTACCAAGACCAACATCCAGAATATCACAAGGATCAGAATTCCAACT
AX-181482513	Affx_310486997	AX-181482513:C:G	C	G	3	55.56	GGAATGGGGAATCCTCTTCTGTCCAGCAGCAAGTACCGCAGTATCAGTCTCAAGGGGCAATTATTTGTTGG
AX-181483923	Affx_310487000	AX-181483923:T:C	T	C	3	55.56	AGAGAAGTTAAAGAAGCTGGTACTACAAGTCAGGACGAACGGAATGTTTTAAGACATTCTGATCTGTCTGC
AX-181470632	Affx_309528588	AX-181470632:T:C	T	C	3	55.56	AACCCGGTTGAAAACCTATCTCAGTGGAAAGCTGTCAAGGCTAGAAGAAGACCAACATTAAGGCCTCAGAA
AX-181447136	Affx_310211773	AX-181447136:T:C	T	C	3	55.56	TTTTACCGAAATAGAGGGAAGTTATTAGAGTTTAACCTGCCTGGAGGAATCCCAGAATCTTGGCCAAAGTT
AX-181486012	Affx_309428590	AX-181486012:T:C	T	C	3	55.56	GGCGGGATCTTGTAGACGGCGACTTCGCGTACCACCAGTAGCGTGTGCTCGAAAGCTTCTTCCTCTTCCTC
AX-181486374	Affx_310405941	AX-181486374:A:G	A	G	3	55.56	AGGTAAGTTGCAAAGAAGAACATGTACTGGCAATGACTCGAAGGCCAACCGTGAGAATCGCATGTTTCGAG
AX-181492803	Affx_309530383	AX-181492803:T:G	T	G	3	55.56	CAAATCTTCATCAAGAATCTTATCAATATTATTCTGAATCCTCCATATCATTGTCTTCTGCAACATCTCAA
AX-181467225	Affx_310244330	AX-181467225:A:C	A	C	3	55.56	AGAAAGAATGTAGTTCGATTGCGAGAATGTTCGGTATCCACTGCTTTAGCAGTAAGCTGAAAACGAAAGGC
AX-181192936	Affx_309084739	AX-181192936:T:C	T	C	3	55.56	TTATTAGGTTGTTATGATCCTAACAGTACATTTGACGAACGGAATGAACTCAAGCAACGCCGGAGGGGGCA
AX-181446540	Affx_309797379	AX-181446540:A:G	A	G	3	55.56	GTTCTTATTGGGGATTCCTATGATGAAGCACAGACATATGCTAAGAAGCGTGCTATAGAAGAAGGTCGTAC
AX-181482702	Affx_310447773	AX-181482702:T:C	T	C	3	55.56	AGATTGTTCCTCACAACCTTATTCATTCTAATCTTCGGCTCATCACAAGTATCATCAGCAAGTGCAATACA
AX-416772190	Affx_310396693	AX-416772190:A:T	A	T	3	55.56	TTCATTCTCTGCATTTGAGGAACAATCAATACGGCAAACAAGTTCTTGAAGGGCCTTATCACTCAAAGCAT
AX-181192393	Affx_309071692	AX-181192393:A:G	A	G	3	55.56	TTCTTCCATTGAAGGAACAACTCAGTAGACATAGGAGTTGTAGTTTTCACTTCGGCACGCTGCTTTTCAAT
AX-181167039	Affx_308608843	AX-181167039:A:G	A	G	3	55.56	GGTACTTCAGGAGTGTCGCGAAAGAAATCTCCTTCAAATCCGCGGACTGCTCGCAAAACGAAAACACCAGG
AX-181454372	Affx_309582653	AX-181454372:T:C	T	C	3	55.56	TAAAAGTGACTTAAGGATAGTTTCACTCACACCATCGGCGTGAGGGAAGAGGTGGCCAGAACCTGGAAGTT
AX-181159277	Affx_308475248	AX-181159277:A:G	A	G	3	55.56	AAAATCTGAGAAGGATTGTAAAGGCCATATCATATAAATTGTTTTGGACAAGAAGATCAGCCAAATCTGAT
AX-181170998	Affx_308684560	AX-181170998:A:C	A	C	3	55.56	TCTCCTGTTGTTGCACATTCTAAATATTTACCACCATTGCTTTGTGACTCTGCAATCATGTCTGAAACTCC
AX-416772249	Affx_310405379	AX-416772249:T:C	T	C	3	55.56	TCAAACTTGATTATAGCCAGTCTTGGCCAACCAGCCTCTGATGAAACAGAGGAACATTTGTATCATAATCT
AX-181153498	Affx_308368684	AX-181153498:A:G	A	G	3	55.56	ACGAAGACCTTAACGCCTCTTCTCCTCAAAGCATCAACAACAGCCCAAACCTCAGGTCCAGTATCGAAACT
AX-181192392	Affx_309071670	AX-181192392:T:C	T	C	3	55.56	TATGCTTCAGCATCATCCACAAACAAGCTAGCATCCGACAGAAACAGCTCACGCCCACTCATGCGATCATT
AX-181173148	Affx_308739397	AX-181173148:C:G	C	G	3	55.56	TTTTGCCACGAGACTTTGCGAGTGTTTTCAATTCACTCAACTTCAATGCACTTAAATCCTCAGTTTGAACA
AX-181458709	Affx_310211477	AX-181458709:C:G	C	G	3	55.56	GTCTCTTCCATCGCAAACCGATATCTATCCTCCGACCTCACCTCCCACGCGCCACTCCGTCTTGTTCCTAC
AX-181153523	Affx_308370373	AX-181153523:T:C	T	C	3	55.56	CAGCATGCTTCTGACAATGTCAACAAGATATTAGTCGGGAACAAGGCTGACATGGATGAAAGCAAAAGGGC
AX-181461538	Affx_310229423	AX-181461538:A:G	A	G	3	55.56	TTTCAGGCAACTGCCAGAGGGGAGGAAGGAATGACACTTTTCTTCGTTTGCTGCAACCCAAACTGTGGACA
AX-181487077	Affx_310708496	AX-181487077:A:G	A	G	3	55.56	CGGCGTTGGCTGGAGTGGCGGATCAGGAACACTACAGAGAGGGAAAGAACGTGTTCTTATGTTTGGCGCCA
AX-181183360	Affx_308894149	AX-181183360:A:G	A	G	3	55.56	GGAAGAGTACTGACAACGGAAAGGATGAAAATAACATTAATGTCAAAGATAAAAGAAACCTCAGGAGTTCC
AX-181453560	Affx_310524417	AX-181453560:T:C	T	C	3	55.56	TGGGCAGTCCTTACAGCAAGATGAACAAGATATGTCGCTTGGCTTCTCTGAAAACGAACTTGCTCTTCAGT
AX-181171410	Affx_308698222	AX-181171410:T:C	T	C	3	55.56	AATAAGGAGGCTCCACTGCGAGCTACATCTCCGCCCGGAACTCGTAGCGGTTTTACAAGTAATTTTGAGAT
AX-181482569	Affx_310364811	AX-181482569:T:C	T	C	3	55.56	CCCACCGTCTTAAAATCAAACCCACACCCGTGTCTCTCCGGGTACCTGTGGGCCCCACAAAACATAGACCC
AX-181201216	Affx_309268555	AX-181201216:A:G	A	G	3	55.56	TGCCAGGTATATTGTGTGTATGCCGAACCTGGATGAAAGAAGACAGGTATACAGCCAGCCAACATTGAATC
AX-181150208	Affx_308300587	AX-181150208:A:G	A	G	3	55.56	CTTCCTTTGTTTTCGTATTTCTCAAACCTTCGAGGAGTGAAAGAGGTACATGGTTATGCAGTCAGAAGAAG
AX-181455415	Affx_310497834	AX-181455415:T:G	T	G	3	55.56	GAAAGTTGAAAGTAGTGAGGTCAAAGAAGAGAAAAGTCTTCATAGGGTAAGTAACGGGGATGATTCGAGTA
AX-181153731	Affx_308377652	AX-181153731:T:G	T	G	3	55.56	TTCCATCCCGACGCTACTCTTTTCGTCGCTAATATGCTGCTTACTCAGCTTCCCGGTATCCGCCGTATACA
AX-181188808	Affx_308986035	AX-181188808:T:C	T	C	3	55.56	CTTTTGCTGACTGATTGTTGACCCTAAAGTTTGAGCCCTCTACCCTTTTGAGGACAATAGGACTAAAATAG
AX-416767653	Affx_308691902	AX-416767653:A:G	A	G	3	56.2	GATAAGCATGGGAATGTTCTGCATTTGAATGAGAGAGATTGCAGTGTACAGAGAAGACACCAAAAAATAAT
AX-181175437	Affx_308774841	AX-181175437:T:C	T	C	3	56.2	AGACAGCTGAAGCAAAGAGTTCAAGCCAATGGACGCGTAGGAGCAACTGCTGCTGTTTACTTAGCATCCAT
AX-181488353	Affx_310451884	AX-181488353:A:C	A	C	3	56.2	ATGTGCATGTGCAAAAACAAAATAGTTTGAAGGAAAACTGTGTTGCTGAGAATTCCGGCTATTGCGGCGAA
AX-181485144	Affx_310169978	AX-181485144:A:G	A	G	3	56.52	GCTGAAGCCCTTGCAAATGCTCTGAAGGAATCTGCACCATCACTGGAAATTTTGGATATGGCTGGGAATGA
AX-416823831	Affx_310169975	AX-416823831:T:G	T	G	3	56.52	GTAGGCTCTGAAGGTGGAGTTGCTGTTGCTGAAGCGCTTGGGGCATGCACACACTTGAAGAAGCTTGATTT
AX-416771823	Affx_310309117	AX-416771823:T:C	T	C	3	56.52	GCAAAGAAAGCTTTCCCTTTCCGTAATGTGCACTTCTATGCTGAGCCTAGAGCAGCCAAAAGTAAATTGGG
AX-181191270	Affx_309045357	AX-181191270:A:G	A	G	3	57.82	TCTGGTTCAGCAACTGCAGGTCAATCCCCCAGTGGAGCTGCTGGATATGGTAATCAAGGTTATGGGTATGG
AX-181481653	Affx_309693629	AX-181481653:T:C	T	C	3	57.82	CAGCGTCCTGAAGATTGGTTATGGGTTGAGATGCCCCTGCCTTTGTAGTCATAGGCTTCCTTGAATCTCTG
AX-181442834	Affx_310395892	AX-181442834:T:C	T	C	3	57.82	CGAGCTGCTAATACCAATTTATGAGCCGCAAAAGTCTCACCATCCACCTCAAAACTCATATCACTGCCTTT
AX-181455390	Affx_310395893	AX-181455390:A:G	A	G	3	57.82	CTTTTCCACTTTCTAGTAGCTTCCCAAACTGGTGAACAATATTAGAAGGCGATATTGCAATAGAAAATGTT
AX-181490649	Affx_310151739	AX-181490649:T:C	T	C	3	57.82	ATATACCATCTCATCCTCTTCATCCTGATCATAACCACAGTTATAATACCTATGATTCGATGGGTATCGAA
AX-181446967	Affx_310592675	AX-181446967:T:C	T	C	3	60.4	AGTTCAGATTTACATGTTCAACTGTCACTGGCACACGCAGACAATCAAAAGGAAGATGATTTTAACCCTTA
AX-181197753	Affx_309177937	AX-181197753:A:T	A	T	3	60.4	AGTGACTACGAGGATATGCTAGAAGATACATGGCAAATTGACTTTTCCCGAAGGTCTGACATGTCAGATAG
AX-181474785	Affx_310264419	AX-181474785:T:C	T	C	3	60.4	GACACCTGGTACTTTGTTTGGTTTGGCTCTGAGGACATCACAGTTTGTTTTTGCTGCTGGGTCTATTGCTT
AX-181447589	Affx_310264459	AX-181447589:A:G	A	G	3	60.4	CATTGCCATTTTGGAAAGGAATGCCGAAAATATCAAATTTCAGTTGCATGTGCCTTCTTAAGCTGGATACC
AX-181465122	Affx_310298154	AX-181465122:T:C	T	C	3	62.36	AAAAACGGACAAATCTGTGAATGAACCTTAGTTTTCCCAAACTGATCTAAATATCTTAGGAACTCAAGAAC
AX-181203622	Affx_309327862	AX-181203622:T:C	T	C	3	62.36	CGGATGAATAGGTCACGGAAGAGTCTTTTGAGATACGAATAATCAGGCTTATCTTCAAACCGCAGCGATCG
AX-181485357	Affx_309406613	AX-181485357:A:T	A	T	3	63	AATTTCCAGACCTGAGGAAGGATATGAATTACCGGATTGACTTCCTTGTTTGGAAACGATGAAATCATCAC
AX-181196797	Affx_309159468	AX-181196797:A:G	A	G	3	63	CAGGGAGAGATTCTGTCACAGCCTTTCTTGGAAGTATGCAAGCAGATACTTCCTGTTATAGATAAGTTTGG
AX-181465978	Affx_309518013	AX-181465978:A:G	A	G	3	63	CTCGACACAGATCACGATTTTTTCATTGACAGAGAAAACCTTATTAAATATGGGAACCATTCTCTTACATA
AX-181198849	Affx_309203297	AX-181198849:A:C	A	C	3	63	TCGGTCCAGTTGACCGCGTGGAAGTTTTGGCCTGTAGTTGGTTGGGTGAATTACCAGTATATGCCTTTGCA
AX-416820120	Affx_308766399	AX-416820120:T:C	T	C	3	63	ACAATCCTTCGCTTTTCCACTTTCTGAATTTCCTTCGAAATCTTCCCTGCTTCATTTCCAGATATGTAGGT
AX-181483420	Affx_309600293	AX-181483420:C:G	C	G	3	63.64	AACTACCTTTGGAAGACAGGTGAAAATGGTGGTGACTATTCGATTGGCCAGAATTGGTTGCAAACACAACC
AX-181170054	Affx_308656753	AX-181170054:T:C	T	C	3	63.64	GCCTTGACTGTATTAAGGAGTGTCAGTTTGAGAATCGAGAAGTGGTGGAGGGATGAGAAACGCTATGAAGC
AX-181192094	Affx_309061779	AX-181192094:C:G	C	G	3	63.64	CTAAGCAGAAGGAAGCATTGAAAGAATGTAAGATACTTGAAGGTGATGCAGAAGAACTTCCGTTTCCAACT
AX-181486075	Affx_309929117	AX-181486075:A:G	A	G	3	64.94	TATAGTGCTTATCAACACCAACAGAAACATCCCAAATGCAACTCATTCCTTTAGGAAACACAACCAAGTCA
AX-181467620	Affx_458762826	AX-181467620:A:G	A	G	3	65.58	AGATTTAAAGGACAGTAGAGATATCCGGTTTGAAAATCG
AX-181497864	Affx_310521246	AX-181497864:A:G	A	G	3	66.22	GCACCAAAGCCATGGACAAGTAACAAAGGAGGGTGATTGGGCTGAGGAGAATCTGAATCAGAAGAAACAAA
AX-416820924	Affx_309007265	AX-416820924:C:G	C	G	3	66.22	AACACCCTTCTCAGTCTTATCCATAGATGAATTTTCAGCTAATGCTTCTTCATCAACAATTCCTTCGTCAG
AX-181176484	Affx_308793479	AX-181176484:T:C	T	C	3	66.22	CAGGGATGTGATGGGTCAATTCTACTTGATTCCACCAAGGATAACACAGCAGAAAAGGATTCACCAGCAAA
AX-181470174	Affx_309755287	AX-181470174:A:G	A	G	3	66.88	GCTCCATGGCGTTTGAATTCCAGACTACGTAAAGGATAATCGCCCATTCCACGAGATGACACAACCTCCGA
AX-181460542	Affx_309817899	AX-181460542:T:C	T	C	3	67.84	AAGGTTTTACTCATGACCATACAGAATGCGCCTCCCGGTCTTGATTACGATCGTGATAAAAAGTTCTCGAA
AX-181470976	Affx_310350539	AX-181470976:T:G	T	G	3	69.48	AACATAGTCTGTCTCTTCTTGCAATGTTCGATGAAGATCTAAATCATTCCCATCACAATTACTTCCATTTG
AX-181173897	Affx_308748489	AX-181173897:T:C	T	C	3	69.48	GCGCATCGGAAAGGTGTGACGGTGGTTGTTGATAACACGTTTACTCCGATGGTGATTTCGCCGACGCGTCT
AX-181473126	Affx_310645955	AX-181473126:A:G	A	G	3	69.8	TGGAAGAAACCAGCCAAACTGTGGGAGAAGGCACTATTGAACCTAGAAGTCGCAGGCAACTTACCTGGAAT
AX-181148740	Affx_310677102	AX-181148740:T:C	T	C	3	71.1	CATGACTGGGCCTTACCAAATTTCGAGCATCGTGCCGAATCTGCGTTGAAGAAAGTCATCAGCTGAACAAT
AX-181496362	Affx_310369801	AX-181496362:A:G	A	G	3	71.1	TTAATGAGACAGAAACTTGAAGAGCAAAACCGAGCATTGCAACAGTCTCAAAAGAATGCTATGATGGCTAG
AX-181469543	Affx_309778091	AX-181469543:C:G	C	G	3	71.1	TTATACCGCCGAGCAGCAATCTCTAGACAGGTTATCAGGGCTTTTCTTTGTAACTTAAGGATTCGTTTAGT
AX-181168632	Affx_308638810	AX-181168632:T:C	T	C	3	72.71	CAGAGTTTTTTGTTTCTTGGCGAGGGTTATACTTCCGAGGATGGTAATGTTAATCTTCCACATGGTTCTTT
AX-181497324	Affx_310197214	AX-181497324:T:C	T	C	3	77.1	GCTCCAACGCCCATTTCTTGGACAAGAGAAGTTGGCGTCACCGTATTCATCGCTTCCTTTTGACTAAATTG
AX-181472661	Affx_309930201	AX-181472661:T:C	T	C	3	77.1	ACGGAGGAGAAGCAGCAGCGGAAGTTGATTGATAACCATAATAATTCTACTAACAACAATAGTAGCAATGC
AX-181186504	Affx_308941434	AX-181186504:C:G	C	G	3	77.1	AAGCGAGAATAAAAAGCTCTTTTCAACCGCATGTACTCTTAAGGAAAATGATAACTTGGAAACTTCTACTA
AX-181487897	Affx_310375071	AX-181487897:A:G	A	G	3	77.1	TCTTGCCGATTGACTACCGCAGACAAACCACCACCAGTGGAAGCAGGAGGAATAGTCGCAGTAGACGGCGA
AX-181481649	Affx_310378894	AX-181481649:T:C	T	C	3	77.74	AGCCTTGAAGGGGTTGTGTTTCCTAAAAGCCTCGTCGTGGTTGCTGGTTTGGATCTTGTTCAGGATTGGCA
AX-181494033	Affx_310541333	AX-181494033:T:C	T	C	3	78.38	GAGAAATTCATTTTACCACCAACTTCTTCTTCCTCCGATCTTCCTCTGAATTCGCTCACCTTTGCAGTCAA
AX-181175988	Affx_308784803	AX-181175988:C:G	C	G	3	78.38	AAAGAGACCAAAACAGCTCTTAAAAATGGTGTCTGCTTTTCATAACATGCGTCTCACTATCTTGCATCTAA
AX-181177627	Affx_308807080	AX-181177627:A:G	A	G	3	78.38	CTTGCTGTGGAGAAAGAGAGGGAACTGAGGGTGGAATATGGCTATTTGGTTGGAGAGAAGAAGGAAATGGA
AX-181481905	Affx_309564677	AX-181481905:A:C	A	C	3	78.38	ATATAGCCATAAGGAATTCCATCAGCAGGCCCTCCAACAGGCATTGGCCCTCTTGGTATTGATGCAAGCAC
AX-181484239	Affx_310496699	AX-181484239:T:C	T	C	3	78.7	GTTGGTTCTGATGATGATTGGATGGTTCTTATTATCAGTACTAACACGACTTCTGGAGATTTTTCTTCTGC
AX-181456152	Affx_310699641	AX-181456152:A:G	A	G	3	78.7	CAAGGTGGCGACTCCGTTTGGGAGGGTCTTCGAGTATATAACAAAAAGATATTTAAGCTTGAGGAACATCT
AX-181490310	Affx_309676648	AX-181490310:T:G	T	G	3	82.01	TGAAGGTTGATTCGGGATTGTTGGGGCACGAAAGAGCACATAATACATCTGAGTCTAGTCCTACTAGTCCA
AX-181152767	Affx_308347703	AX-181152767:T:C	T	C	3	82.01	CAGTTTAATAACGTGAACTTTCCACTTTGGGATGACCCCTCCTCACCAATAAGCTCCCTGCATTTTTCAGC
AX-181182226	Affx_308874295	AX-181182226:A:G	A	G	3	82.01	TATGCTTCTCCGGTTTATACCGTGAGCCATCACACAGCGTATCCTAGCAATAGTAGTTACGGTGCAGCGTA
AX-416769111	Affx_309188287	AX-416769111:A:G	A	G	3	82.01	TTTCAGGCCTCAAGTGAAGTTGTTGGTGAACAAGAACTAAACTTGAATCTCTCACTCCAAAGTTCCATTGA
AX-416823571	Affx_310079966	AX-416823571:T:C	T	C	3	82.01	CATAATTATCTAAATTCGATTTATCAACCAAAACCCTTTCAATTGTCTTATCTTCCTCTCTTTCTTTTGCA
AX-181493016	Affx_309408134	AX-181493016:A:G	A	G	3	82.01	CTCAAGGCAGATTGAACAAGAAACAGACCCAAAGGACTTTGTTCCTGGACCATCCCCTTCATCAACAACCT
AX-181196400	Affx_309147693	AX-181196400:C:G	C	G	3	82.01	CCCATGAGTCGAAGTGTAGAGAAATCAAGAATTGTCGAAGATGCATCTGATAGAACTAAACCATGGCAATT
AX-181484236	Affx_309408131	AX-181484236:T:C	T	C	3	82.01	CCAACAAGAAAGGGATGCATAAAAGATCCTGATCTCGGTACATCTGAACCACCCCTGACTGGCCTTTGACT
AX-181152766	Affx_308347702	AX-181152766:A:G	A	G	3	82.01	CCCTCTGTGAGTGTACCACCATAGTAAATAGCTTCAAAAAAGTCCCATCCAGAAGAGATGATGGGACCAAT
AX-181170955	Affx_308679309	AX-181170955:A:G	A	G	3	82.01	ACCTTGCTCATGAACAACCTCTTGAGAATAACAGCATTGAACTTGCTGCCAGTTCTTCGAACAAGGAACTT
AX-181163788	Affx_308552475	AX-181163788:C:G	C	G	3	83.31	ACACGCGTGCTCGGCCGGTTGGTTCCCGGCTGCCGCAAAGTACCGTTACCAAATCTTCTAGAAGAAGCTAC
AX-181482439	Affx_310399228	AX-181482439:T:C	T	C	3	84.61	GCTATATTCTCGCTCATAAGGCTTCAGGCTGATTACCTCCTTGTTGTAGGAGTTTGTTTGACCCTCAGCAT
AX-181179288	Affx_308833295	AX-181179288:A:G	A	G	3	85.25	CCGTCTGCAACTGCAACAGGTTCTGATGGTACAGAATTGTCAGTTTTTTCTTCAGCAACAGGAAGCTTATC
AX-181459528	Affx_309471617	AX-181459528:C:G	C	G	3	85.25	CTATTCCCAATCCATGCGCTTTCTATTGCTAATCCCTTTCCGTATTCATGTGACACAACAGGGTGATGCAA
AX-181468580	Affx_309658301	AX-181468580:C:G	C	G	3	85.25	GATAAAGACGTTGGAGGAGGTTACGGTAACAATCTCAAGATAGGAAAGTTTGGTGATTTAGAGTCTGGGTT
AX-181147545	Affx_308575839	AX-181147545:A:C	A	C	3	85.89	GTTATGAGTTTGGTAATGGAACCTACAAAAGCTTCAATAGATGGTTACCCTCTAGAAGTTTCAACTTCCTC
AX-181486265	Affx_310687093	AX-181486265:A:G	A	G	3	87.87	GCATTGAAAGTTTTTGACTGCTTAGCAAATCTAGTAACTGAGTTCATTGTTAGAGGCAAGAATCAGATGCC
AX-181468515	Affx_310275065	AX-181468515:A:G	A	G	3	88.51	CTTTTTGAAACAAACCCATTAACAAACAAGACATAAGACTGCTTAAGATTAACATGAGGTACTAAACATCG
AX-181472858	Affx_310639774	AX-181472858:T:C	T	C	3	89.48	TTTCCTAAGTCTGTTTGAATCTGGGAATGAACATCCTGCAGCTGTAAATGTATGTCTTCAGCAACAGAGTT
AX-181483365	Affx_309550344	AX-181483365:T:G	T	G	3	89.48	GCAATGACTTCATCTTGGGCAGGGCCCTTTTCACAGGAATATGATAGGCGCTCTTCTGCTTCCAGCTCAGT
AX-181152694	Affx_308347573	AX-181152694:T:C	T	C	3	90.12	GTTGAACACCAGTTATCTAATTGTGGAAGTAACTCCACTGATTCTAATTCTGTTCAACATGGAAAGTTGAC
AX-181485387	Affx_310685585	AX-181485387:A:G	A	G	3	91.42	ACATTCTCTGGGCCTAGACATCGTTTGGCTACCGCAGCTACTGTGAAGGATGGGAAAGTGTACCTAAGCCA
AX-181166488	Affx_308597851	AX-181166488:T:C	T	C	3	91.74	CTAGTTACTTGGACTCTCACTTGCTACTTTGTGTACACCTTGTTCTTAATTAATTTGTCACGGTGGTTCAG
AX-181484701	Affx_309431966	AX-181484701:T:C	T	C	3	91.74	TTAGCTGAACTTGCGTTGAGGAAGCGCGCGAGGGTCAAGAAAATGAATGCAGTTAAAAAGATGAGAGCTGG
AX-181158733	Affx_308469161	AX-181158733:T:G	T	G	3	92.06	AGAACTTGTCAAACCTTTTGCAGGAACAAGAGATTGTGTTGAGAGAAGGAGATTCTTCTAGGAAGTCAGAG
AX-416773163	Affx_310648893	AX-416773163:T:C	T	C	3	93.03	AGAGTGCAGGTGAAGTTGAAGAACATTATGTGATACTGTTGGAGGATTTGGAGCTTATAGAATCTGGAAAA
AX-181471914	Affx_310706030	AX-181471914:A:G	A	G	3	93.03	TGGCACCAGTGTTTCTGGTAGCCATTCTTCGTTGGAAAGCAATTGGACATGCTTCCAAGCAAGGCTCTTTC
AX-181467461	Affx_310346078	AX-181467461:A:C	A	C	3	94	GAAATGCAGAGTCGGCTCAATGTAATAATGCTTATATGAATTCAGCACAAAAGGCTGTTCAGAGCTTAAGT
AX-181151472	Affx_308327943	AX-181151472:T:C	T	C	3	95.3	GAACAAGTGCAAGAAGGTGGTGTACAAGGAATAGACAAACGTGCTGATGAGTTCATTGCTAAATTCCATCA
AX-181481957	Affx_309545739	AX-181481957:A:G	A	G	3	96.27	CGGTGGCGAAGCCTTGGAGCTTTGGAGACGCGAAAACGAAGAGGAGAAAGAGAATAGCGAGGTATAAGGTT
AX-416772167	Affx_310393333	AX-416772167:T:C	T	C	3	96.27	GTACCCCACTTCTTGGAATGTAATATGTTCTGTATCAAAGCTTCGCAGACATCAACCAAGTTATTTTCAGG
AX-181162655	Affx_308536799	AX-181162655:T:C	T	C	3	96.27	TTTATTATCAGGAAGCCAACTAAGATCCACTCCCGCTCCCGTGCTAGGCGTATGAAGGAGGCTAAGAGGAA
AX-181460668	Affx_310367351	AX-181460668:C:G	C	G	3	97.24	CACAAATTGTTCTCAATTCTCATCAATGGCTCGTTCCTTCATTAACATCAAAGCTATCTCTTCTCTTGTTG
AX-181483640	Affx_309502288	AX-181483640:T:C	T	C	3	97.24	GAGGTGCGGAAGCAGTTCGAGGAAAACAGGAATGTCACCTCCGAAGCGGAGATCCAGAAGCTTCTAGCAGA
AX-181483132	Affx_310648246	AX-181483132:T:C	T	C	3	97.88	TTTGGCGTAACTTGTAAATTCCACCATCCTCAACCCGCAGGCACGTCATTGCCAGCTTCTGCACCTCAATT
AX-181155456	Affx_308401994	AX-181155456:A:T	A	T	3	98.52	GTGAATACATCCTTTCCAACTTTTCCAAACTGTAGAATAACATTTTCTTGGGCCTGCTCAGAAACTCCATT
AX-181488849	Affx_310289775	AX-181488849:A:G	A	G	3	99.82	ACATCCCAAAGCTTGACTAAATGATCATAAGAGCCAGTAACAAAAGTATCAGAATTAACCGGAGACGAATC
AX-181451725	Affx_310057902	AX-181451725:T:C	T	C	3	100.14	GTGAAAATGTCTTCGTATAACTTCAACCCTTTCACCACATTCACCATATGCCCCTTCACCGACTCCTTTGC
AX-181466976	Affx_309667308	AX-181466976:T:C	T	C	3	100.78	TAATCATCTCCTTGGTCTGCTTCCATGTCTAAAGTCGGATCGACCAGTCGAATCTTCTTTCGAGCTTCATT
AX-181484800	Affx_310023779	AX-181484800:T:G	T	G	3	101.42	GTTGGAGGTGTAGGTTGCAACGAGCGCTTGCAAGAGATGATGAGAACAATGTGCTCCGAACGTGGTGGAAG
AX-181188772	Affx_308985098	AX-181188772:T:G	T	G	3	101.42	ATGTAACCCTGCAAGCGCCATCAACTCCGACTCTCGATTCCTTCTTTCAATAGTAGTTATCATCTCCTGCG
AX-181188770	Affx_308985042	AX-181188770:T:C	T	C	3	101.42	GAACGAAACCCCTCCCTTATACCAGAGACAGTGTGCCGCTGTCGTAACTGAACTAATTCACTTGCAGCTGT
AX-416772657	Affx_310509956	AX-416772657:A:G	A	G	3	103.04	GGTCTTCTTATGGAGGGAGGACTTACATATGAATCAATTAAACAGTCAGTTGCTAATGCTAACATTGCTTT
AX-416766832	Affx_308393933	AX-416766832:T:G	T	G	3	103.36	ACTGCTGTGGAAGAAGCCCAGAGAGCCATTAACGCGGCACATGTGGAGGTTAATAGCGTTGAAAATGGAAT
AX-181201273	Affx_309269366	AX-181201273:C:G	C	G	3	103.36	TCCCACCACTCTTCTTCTCTATCCTTCATCCCTAACTCTCCAACCATGTCACTTAAGGCTGCTTCTGGTTC
AX-181154772	Affx_308393935	AX-181154772:A:G	A	G	3	103.36	CTACTTCGTGATGTTGGTCCGTGGTTATCCAATAAAATCAAGGATCATTTCACAAAGTTTCCTAAAATGGC
AX-181482380	Affx_310146268	AX-181482380:A:G	A	G	3	105.36	GACGCCTTAACCTTGACGGCTGCTCGAACCGCAGAAGAAGCTATTGATTCTAGGTGGCTCATTGGCTCTCC
AX-181486011	Affx_310346083	AX-181486011:T:C	T	C	3	106	CCGCATCTTGCTACTACTACACCTTTCTCATATGACTCCCGACAAACTGTCTTAATGGACCTCGTTTCACA
AX-181484582	Affx_310224062	AX-181484582:T:C	T	C	3	106	TCTTTCTTTATCTGCGTTCTCACTGATCCTGGTCACGTCCCTCCTTCCTTTTACCCCGATGTTGAATCCAC
AX-181494018	Affx_310602871	AX-181494018:C:G	C	G	3	106	CTTGGTGTTCTTCAAAGGATTGATTCGGAATATCACTCATATTGAAGAACGGCGATGAAGAAGACGGAACC
AX-181496050	Affx_310752260	AX-181496050:A:G	A	G	3	106	CTAAATGCAGACACAGAAGAATCTATTTCGTATGGACATTTCCGTAATTTCATGCTTCTGCTTCCCTCAGA
AX-181484087	Affx_310132574	AX-181484087:A:T	A	T	3	106	CAAGATACTGCTGATGGAAAGGAGTGTGTAGAGCGAGTTGTGAAGCGCTTGCATGCCCTAAGTTTTCACAT
AX-181458067	Affx_310340166	AX-181458067:A:G	A	G	3	106	GCATCTAGCCTGTGGTGGGTAAGAGCTGCTAATGAATTTCTTGATGTGCTACACTCTAGCCATTATATGCA
AX-181459716	Affx_310132573	AX-181459716:T:C	T	C	3	106	GGTGAAAGTGCAATTGGAAGAGTTGCTCCTGTTGACTCTGGGTTCTGGTGGATCATTTTACTTCGTGCTTA
AX-181167026	Affx_308608607	AX-181167026:T:C	T	C	3	106	CTCGTCAATCTTACCCTCGTCACATAAACCTCTAACCATAGTATTATAAGTCCAAACATCCGGCAACATAT
AX-416766956	Affx_308444876	AX-416766956:C:G	C	G	3	106	TTGTCTGATTCCATCAGGGAGATTTCTGGGTTGCCCGAATGTCAAAACGTTTGCAAGAGGATGTATGGGAA
AX-181150522	Affx_308308713	AX-181150522:C:G	C	G	3	106	AAACAAGGACAGCACCTGTGGCTCAAAAATTTGTGCCTCCGAAATTTGAAAGAAAAACTTCTGCAGTGGCT
AX-181482990	Affx_309849698	AX-181482990:T:C	T	C	3	106	AGACCCATGTGGATCTTATTATTGGTGACGTGTCTCAACTGGATTGCGTGGTTTCCTTTCCTCTTGTTTGA
AX-181458734	Affx_309849672	AX-181458734:T:C	T	C	3	106	TCAAGCGGTGGCATGCCTTGTTTTGGGCAGTTATCCGGTGCTTTCAAGGAACTAAAGAGACCCATGTGGAT
AX-181497778	Affx_309871292	AX-181497778:A:G	A	G	3	106	TCAACGAGGAAGCGGGGAATGGTGTTACCCTTTAGACCACTATCACTTGCTTTTGATCGCGTGAATTACTA
AX-181147836	Affx_310431862	AX-181147836:T:C	T	C	3	106	AAAGGTTCCAGAGAATGTGTCAATAAGTAAAGCACCTCAAGTGTTATTGATTCACCTTTACTGAGTGGAGT
AX-181485727	Affx_310648998	AX-181485727:A:G	A	G	3	106	AAAGAAGAGAAGCCACTGGAATTAGAACAATGGACACCAAAATTTGCTGGACATCAGAGCTTAGAAGAAAG
AX-181189713	Affx_309005449	AX-181189713:T:C	T	C	3	106	ACTAGTACTGCAGGGAATTGGTTTGGATTCGCCATCGATGTGTAAATGTTTGGGAACACAGCATGTCCTGA
AX-181459437	Affx_309605397	AX-181459437:T:C	T	C	3	106	CAATCACTGCTTTCTCGGAATTAGAATCATCCTTACGTTGCGTCTTCCATAGACTTCGAAACCATGATTCC
AX-181487327	Affx_310301299	AX-181487327:C:G	C	G	3	106	GTCCTTGTTGTCTTTGTTGGGGGTGTTACATTTGCCGAGATTTCTGCACTTCGATTTCTCAGTGCTCAGGA
AX-181196154	Affx_309146387	AX-181196154:T:C	T	C	3	106	TGACTCGCAACCTGACTTCTCACCCATAGTACTACCACCATTATCACTTGAACTAAAGATCCTAGCCCGAG
AX-181196290	Affx_309147240	AX-181196290:A:T	A	T	3	106	GATTGCGAATTTATTCAGAAACAGTGGCATATTATAGTTAACGGTGAAGATATTCCGCCCCCGATTAAGAA
AX-416771556	Affx_310224063	AX-416771556:T:C	T	C	3	106	GCTAAGTCTGGACAGAGCTACCGGCATCCATACAACAATGGTGCATACAAAAATATCACATTGATTTTAGG
AX-181484258	Affx_310581745	AX-181484258:A:G	A	G	3	106	ATGTTGGTGTTGGAAGCCCAAGGAGGTCTTCCATTACATGGCTGGCCTTGTTCTTTGTCATTGCTTATTCA
AX-181486369	Affx_309733279	AX-181486369:C:G	C	G	3	106	ATAAAAGTGCGCGAGCTTTTCCGTGACACTGATTCCACAGAATTTGTTATTGTTACAATCCCCACGGTAAT
AX-181497350	Affx_310770702	AX-181497350:A:G	A	G	3	106	CCTTTTCCCAGGACTGTTGCTATGAAGATTCTTGAAGAAGAATTAGGAGCTCCTCTGGAATCATTTTTCAG
AX-181483926	Affx_310669195	AX-181483926:T:C	T	C	3	106.32	ATCGATAACATCAGGATGTGTAGAGCTTTGATGCCCGGAGACGAGGAAAATATGACGGATGAAGCAGTATG
AX-181183224	Affx_308893115	AX-181183224:A:G	A	G	3	107.95	GAGCCAGTATGCAAAATGTCGCGAAGAACTGACACACTCAGCGTGCGGACATGTGCACTTGGATGACAAAG
AX-181459275	Affx_310754464	AX-181459275:A:G	A	G	3	108.28	GCACAAGCTGCATTTCCCATAAGTGTTTCTGCTCCATTGTATTTGTTGTTCACAATTGGTCCTGCTGTTGC
AX-416771924	Affx_310339928	AX-416771924:A:C	A	C	3	108.28	GCTAGAGGTGGAATCACTTTCCGAGTAGGAACGAGAAGCGGCTCCGTAGGAGCATAAGCTATCACATAAGG
AX-181468086	Affx_309797352	AX-181468086:T:G	T	G	3	108.28	TTTTTCCGCAGACTTCTCAGTTTTTTCCGCAGATTGCTCTTCATCTTTCTTCTCTGCATCAGCAGCCTTGT
AX-181452919	Affx_310350062	AX-181452919:A:C	A	C	3	108.28	CAAAAGATCCAACATAGACTTGTTTATCATTAATCAGCATTCCATTCAATTGTTTGATGGCACTCTTCGCA
AX-181153073	Affx_308356653	AX-181153073:T:C	T	C	3	108.6	ATAACTTTTGCATCTACAATTCTTCCGTCAGCTCGCCCTTGGTGCGCTAATTCTCGGTTCAGAGTTCCGGG
AX-181204713	Affx_309348933	AX-181204713:T:C	T	C	3	108.6	TTCAACCAAACCCTCGTTTCTTCTTCGTTCGTTCCCTTTCCTCCCATGGCCAAGAAGAGAAAATCCATTGC
AX-181487823	Affx_310159442	AX-181487823:T:C	T	C	3	108.6	GGAATGATGTGGTATGGCAATGCATCATCGAAGCCCGGCGGAAAGGAGCGATGGAGTCATTCTCTCCCCAC
AX-181497956	Affx_310159441	AX-181497956:T:G	T	G	3	108.6	ATACTTGTTTTAATAATGGGATTCTTTTTCTTTGGGAGGGAAGGTCTCAATCTTCATGTAGTTGTAGGTAT
AX-181173418	Affx_308744000	AX-181173418:A:G	A	G	3	108.6	ACTACTCCAGCTCCTTCTTCTGGTGGAGATGTACAATCTTCTCCTTCATTTCCATGGCCTTTTCGCCCTCA
AX-181173990	Affx_308749712	AX-181173990:C:G	C	G	3	111.83	AAAGTAATGCACACGGTAGCATTACGGACAGAAGCCTCTTTAACAAGTGGGCAAATCCCACCTAATATTGG
AX-181458103	Affx_310367084	AX-181458103:A:C	A	C	3	111.83	CCGAAGCCACTCGAATCCAATGTGGTTTTAGATGTACTTCAAATAGCATGTGGTGTTAAACATGCTGCTCT
AX-181484593	Affx_310712128	AX-181484593:C:G	C	G	3	111.83	CTATCAACACCTTGCACGTTTTCTTAAAGGGTATTCTAGATTTGGAAAAAGGGTCTATCTTGGTGCAGCTC
AX-416824444	Affx_310360080	AX-416824444:A:G	A	G	3	111.83	AGCTGGTGTTTACATTATTTAGAAATATACTTGCTATTCAAGAAATCCCATTGCATCAGAAATCAGCAGGG
AX-181468548	Affx_309995678	AX-181468548:T:C	T	C	3	111.83	AGTGTTTGTCTCAAGTGTGGCGATGTAGGTTTTATCGAGGCGATAGTTTTTTGCAACAAGTGCGAGGCTTG
AX-181168006	Affx_308623043	AX-181168006:A:C	A	C	3	112.47	GCATAAATCCTTCTATAAGATCCACTATGTTCTTCATCCACCTTATAAATCTCATCTCTCAACCAATCCAC
AX-181472503	Affx_309512879	AX-181472503:A:G	A	G	3	112.47	CATCAGGTAGAGGTTTTAAGTAGAGTAAGGCATCCAAACCTGTTAACACTAATTGGAAGCTGTGCAGAGTC
AX-181192059	Affx_309061189	AX-181192059:A:G	A	G	3	112.47	CTTGATCCGCATAGTAATGGACTCAATCAGTATAGAACGGCTTCCCTGATGTATAAGTTTTCGGTGGATGG
AX-181490822	Affx_310496477	AX-181490822:A:T	A	T	3	112.47	TTATACGTCCTTCTAAGTAATAACCAATCCGGGTTAATTCCATAACCACCAGGAGGTGCCCAAAGAGGGTT
AX-181448988	Affx_310044974	AX-181448988:T:C	T	C	3	112.47	GATCAGCGTAAGAGGAAGAAGAGATACCATAGACACACTCCTAATCAAATTCAAGAGCTTGAAAGTTTCTT
AX-181159894	Affx_308483445	AX-181159894:A:G	A	G	3	112.47	TTTTGCAGCCGTTTGTATTTCTTCAGCAGTGGCACAGACTCGTTAATCTTGGCCTTCGGAGTATTTATAAT
AX-181487737	Affx_310049608	AX-181487737:T:C	T	C	3	112.47	GAAGAATACCCTGATCGAATGATGCTTACTTTCTCCGTTTTCCCATCTCCTAAGGTATCTGATACAGTTGT
AX-181490191	Affx_310402975	AX-181490191:T:C	T	C	3	112.47	CTTGATGAAGAAGGTGCTGCAATTGCGGAAGCTGTCGCTCTACATGTTCTACTCGGTGAAGACTCAGATGA
AX-181443765	Affx_310049609	AX-181443765:A:C	A	C	3	112.47	GCTACACTTTCAGTCCACCAACTTGTTGAGAACGCAGATGAATGTATGGTTTTGGATAATGAAGCTCTCTA
AX-181486558	Affx_310504492	AX-181486558:T:C	T	C	3	112.47	AAAGAAACTGGGAATTTGACTAGATCTAGGACGCCCGAGAAGAGTGGAAAACGCCATCAAGATTCGGAGGG
AX-181468219	Affx_310297871	AX-181468219:A:G	A	G	3	113.12	TGGTTGATTGGAACTACTCATGTTTCCAAAGAATCAGCTATGGAGGTTGAGCGTGTTGTGAAGGCTGTGAA
AX-181451226	Affx_309895403	AX-181451226:T:C	T	C	3	113.12	ATATATGTTGTGGGAGAAGGAGAAACACTTCATACCATAAGTGAGAAGTGCGGTGACCCGTTTATTGTGGA
AX-181181242	Affx_308861298	AX-181181242:T:C	T	C	3	113.12	ACGTTCACATGCAAATCATCGTTTTCTTCCATTTTCGTGGAACCAGTGACACCGTTTTCTGCTTCTGGCGG
AX-181205742	Affx_309374158	AX-181205742:A:G	A	G	3	113.76	AAGGAATTCAATATCTTCATTCTTGTGATCCCCCAATCATTCATGGTGATATTAAACCTAGTAATATTCTT
AX-181460125	Affx_310505350	AX-181460125:T:G	T	G	3	113.76	TGGATTAGAATCTCAAACGACGCATGGCTGACACGGCATGCTGATTACTCACGATGTTATCTCATGGGAGA
AX-416768115	Affx_308837777	AX-416768115:A:G	A	G	3	114.4	ATATCATGGTCAACAACAACAAAATTCCCGGAAACAGTATCCCCTTCATAAAGCACATACTCATAGAGACA
AX-181152640	Affx_308347461	AX-181152640:A:G	A	G	3	114.4	AAGAGAATAATGTCTGGGATAAGCTGTGACCTGGCAGAACCAGTACAAGGAAGAATAATATGCCTAACACT
AX-181482454	Affx_310662459	AX-181482454:T:G	T	G	3	114.4	CCGTTTCTGGTTGTGCACGGGAGAGACGACGTCGTGTGCGATGCAGCTTGTGTGGAGGAATTGTACGCACG
AX-181482583	Affx_310662453	AX-181482583:A:C	A	C	3	114.4	CTAATCCAACTGACCGCTGTTTACTTCGCTAAAGCAGGTTTCGCCACTTGCGCTATCGACCACCAAGGCCA
AX-181472003	Affx_310005098	AX-181472003:C:G	C	G	3	114.4	AACCTCAAAAAATAGTTGACATAAATGAGCCCCAACTATGCAAAAATAAAGGGTGCGGTCTAACTTTCAAG
AX-181200844	Affx_309259032	AX-181200844:A:G	A	G	3	114.4	TCTTATTACAATGATGTTTTTGAAACCCTCTACCAATTTCACATGCACCTTTCCAATGAGAAGGTACCGGC
AX-181200843	Affx_309259031	AX-181200843:T:C	T	C	3	114.4	TTTGTTAAGCTCACAGGCTCAGGTCCTGAGTTTCCCGCTGAACATGAAATGAAAACACCCTTTTCCATAGC
AX-181172810	Affx_308734016	AX-181172810:T:C	T	C	3	116.03	AAAATCTAACGTCTAAAGCCAATTCAGTAAAAGACCACAGAAAAGTAGAGAAGCTACTCAAGGACGAGAAC
AX-181172788	Affx_308733555	AX-181172788:A:G	A	G	3	116.03	GAAGAGAAAGAAGCTGTAGCTCTCATGTACAAGCAATGCTTGGAGAAATTATCTTCAATGGAGAGTGAAAT
AX-181156837	Affx_308438745	AX-181156837:T:C	T	C	3	116.03	GATCGAAGATACAGTGTATGCGACCGTGTAATTTTCGGGAACAGGCCTAGTGACTTTGATCCTAGTTTAAG
AX-181467137	Affx_309982621	AX-181467137:A:C	A	C	3	116.67	TTGCGTCCATGATTTTCCTTCTTAAAGTGTTCAGCAAGCCGCATGGCCTGCTCCAAGCCTGATTTGTCATC
AX-181481734	Affx_309497490	AX-181481734:T:C	T	C	3	116.67	CTATTTGTCGCGGCAACAGATACAACAACATCTACCCTCGAATGGGCGATGACAGAGCTTATCCACAACCC
AX-181487249	Affx_310309201	AX-181487249:A:G	A	G	3	117.31	CCAGTAACAATCATACCAGGAACAACCTCCCTTGTAAGACGAACAATAGCATCTTCAGCAGTATTCATATC
AX-181456555	Affx_309778455	AX-181456555:A:G	A	G	3	117.31	AGCCACTCAGGTCTGTTAATAAAATACAACCCAATACCAGAGCCCTGTGGGATTCCATGATTAACCAAACC
AX-416820308	Affx_308830067	AX-416820308:T:C	T	C	3	117.96	CCAAACCTTTTAGCTAAGTGTCACTTGGCTATTACCGATACAAAGGATGGAACTGTAATGCCTGCTTGTGT
AX-181488152	Affx_310758604	AX-181488152:T:C	T	C	3	117.96	CATTGAGAATCGCCGTCTATCTTGACTAGGAGGCCCGCTTTTTGATGTTACATTTGAGACATCTGAAATAA
AX-181481961	Affx_309494843	AX-181481961:T:C	T	C	3	117.96	AATATGGTGAGGGTTAGTGTCTTGAATGATGCTCTCAAGAGCATGTACAATGCTGAAAAACGTGGGAAGCG
AX-181490990	Affx_310758644	AX-181490990:A:G	A	G	3	117.96	AGCAAAAAGTCCTTTGCCTCAGCAGACAGATGTTCAGGTATTGGTGGATGCGATCTAGTTGTCCCAATGTA
AX-181169957	Affx_308655050	AX-181169957:T:C	T	C	3	118.6	TTGAAGGTTATATTTGAAAAATCTCCGGACATGCTCGGTCCATTAGACGAAAATGACCCTGATGGAAAAGA
AX-181488134	Affx_310505507	AX-181488134:C:G	C	G	3	119.25	TGCAAATTATGGGGTGTGCCTTCTACGAATGTACTCGGACCCATTACGGAGGCCATTGCTTCTCATTTGGG
AX-181468829	Affx_310244947	AX-181468829:A:G	A	G	3	119.89	TCCATATTGGTTTATTATGTGTGCAAGAAGATCCGAACGATAGACCTACAATGGCAACAATAGTGCTCATG
AX-181491175	Affx_310752018	AX-181491175:T:C	T	C	3	120.53	ATGGGAGGATCGGGACGGTTGCGCGAGAGTAATGACGCCATGTGTCCGTGCTTCGTGTAAACAAAGATGGC
AX-181471058	Affx_310709659	AX-181471058:A:G	A	G	3	120.85	GACCAGAAGGCGATTTCACTGAGAAAGAAGTGAATATGATGGTGGAAGCAGGTGCTAAAGCTGTTAGTCTC
AX-181493281	Affx_310709657	AX-181493281:C:G	C	G	3	120.85	TTTTCTGGTTTTGGTACTCTGAAGGGTGGCCGTGCCGACTGGCTTGTAGAGAAATGTACAGAACTTGGAGC
AX-181193312	Affx_309091961	AX-181193312:A:G	A	G	3	122.14	TTCCCAATCGTCATGATACAAATCTTGTCAAACTCAGTCTTGCTGATCTTCGAACTAACCAATTTCCCAAG
AX-181471164	Affx_309698718	AX-181471164:A:G	A	G	3	123.44	TGCGAAAGGGCACCCTTTTGATTCTGCAGCGTATAATGATCCAAACATCATCAGCCAGAAGCTCCCCATTG
AX-416770320	Affx_309724891	AX-416770320:C:G	C	G	3	124.4	TCGACTAGGAAAATGTCTTGCTGCAAAAGGAGCCTCTGTGATTTTCAGCACAACAGAAAAAGCAGGCAAAA
AX-416770735	Affx_309883385	AX-416770735:A:G	A	G	3	125.69	GAACTACCGGAGGTATTGCTAACACGAACCGGAACATTATCAATGATACGTCGGAGCTTAATTTCCAAATC
AX-181495308	Affx_310337328	AX-181495308:T:C	T	C	3	125.69	TTAGAATCTCTGGCTTTATCTTCAGCGCGTGCCAACACATTATTACGGAGTAACTTGGGATTGGGAACTCC
AX-181169447	Affx_308650124	AX-181169447:T:C	T	C	3	125.69	GAGACCTTTGCTAAGATGAAGAAAGGTGTTAGGATCGTTAATGTTGCTCGTGGTGGAGTCATTGATGAGGA
AX-181484687	Affx_310733665	AX-181484687:A:G	A	G	3	126.33	AATGAGCCATTCTTCATGCTAGCAGCAAGCCAAACACAGTGCCCTAACCCTTCCTTAGAGTCCCAAACCGG
AX-181189095	Affx_308990858	AX-181189095:A:C	A	C	3	126.33	GGAGTTGGATCGGAGGGTTAAGGTTTTGAGATTTGAGAGGGAAGAGATTGAAGATGGGATTGAGCCAAAGA
AX-181441632	Affx_310509720	AX-181441632:A:G	A	G	3	126.97	GTGGAAGGTGCTTGTAAGAAATTTGTTTGCATTGTAGATGAGTCAAAATTGGTTAACTATTTGGGTGGAAG
AX-181462893	Affx_310353433	AX-181462893:T:C	T	C	3	129.88	TCCTCACTTAGCTGAAACCGTTTTAAATCAACGATCTGCTGCAGAATAGTTTTCCGCTCGTGATCATTGAA
AX-181481377	Affx_310567506	AX-181481377:T:C	T	C	3	130.53	GCCGAACGACGTCGTAGTCAGGCGAAAGTGGTTCCCGATGAGTACGACGATCGATCTTTCTGTGTTTACAC
AX-181472434	Affx_310668928	AX-181472434:A:G	A	G	3	130.53	ATTAGCTCAATCAAAACAACTCCAAAACTATATACATCACTCTTGCTAGTAAGCTGATAAAATTGGTGATA
AX-181472875	Affx_310313140	AX-181472875:A:G	A	G	3	130.53	GTACTAATTGATCCAGGCTGCACCATAGTACTATCATAATCCAAAAGAATCGCCCGTTGCTTAGTCCTCTT
AX-181495559	Affx_309568465	AX-181495559:C:G	C	G	3	130.53	CGCACTGAGGGTGTTGTGGAACTGTGAAAGGGAATCTAATTTGGCCAAGATATCCACAACTAAAAGAAGTT
AX-181171286	Affx_308696547	AX-181171286:T:C	T	C	3	130.53	CTCCTTCTCAACCGAATCCATAGATTTCTCTCTAACCACCGACCGACTCGGCGTCACATCACTATGAGCTC
AX-181171364	Affx_308697475	AX-181171364:T:C	T	C	3	130.53	ATGTCTCCGTTTCCAATTCCGAATGGAAGCTTGCCCTATGGCGCTACCATCCGTGTCCTCAGGCACCTCCC
AX-416771497	Affx_310196569	AX-416771497:C:G	C	G	3	130.53	TCCAAGGGCAACCCTATTTCCATTATTGACCATGACTTCACCAACCTTTTGAATAAAAGTGCTTGTGAAGT
AX-181157719	Affx_308455447	AX-181157719:T:C	T	C	3	131.82	ATCAACTCCAAATCAAAAACCTCAGCAGTCCATTCCTCTCTCACAACAGATTGAACCCACCTAGGAAGATC
AX-181473481	Affx_310396449	AX-181473481:A:C	A	C	3	132.47	TGCGGCAAGGCATTTCCAGGGTACTTGGTTGCAACAGTATAAATAAGGTTTCCAACCGATCGGCTGCATCC
AX-181174030	Affx_308750155	AX-181174030:T:C	T	C	3	133.11	ACCGGCTCCGGAAAATCCCGCCTTTCAGTAGAACTCGCCAACCTCTTCCCCTGCTTCGAAATAATCAACTC
AX-181155494	Affx_308403629	AX-181155494:A:T	A	T	3	134.41	GCGCTCATACCTCCAGCAATTCCTCTAAGTTTAGGAAGTCTTCTATAAAGCGGCATTTGACCCCCTTCAAA
AX-181155491	Affx_308403528	AX-181155491:A:G	A	G	3	134.41	AAAAGCGCAGGCTTTTATCGTTAACTTCTTGCTTAATTCTCCATCAGCCAAAATCTTCAAAGGAAGTTTCC
AX-181157038	Affx_308441401	AX-181157038:A:G	A	G	3	135.7	TGAAGATTCTTCTGTAACTCATCGATGACAGCACGACCACCAGCGTGGATACAGAAATGCTCGAAAGCTTG
AX-181481491	Affx_309992499	AX-181481491:A:G	A	G	3	136.66	CTCAACAATGGCGGGTAACAATGATTGAGACAACAAATCGATTCCAATCACCTGATTCACTTGATCAAGCT
AX-181453796	Affx_309972346	AX-181453796:C:G	C	G	3	137.64	TGAACAAGTCCTTCTCCGAAGTGATTAAACGCAATCGTAACTTGCATTCCTCTATCAGGAGTGTATTTATC
AX-416822701	Affx_309751593	AX-416822701:T:C	T	C	3	138.96	CCAAGCAAGAACAAATTCAAAAATATTGACATAGCCGGTATCCATGGCATAAGCGGTACACCCCAAAATTC
AX-181494555	Affx_309751600	AX-181494555:T:G	T	G	3	139.61	ATCATATCATAAGGAAGAAGCATGCACATAGAAGCGGCCATAAGACAATAAAGAACCGTCACGATAATCAC
AX-181445166	Affx_310026279	AX-181445166:A:C	A	C	3	140.26	GCGTGAAGCTAGACGTGCTGTCAAATGGGGAATGGATTTAGCTTCCTTCTCTTCTCCCCAAATCAAACGCA
AX-181176876	Affx_308799368	AX-181176876:T:C	T	C	3	140.26	CCGTATAGGTGTCTTCCTACTTGGGATACCAGGTCCCCGAGGCCGGCTGATATTGAATTGGCTGTTAAATG
AX-123628220	Affx_458762365	AX-123628220:T:C	T	C	3	143.23	AATGCTAATGCTTGGAGATACTGTACTGATGTCTTCGACTATCTTACACTTTCTGCAATTATAGATGGAAC
AX-416824695	Affx_310412855	AX-416824695:T:C	T	C	3	145.2	AAGTCAAAATCCAACATGGATGATGAAAAGCTTGACGACGATGATGCCTTACATGTGAGAGTAGAGAAATT
AX-181444016	Affx_309758766	AX-181444016:T:C	T	C	3	146.49	AGGAAACCAGAAGACCACATGGTAAAGAAGGTCAACAATAGAAAGGATAAGCCTTTGGAGTCATCACCTAA
AX-181203417	Affx_309324400	AX-181203417:T:C	T	C	3	147.13	ACAAAATGTTCTGATCTGAACCCAAAAAATGTTCTCGAACTTCTTCCTCGACGACAAATAAATAATTATTT
AX-181493011	Affx_310669127	AX-181493011:A:G	A	G	3	147.77	CGGCCCCTCATGGCGGATTGATAGTTTAACTCCGCACTACCCATGTTAAAGATATGAATGACGAAACACGA
AX-181441733	Affx_310669126	AX-181441733:A:G	A	G	3	147.77	TCACTACTATTAAGCCCTTCCTCGTTAGAATAGCGAATTTTCACTTCTTCTGTAGACTTTTTGAACTCACT
AX-181466704	Affx_310014225	AX-181466704:T:C	T	C	3	149.05	ATTATGGAACTTGAAAACTGCACACAGACCAACTACGCCAAGAACAATAGCTATCAAATGCAATGTCATGT
AX-181486271	Affx_309675191	AX-181486271:T:C	T	C	3	150.01	ATCGGGTTTCATACGTTTGATTATGCACGGCATTTCCTCTCGTGTTGTAGTCGGATGCTAGGTCTTACCTA
AX-181159089	Affx_308473707	AX-181159089:T:C	T	C	3	150.65	AACATATCTCACGACGTTGCGTTCAGTGTCTTCTGCCTTTTGAACGCAACGTCTCTTTTCATTTCTCTCGC
AX-181441762	Affx_310450831	AX-181441762:C:G	C	G	3	151.95	CAATTTCCTGGCTGTGTTAATCTTGTTGTGAATCTCCTTAGATCCGAGTCAAGTTCGTCGTGCAAGGCTGC
AX-181488030	Affx_309988406	AX-181488030:A:G	A	G	3	151.95	TCAAACGGCAAAGCAAAACCAGACAAAAAAACATCATCTTTTTCACTCTTCCTCTTCAACACCTTCCTCTC
AX-181486176	Affx_310264311	AX-181486176:C:G	C	G	3	151.95	AACATCTTCCCATTTCTGGGAATCAGAAGAAGTAACAATTTTTGTAGGTGTAAACTTCATCCACGAAGATG
AX-181198200	Affx_309188212	AX-181198200:T:C	T	C	3	151.95	CTAGTGCTGTTCCGTTTATGCTGCTACCGTTTCTACCACCACTTCCTGGAAATATACAGGAACCATGACTT
AX-416819187	Affx_308455659	AX-416819187:T:C	T	C	3	151.95	CTTCCCTTGGATATCTTGCTTCTTGCACTTACTGACCGTGACGATGATCCACATGCTTTGCGTATTGTGAT
AX-181157803	Affx_308455662	AX-181157803:T:C	T	C	3	151.95	ATTGCAATGTTGAGGATAGCGTTCCGTATAACGGGCCCACTCCTTCCAAAACTTGCCAATGCTCATACACT
AX-181485048	Affx_310450916	AX-181485048:T:C	T	C	3	151.95	TAGATTAAGTAGCACCGACTCTGAGCAAGTTGTATCGAAAACAAACCCAAGGATCGATATACTGGACTCGA
AX-181483362	Affx_309988777	AX-181483362:C:G	C	G	3	152.59	TCATTCACCGTTTTCTCTTACGGAAACTAATCAGACTGAGGATCTTCATCCATCAACTTGTGGTACTTCAA
AX-181489516	Affx_309708615	AX-181489516:T:C	T	C	3	153.56	AGTACAGTTGTTCGGGGAATGGTTCTGAGAAATGACGCTGTTGGTAGTATAAAGAGAATGGAAAAGGCAAA
AX-181443628	Affx_310292369	AX-181443628:T:C	T	C	3	153.56	GGATGGGGGGAGGGTGTGGTTTATGACGAAATTGACCTTGAGAGTGAAGGGTACCCTACTTCGGTTGTTTC
AX-181487392	Affx_310640153	AX-181487392:T:C	T	C	3	154.2	GTTAAATTGCATTGAGGCAAATGTAGGTGGAGCTGCGTGGCTTGTCGAACCCCTTGCAGAATGGTTTTGGA
AX-181465302	Affx_310602795	AX-181465302:T:C	T	C	3	154.84	AAGCTAGATGTTGGCCTGAGTATCTCTTCCTCCAACTCGCTACACTTCATTGCAAATTCTTCAGACATGGC
AX-416820874	Affx_308988135	AX-416820874:A:G	A	G	3	154.84	GCGAAATGCCTCCATAGATGTTCCATGAAGGGTACATGCTTAAGGAGTGGTGCGAAATCCAGCGACATTCT
AX-181147627	Affx_308988139	AX-181147627:C:G	C	G	3	154.84	GTTGGGGGATCATTGCCAGGCCAAATCCAGATCATCCCTTCTTTCTCAAAGCATGGAATCGACTTTATCTT
AX-181181898	Affx_308871539	AX-181181898:T:C	T	C	3	155.49	TCAACTGCTTTAGTTCTCTCAAATGTATTAAGTTCCAATGCTGAATACTATTTTAAAGTTTCTGTGGTGGT
AX-181491421	Affx_310757809	AX-181491421:T:C	T	C	3	156.13	ACACCGCGGTATTTTCTCTCGTCTCCAGTGATTGCCTGTACCTTCGCCGGTCTCCGGGAAGATTTCATTTC
AX-181445068	Affx_309512138	AX-181445068:T:C	T	C	3	156.13	TGGCTTTGTTTCCGAGACTACGACTGCAACTGGAACGTGGACATTCTGCAGGAGTTTGCAAGCAATGTAGC
AX-181171291	Affx_308696753	AX-181171291:T:C	T	C	3	156.13	CCGTCAACCCAGGTTCAGAAACATCAGCCGGAATACAACCAAAGTAACGTCCACTATCGTTGTTCTGGTCT
AX-181181678	Affx_308868427	AX-181181678:T:G	T	G	3	156.13	TTCCTTCTCATCTTCTCTCTCCTCTCCACCGCGGCGATTGTCTATACAACAGCTTCCATCTTCACATCCAA
AX-416825603	Affx_310651011	AX-416825603:A:T	A	T	3	156.13	GTCTACACCGATAGTGGGAGAAAGATCCTCGAAAGAATCAGAGGTGAATCTGAGAAGCAGCGTGCTTTTTC
AX-181182445	Affx_308881478	AX-181182445:A:C	A	C	3	156.77	TAAACCCAATGATCAGTCCAATTTCCACTAACCAAAGCCGGCCCAAAAGACCTCGCCGGGTTCATCGAACC
AX-416767505	Affx_308622939	AX-416767505:T:G	T	G	3	156.77	TAGAGGCGGCGGCACACCAGGAGATGATAAGAATAGCGATGACGAAAATGATGATTCTAACAATGCAAACA
AX-181481430	Affx_309425645	AX-181481430:T:G	T	G	3	156.77	AGTTTGCTTTGATGATAGTGTGAAATTCAACGGAGGGATGAAATCTAGCGCATTATAATCAGTCAGTGGAG
AX-181178866	Affx_308827691	AX-181178866:A:G	A	G	3	156.77	GCAATATTTGAAGTAGCGTTAATCACTGGCAATGTAAAAGTGATCCTCTCCGGTGGCGGTTTAGGCGCATT
AX-181198350	Affx_309191207	AX-181198350:A:G	A	G	3	156.77	TTGAGTACAAGTATCTTGCTAGTTGTCCAGATGATAAGCCTCAAAAGAAAATTAATCAAGGTACCATTCTT
AX-181178865	Affx_308827690	AX-181178865:T:C	T	C	3	156.77	ACATCTCCCTCAGGATTCACCTTTTGAATAGGAAGCGTATCAGCAATAGGAGCTTTCTCAAGAGCAGAATA
AX-181459184	Affx_310431839	AX-181459184:T:C	T	C	3	156.77	ATTTTAAGTTGCTGCGAGGATGGGACAATATGGCGCTGGGATGATTTTTCAAACTCAAACTCAGAAGCTGC
AX-181453428	Affx_310547447	AX-181453428:A:T	A	T	3	160.49	ATGTGTATCCTAAATGTATGAAGAAAACCAATGATACAAGAACTACAAAAGTCGCGGCTGATTTGAACAAT
AX-181469746	Affx_309949683	AX-181469746:A:C	A	C	3	160.49	GCTAAGGCGAAGAAGAAGGAACCTTTTTGGCCTGCAATGGTCATTGATCCAATTTGTCAAGCACCTGAGCT
AX-181472143	Affx_310098092	AX-181472143:A:G	A	G	3	160.49	AAGAACTGAAAGGCGTTAATTTCTACCTCGCACCAATCCAAGCAATCAATGGCTTTAAAATTAACGGCATC
AX-181438852	Affx_310248860	AX-181438852:A:G	A	G	3	160.49	AGTTTTTCTAAAGAATATCTGATGGGGCCTTTTCCATGACTTTGCAACTCTTTTAAGGGCCAGCATATACT
AX-181442037	Affx_310066115	AX-181442037:A:G	A	G	3	160.49	CGGAGTTGTTGAACAAGTTGAAGAGAATAAGAGAAACTGCAAAGTAGATGACTATACAGGTAAAGTTATTG
AX-181483754	Affx_310464376	AX-181483754:T:C	T	C	3	160.49	AAGGGAAAGGGCAGAGAAGTTAGTGAAGGAGGCAGCACCACTTGAGAGATGGCTTGATGTTAAGAATGATC
AX-181486333	Affx_310249045	AX-181486333:A:G	A	G	3	160.49	ATTCCCCATATGCGCACTTTTCCATCTATTGATCCACTAATGAAATAATTATCATCCACGGGATTGAATTG
AX-181489244	Affx_310066175	AX-181489244:T:C	T	C	3	160.49	AAAGAGTGGATAAGGAAAATAGAGAAAAAGGCTCTCACAGAACTAAGGAATGAAACAAACATCTCAAAGTT
AX-181484662	Affx_310285847	AX-181484662:T:C	T	C	3	160.49	TAGCTGCAAAGATTTGGTATACACACCCCACCATCCGGATTCTGCTGTTCTTTCCATATTCTTCCTGTCAC
AX-181485700	Affx_309642754	AX-181485700:A:G	A	G	3	161.13	CAAAATAATAATCAATTGAGCACCACTCCACCACAAATCAATAATGGTCTCCGCTGCATGGCGCATGTTTC
AX-181449960	Affx_310313313	AX-181449960:C:G	C	G	3	161.13	CCGCCACGTGTCATTGATCAATTGGCTCTCAACCTCTCGCTCTCTTCTGATTCGATTTCGTTACATCGAAA
AX-181483630	Affx_310730250	AX-181483630:T:G	T	G	3	161.13	ACTGTGTCTTATTCCAGAATCGATTCCCCAAACCCGGATATGATTTGGAATTTCGACGAGGCCGACTATTT
AX-181482273	Affx_310697427	AX-181482273:T:C	T	C	3	162.41	AACTGGTGGACCTCTTGTATTTTATATCAGGTCTTCGACAACTTCAGAAGTTCTAGAAATAGAAGAAGAAC
AX-181496001	Affx_309591504	AX-181496001:T:C	T	C	3	162.41	TCGAGAATTGATTTGGGTGAGTTGAAAGTACATATCGTAAAGAAGGTTGGACCGGATAAGTCGAAGCGGTA
AX-416769945	Affx_309591505	AX-416769945:A:G	A	G	3	162.41	CCGCCATCAGTCCATCCATCAGGTTCTTCAAAATCAGGAACACGTGTTACTAATTTGTCTCCTGGTAGAGA
AX-181488401	Affx_310697330	AX-181488401:A:G	A	G	3	162.41	CGAGTGCTCGATTGGGAGAACTTTCAGCAGTCCTCAGAGATCATTGATGTTTTGAGCACTATCCATTCGGA
AX-416771804	Affx_310305043	AX-416771804:T:C	T	C	3	165.08	GCTCCTGATATTGTGAGAAACAAGATCTCATTTACCGCTTTAGGATTTTTTGATGGACAGGTTTCTCTAAA
AX-181497984	Affx_310746690	AX-181497984:A:G	A	G	3	165.08	GAAGACTTTTCACTTGATGGGTTCTCGAGGGTTCAACCCGTCTGTCTACACTTGTAACATGGTGCTAGGTT
AX-181440806	Affx_310429764	AX-181440806:A:G	A	G	3	165.08	GGCCTGCAATGATGTTTGAATTTTGTAAAATATAGACTGTCTGCCATAGTTATTATAGCATGCTGCCGTTT
AX-181195257	Affx_309125457	AX-181195257:A:T	A	T	3	167.75	CTATCACCTCGATTAGGACTCCGACCAAGTACAAAACGTATGACCACTCCTCTTTCTTCAAGTTTTTTCAA
AX-181484896	Affx_310568401	AX-181484896:T:C	T	C	3	167.75	CGATTCAGAGCCTCCTTGATATCAACATCGTAATACGGATCGTACAGATCGTCGTATCGGAGACCGTATTT
AX-181190244	Affx_309016195	AX-181190244:A:G	A	G	3	167.75	TCGGCTTTGGAAGAGTATCAGTCCATTAGGCTACCAGTTACTTCAAAACAAGTTCTTCATGCAAGGCGTCT
AX-181186162	Affx_308933636	AX-181186162:T:C	T	C	3	168.39	CAAATCCGAAGTCTCCGTCTTCTGAAAACTCGTCTCCTCAACGAAACAATGGGATGAATGGGATGAAGATT
AX-181481559	Affx_309503218	AX-181481559:T:C	T	C	3	170.33	GCTTCCATGTCTTTCTCCACAACCTTCTTCACTCCCCTTCGTGATTTCAACCAACCTAGAACCAATTCAAC
AX-181184825	Affx_308918929	AX-181184825:T:C	T	C	3	171.63	CGCTCTGATTTGAATATGAATGTGAATCTAATCGCCGAGGATGAGTGTTATGATGGATACGGCGTCGTTCC
AX-181500100	Affx_458762461	AX-181500100:C:G	C	G	3	171.63	TTTCTTCTTCAACTTTTCGTTTTTTGGTTAAACAACCTGTATCTGAGAACCTTGAATATTCAACCTGTGAT
AX-181449565	Affx_310524512	AX-181449565:A:G	A	G	3	172.27	TTTAAAGCGACACACCAAATTTCGCCAACAGTTTAAGTCTTCTGCTACTGATCATAAGAAAGATTTCATAG
AX-416824309	Affx_310329604	AX-416824309:C:G	C	G	3	173.9	ATTCAGTGGAGACAATGATGGTATAGTTCCAGTAACCGCCACTCGATATTCAATTGATGCATTGAAGCTTC
AX-181483734	Affx_310594964	AX-181483734:A:G	A	G	3	173.9	ACATTACGACTATAGTCTGAACCTACAACTGTCTCAGTGGAAACCTTAGTTACAGAATTAGACAACGACCC
AX-181483761	Affx_310264550	AX-181483761:T:C	T	C	3	174.54	CAAATGCAAATGCAAATGCAATCAAAGGAAAATGACGAGGACGGTCTAGGCGTGGACGAGGAAGATGAGGA
AX-181161153	Affx_308508342	AX-181161153:A:C	A	C	3	175.19	TCAAAACCATAAATATCCAAAACTCCAATTTGCATATGGGAATTGATATCTTGTCCAACAGACATATTGAT
AX-181483271	Affx_310305232	AX-181483271:T:C	T	C	3	176.48	TTCGGGTTTAGATTAGTAGACAGATGGCCTACTGCCGGAAATTCGACTGAAACATCACGAGGCGTTATTGA
AX-181153347	Affx_308366191	AX-181153347:T:C	T	C	3	176.48	CAAGGTTTTTCTTTGGAAGACGATAGCAGATGATTCAATGTTGCCGCTTGAATGACAGCGCTTGTAGGACT
AX-181483875	Affx_309853524	AX-181483875:A:G	A	G	3	178.12	TCACATGCATCAGATTTTCCAGCAGAATCAGACTGAGGACCTGGGCAATGCTCGTTAGCATCCTCAGGTAT
AX-181482467	Affx_309853522	AX-181482467:A:T	A	T	3	178.12	ACTTGTTGAGGAGTGGTAACTATGATTGCACCATCAACATTATTGGGATCTAGGCATTGGACAATAGAAAT
AX-181175063	Affx_308768697	AX-181175063:T:C	T	C	3	178.44	CCCCACAACCTCAAACAACCTACGAAAACGAAATCCATGTCCCTCAAGGACAACTCGCTAGATCTCCCTCT
AX-181494087	Affx_309394872	AX-181494087:A:G	A	G	3	178.76	ACAACAGTATCAACAAACATCTTGGTATCTTCTTCAGTGTTCCCATGAGGAATATCAACAATATAAGATTC
AX-181467205	Affx_310245012	AX-181467205:A:G	A	G	3	179.73	CAATTGATCAATTGGGTTATTAGTCAAAGTGGCATAGACAGAAAGATCGGCAGACCAAGTGTTTCCACTCC
AX-181491837	Affx_309887320	AX-181491837:A:G	A	G	3	180.37	GAATTTGTATTCGGCACTGGATGGAAAGTTGAGTCACTGGAGGGAACAAAGTTTGAGAATGTTGACTTGTC
AX-181179463	Affx_308834737	AX-181179463:C:G	C	G	3	183.75	TTGGAGGAGAATGTGTTTGGGAGTAATTCGAGTCCCGTGCATTTTAGTGGTGAGGATTGTGGTTTCTTTGG
AX-181460830	Affx_310745749	AX-181460830:C:G	C	G	3	185.69	CTGATGATGAGACTAGAATTCCATGAGACATTGCGCTGAAAGTTCCGATTGCGATGATGTCTCTGTAATAT
AX-181485544	Affx_309499976	AX-181485544:A:G	A	G	3	188.68	CCTTGTATCTTTTTCAATAGTTCCAGAGGATGTCGAAATGGAACTAACTGTACCTTTCAGCATGATGCATC
AX-181445843	Affx_309669377	AX-181445843:T:G	T	G	3	191.33	CCTCCTTCAACCATTCTAGATCCTTCAAAATCCCTGCTGATCTTTCCAATCCAGTTTTTCTCAAGTAGGCA
AX-181500104	Affx_458762465	AX-181500104:T:C	T	C	3	191.33	CATGCGTTGGCAAAAAGTACTGATGATGAGGCTGGCAAGGAGGTTGTGA
AX-181486890	Affx_310517891	AX-181486890:T:C	T	C	3	192.63	GTTTCACATGTTGATAAGCAAATTCAGCAATTTCACCCCACATCATAAGAAGCACCCAAAAAGATGAGCTA
AX-181179754	Affx_308838927	AX-181179754:A:G	A	G	3	192.63	TTCTTACCGGAACCAATTCGGAAATCGTAGTTTTGAGAAGTTCCAAACCTAATTTTGGCAAGATCGAAGTT
AX-181461967	Affx_310500758	AX-181461967:A:G	A	G	3	192.63	GGGGGATCACTTGCTTTCGTACTTCCAGTGATGTCAATCATCAATGATTACAATGACCAGACTTTTTCATC
AX-181487704	Affx_309764795	AX-181487704:A:G	A	G	3	194.91	TGTTCTGTGGAGGTTGAAAGCATTCAAAGACATCAATACGTTCCCTGTCTGCACGCGCAAGGATTTGATCA
AX-181147821	Affx_310376878	AX-181147821:T:G	T	G	3	194.91	TCTGGTGAGAAGCCCTTGTTGTTTCAAAGGTACTCGATGACTTTCGCTAACCTTCAGCAATGCACGAGCGA
AX-181486706	Affx_309764764	AX-181486706:T:C	T	C	3	194.91	TGGAAAGAAAGCTCTATGTGAAGCCTCTGTTATCGCGAGGAAGCTCACACCGCTATCTAATCTGTTGATGT
AX-416825837	Affx_310700904	AX-416825837:T:G	T	G	3	195.55	ACAATATCACCAACTTTTTGACAATCCCTGTCAGGGGAGTGGCCAACGGCGTCATAATTTAAATATATCCT
AX-181449995	Affx_310324551	AX-181449995:A:G	A	G	3	196.19	TTGTCTTCAATCTCAATGCGTCAAAAGCAGTTATCAAAATCTTCATTGTTTCTACAATCACCCTTACGAGG
AX-181167271	Affx_308612141	AX-181167271:A:G	A	G	3	196.19	GTATCTTGTAACCCTATTACCCCTGAATCATGTTCAATACAATCACCGTCCAAATCCAATGATGAATCTGT
AX-181487974	Affx_310495806	AX-181487974:A:G	A	G	3	196.83	TCAACTCGGCCCGCGTTGGGCTGAAAAAGGCAAAAAGCCAAATTATCTGCTCTTCCAGGGTCACTTTTGTA
AX-181438491	Affx_310031715	AX-181438491:A:G	A	G	3	197.47	AATCTTTCCCAAAAATCTCCAAAGAGCGGCCTATCAATTGCCTTTAGAGAGTCCTTTGTTCCAGCATCAAC
AX-416821460	Affx_309225181	AX-416821460:A:G	A	G	3	198.75	AGGTTAAAGAAGTTGAAAAAGTTGAGAGCAAGGTTACACCGTTTAATGAACCAAAAGACTATGTAATTAAC
AX-181473128	Affx_310484039	AX-181473128:T:C	T	C	3	200.05	ATTTCTTCGACCATCGGTTTCCATAGACGCACCCTCGCATTAATGAACCAATTTGCCACCTGGTTTCGGGT
AX-416823542	Affx_310066516	AX-416823542:T:C	T	C	3	200.05	GAGCCTTTAAACTCCATGCTGACATTTCTACTGACCGCATGAGATGAGTGATAGGAAGGATTCTGAATTTC
AX-181164974	Affx_308574562	AX-181164974:T:C	T	C	3	200.69	TATTTTGCCTCTTTTCCAAAAGGGCTCAACTTGGTCTGAGCAAACTCCAAAGCTTCTGTGCATTTCCTAGA
AX-416770281	Affx_309713116	AX-416770281:T:C	T	C	3	201.99	ACGATTTTCTACAATCCGAGGGCATGTCCTTCAGACTTTGTTATTCCACTGGCGAAATACCGAAAAGCTGT
AX-181469813	Affx_310645976	AX-181469813:A:G	A	G	3	201.99	AGAACCGCCAATCTCAGGAAGAAACACAGACTCAGATGCAGCAGAATATTCAACGCAATCATGAATTCCAA
AX-181484765	Affx_309722897	AX-181484765:A:G	A	G	3	201.99	GCAAGTGCATTAATCGGTCCAAAATGCCCTTTAACACCTCCAATTTCTTCTTGAAGAATCTTATCGTAAAA
AX-416821325	Affx_309169562	AX-416821325:A:G	A	G	3	203.29	GCTAATTGGCAATCCAATTCGTATTTGAATGGTCAATCTTTGTCATTCCAGGTGAAAACCACAGATGGTGT
AX-181169883	Affx_308653843	AX-181169883:A:G	A	G	3	203.29	GCAGAGAAACTTGAAAATTGGAGAATGAAAGCCAAAAAGCATGAAGAGAAGAAGGCCGAGAAGAAAGAATT
AX-181483265	Affx_310400652	AX-181483265:C:G	C	G	3	203.29	GCCAACACGATGATTGATAACTATGTCAGCCATTGCTCTGACTTTGTGTTGCTTCATCTTGTGAAGTAAGG
AX-181489626	Affx_310083837	AX-181489626:T:C	T	C	3	203.29	ATGAAAGGTTGAGGGAGCCACGGTTGATTAAGCCACGGATATAAGATGGTATAAACACCCTGGCAAATCCT
AX-181191597	Affx_309050875	AX-181191597:T:C	T	C	3	203.29	TTCTGGATCTTTAATCACCACTTTAAATTCTTCATCCCATTCTGGATTCAAGTTCTTGTATTTCACAGTTG
AX-181197265	Affx_309169488	AX-181197265:T:C	T	C	3	203.29	AATTATGATCTACCCAATGACGATGGAGGATGGTGCAATCCACCTCTCAAACATTTTGATATGGCTCAACC
AX-181156750	Affx_308435085	AX-181156750:A:G	A	G	3	203.29	TCCTCCCACGACACTTTCCTATTCTTTTCCCTCACATTCACATTAATCTTTTCTTCTGCGTCTTCGACTCT
AX-181204502	Affx_309346367	AX-181204502:A:G	A	G	4	0	AGAGTGCGAAAAGACCGAACCCGCTTGCTCTGGAAATGTAGGCTCTCCTCCTCTCCATCACAAAATCTTCA
AX-181148325	Affx_310663660	AX-181148325:T:G	T	G	4	0.32	GACTATGATGATGAGCAGCTGAGGGAGGAACCTCCGACCAAGGTTTTGACTGATAGGGTTCAAAGGAACAT
AX-181490217	Affx_310483631	AX-181490217:A:G	A	G	4	0.32	GCCAGACCTGTTGCTGGACAGGGTTCCCTTGCCACATTATCTAGGTTAGGAAGCATGGCAAATCCAAGTGG
AX-181487236	Affx_310457099	AX-181487236:A:G	A	G	4	0.32	GTTCTCCCAGGAAGTCCCGCTGTGACACAGAAGGGAGAACACTCGCAGCTGGTGACATAATCTGATGAGGA
AX-181486645	Affx_309462338	AX-181486645:A:G	A	G	4	0.32	ATCTCTGCCAGCTTATTCTCTAAAAGACAAGGTGCACCAAAACTGGTTCCTTTCTTCATTGTTTCAGCCAG
AX-181468727	Affx_309745486	AX-181468727:T:C	T	C	4	0.32	GGAGAACGTGTAAACTCTTTCATACTAGCAAGCCGCGATTCTTGTGTCATGGCAGCATGGAAAGGTAGAAC
AX-181168159	Affx_308625552	AX-181168159:C:G	C	G	4	0.32	ACTATCAGCTCAGCTTGAGGGTGCACTTAACATTACTCTGGATGGAGTTTATCACTCACCACTTGGTTCAG
AX-181147803	Affx_310301524	AX-181147803:A:G	A	G	4	0.32	TCAATAATAGTGTGAACACCAACCAAAGTAGCGGGAATAGTGTCTGGTTTACTAAGGTCGCCGTTGACAAC
AX-416772278	Affx_310412230	AX-416772278:T:C	T	C	4	0.96	GAGATCAGAACTGAGTTTGGTCATGAAGATCCACCCGAGTTTGAGAAGTATCTCGAGGAGAATTTGGGCGA
AX-181154491	Affx_308389030	AX-181154491:T:C	T	C	4	1.6	TTTGCACCATTAACAGGATAATCAAAAAGGGATCTCTGGCCATCTTTGCATTGGTCACAGATGACAGTTCC
AX-181148365	Affx_308301312	AX-181148365:T:C	T	C	4	1.6	TCTGGGGTTGATAGTGTGGGCACAATATCATCTGCCCTTGTAACATATGCTGCTATTCAAGCATTGAAGCC
AX-181147507	Affx_308301476	AX-181147507:C:G	C	G	4	1.6	TGCAGAATTTAGCATCTGTAACTACCGCACTTGATCTCGCTGTCGAACAGGTCATACATTTTATTAATGGG
AX-181450879	Affx_310401245	AX-181450879:T:G	T	G	4	2.9	GTTGTTTATTCTTATCTTTCCAAACAACTATCGTCGCAGGCTGCGAATAAAGCTTTCCGGATACTATCTGC
AX-181163449	Affx_308547988	AX-181163449:A:G	A	G	4	2.9	AGGAAGTTTCATCAACTGGATAAGGACAGAGATGGAAAGCTTTCTTTGAAGGAACTCGAGCCGGCTGTCGC
AX-181486533	Affx_309989140	AX-181486533:T:C	T	C	4	3.88	TTATTGGGGCCTGATGATTTCGATATTGTTGACAGCTACGGAAGCAGCATGGAGGCTAGTCTCCACGGAGC
AX-181442525	Affx_310091513	AX-181442525:T:C	T	C	4	3.88	GGACACCTTGTAAGGCATAAGGGACCGGTTAGAGGCCTTGAGTTTAATACAATTGCACCTAATCTTCTTGC
AX-181468103	Affx_310648510	AX-181468103:T:C	T	C	4	4.2	CCTTCCGCCCCTCACGCTCCAGTCACTTGCAACTACGGTTCTATAATGCCTTCATGGTTTGACATTCAAGA
AX-181493700	Affx_309669852	AX-181493700:A:G	A	G	4	4.2	CCTTGAAAAGGAAGCAGAGCAGTTGTAAGTTCCCAAAGCACAATTCCAAAACTATAAACATCAACCTTACG
AX-181173566	Affx_308745481	AX-181173566:C:G	C	G	4	5.8	CGATTGCATGGCTAATTGTGAGGTTGAAATTAATACTCGTCAGTTCTTTAAAGGTTATATAGAGGGACGAA
AX-181189857	Affx_309007287	AX-181189857:T:C	T	C	4	6.12	CGATACTTTGATAAACTGGTGGAGATTTCTTTTCGCCCTTTGGCCAGAGATGGTGGTAGTGAAAGTGGATT
AX-181491556	Affx_309590685	AX-181491556:A:G	A	G	4	6.12	CACAACAACTTCCATTCTTCATTACAGCAACTCACACACCGGAGTATCTGGCCTTCCTCCTCCTGGGCCTA
AX-181452726	Affx_310540370	AX-181452726:A:G	A	G	4	6.76	CAACCAAATTCAGGCTTAAGACAGGATGATAGTTCAGAAGAGACTTCAGAGTTAATAGATGATGAACAATT
AX-181492371	Affx_309752671	AX-181492371:C:G	C	G	4	6.76	GATGTTCTTCTACCCATTCTTCAGTTTCTTTCCAACACGGAATCTCCTTTGATGATGAATCTTTATCCTTA
AX-181150196	Affx_308300572	AX-181150196:T:C	T	C	4	6.76	AAACTGAACAATGATAAACATTCCACCAAGAGGATCGCTTGAAAATGTCATATATATCAGGAATAACCTCC
AX-181485282	Affx_310044912	AX-181485282:A:C	A	C	4	8.7	AGTTTTCTCCGCGTCACTATCTTCCCAATCACTTAATGGACTGGCAGGTATGTTCTCGTCATCTGCTTCAT
AX-181500229	Affx_458762622	AX-181500229:A:G	A	G	4	9.34	GCCATGGAAGCCCATATGCAAAGAATCCAAAAAGAAGCCCA
AX-181181997	Affx_308872707	AX-181181997:A:G	A	G	4	9.98	GGTGATAAGATTGTGATCAATGGGAATGAAGAGGAAGTGGAGGTTTTGAGGGAGAGGATGGAGGAGGAGAA
AX-181181999	Affx_308872709	AX-181181999:C:G	C	G	4	9.98	GCGGCTAAGCGGTTTAAGGCGACTGATATTGCCCCCGCAAATGCTACCGAGGTCTATGCCTCTATTTTTAC
AX-181449148	Affx_310500743	AX-181449148:A:G	A	G	4	11.96	CCTTTACAACTAGAAAATATCTTATAATCAGAACTAAAACTCAAAGCACCAGCAGTATAACTTTTCACATG
AX-181157601	Affx_308452680	AX-181157601:A:T	A	T	4	12.92	GCACTTGTTCGTATTTTAACTCCTAGGCGTTCTATAGACATTTTGAGGGATGTCCATGCTGCCAAAGAGCA
AX-181205360	Affx_309371370	AX-181205360:C:G	C	G	4	15.95	AGCCACGAATCAATACATCTCCGGTGAAAAACATGCCTACACGCGGCGAGGTTTCTGCACCACTGACCATG
AX-181457535	Affx_310711078	AX-181457535:A:G	A	G	4	15.95	CCGGAACTTGGAAATCTTCCCATGCTTCAGACTTTAGATCTTTCGAGTAACAGTTTCTCTGGGTTCATTCC
AX-181446057	Affx_309870514	AX-181446057:A:G	A	G	4	15.95	ATCATGGAAATGATTCGTTTAACAGATTCAATGACATACTTCGCCGGAGATTTCTAAGACAAGTGCGATTT
AX-181180482	Affx_308849266	AX-181180482:T:C	T	C	4	15.95	GTTAGTCCAAGTCGAATTAGGGCTACCAGTTCATCCGACCAATCCAACAATTCAATTTCCGTTCTTAGCTT
AX-181159352	Affx_308476350	AX-181159352:A:C	A	C	4	15.95	AAATGGATAACTCCAAGAGAACAAAGTTGGGCACCAAAAGGGACCCATTTTCATCAATTTGTTGTTCCACC
AX-181157017	Affx_308441373	AX-181157017:A:G	A	G	4	15.95	TTATAAGTGAGGGTCAGACGATCAAGCATATCCCCAGCATTCCTGCTAGAACTGTCCATGGCAGACATCCT
AX-181172270	Affx_308714930	AX-181172270:T:G	T	G	4	15.95	ACTACATAAATAACGTTGCAGGCGATGATGATTTGGCGGATCCTAGCCATGTGACGAGCGTTCTCTTCCTT
AX-181198688	Affx_309198159	AX-181198688:A:G	A	G	4	16.27	TGCCAGATACTGCTACGAGGGTTAAGGAGTTGAAGAAGGAGTTTGATGGGAAGGTTGTGGTTTTGGGGGTT
AX-181198689	Affx_309198160	AX-181198689:T:G	T	G	4	16.27	TAATGATAAATATGGTGATAAACAATCTGGGTATAGGCCAATTGTTTGCATAAATGGGCCTGTTTCAACTC
AX-181485744	Affx_310548028	AX-181485744:A:G	A	G	4	17.55	GAATGTTGGTTTCTCTTGTCCAGCCATGATAACCAAGATTTTCTCCTCGTAAACTTTCTGAGGCTTTTGAT
AX-181443201	Affx_310051388	AX-181443201:T:C	T	C	4	18.85	AACAACTTCCAGAACAATAATTGCAACGCGATAAACGACAGCGTAGTTCCGGTTCAAACCAAAGCTACTCC
AX-181474731	Affx_310439621	AX-181474731:A:C	A	C	4	20.81	TAGGCGGTGACAGTGCCGGCAGAGTTTCCTGGAACAAGTTTAAGCTGCATATCGATTTTGCCAAATAAGTA
AX-181193145	Affx_309089365	AX-181193145:A:G	A	G	4	20.81	ATAGTCTGCAATCCCCTAGCAATTGCTTCTGCCTCAGCTTTTGTAGGCTCGATTTTAGAAGTATCTACGTG
AX-416824356	Affx_310342377	AX-416824356:C:G	C	G	4	22.78	GAGGCAGAAAGGATACTAGGTTTGTCACCAGACACCTATTTCTCCATCCATACTGATGATGAAGATGGGAA
AX-416823020	Affx_309875142	AX-416823020:A:G	A	G	4	23.42	GTGGGCATAGCAATAGGAATTCCTCCGATCAAAAGAACCAAAAGGTTGTCAATTCCGTCTCTGTACTTGCG
AX-416819738	Affx_308614994	AX-416819738:A:G	A	G	4	23.42	GCTTCTATAACAATGTATGTCCCAATGTTGAACAAATTGTTCGTGCTGCCGTGACTCAGAAGTTTCAACAA
AX-181487093	Affx_310027079	AX-181487093:T:C	T	C	4	23.42	GCTTTGCCTGAAGACGGTGTTCCCAAATTGCTTCTCGACATTGGTTGTGGATCTGGACTCAGCGGTGAGAC
AX-181151474	Affx_308327946	AX-181151474:T:G	T	G	4	24.06	GTTGATGAAAAAACGTTGACAGGTGAATCGTTCCCGGTAGCTAAACTGAAAGACTCGACTGTATGGGCGGG
AX-181159172	Affx_308474610	AX-181159172:A:G	A	G	4	25.36	CTCTACCAAACCCACCCTCTCCTAATAAAGTATCTAGACGAAAATTTCTAGTGGCTACTTTCAGTTCTGCC
AX-181486116	Affx_310669229	AX-181486116:T:C	T	C	4	25.36	TACTTTGATATGAAACAAAATGAAATGAAACTCGCCGAGCGCCGTTCTAAGGGCATGCTTACCAAAGCTGA
AX-181448296	Affx_309455388	AX-181448296:T:C	T	C	4	25.36	ACCAATCTTGTACTTCCACTAGGAGCCAACAAATGCCAAGTGGTTTTTGACTATTACCTTGAACCCTCATT
AX-416820762	Affx_308948617	AX-416820762:C:G	C	G	4	25.36	ATGTAATTCTTTTGCACCCATTGAATCCTAGCATGCCCAGTTGAATCCAAAGACTGTTTCATCCATGATTG
AX-181481372	Affx_310451936	AX-181481372:A:G	A	G	4	26	GATGTTGCATTATTGTCATCAGTTTCACTTAATCCAGAGACACGTTTAAAAATCTTTATTACAGCATCCAT
AX-181438810	Affx_309637447	AX-181438810:A:G	A	G	4	26.31	GTTTTAGTGATGGATCTGCTTGGACCTAGTCTTGAAGATCTTTTTAACTTTTGTAGTAGAAAGTTATCACT
AX-181161945	Affx_308523753	AX-181161945:T:C	T	C	4	26.31	CAGAACTCTTTCGATGGCATAAAGAAGGTTTCCCTCAAAAGGATGCTGGGAGTTTTGTACAATAGGATTGA
AX-181194797	Affx_309117428	AX-181194797:T:C	T	C	4	26.31	TACTCTCAAGAATTTGATGAGCCCTTGTCATGTTTCTTGAAAGAGGAGACTCAAACTTGAACTTAACAACT
AX-416770062	Affx_309637455	AX-416770062:A:G	A	G	4	26.31	CCTTACAGGGAAAATAAAAATTTGACCGGAACTGCAAGATATGCTAGCATGAATACTCACCTTGGCATTGA
AX-181445151	Affx_309709624	AX-181445151:A:G	A	G	4	29.7	GCAACAATTCTTTATTTTGGCAATTATTATCGGAAAGACCCTAGAGAACGGGCCGGGCTAGGAGCCTCTGC
AX-181490911	Affx_310253399	AX-181490911:C:G	C	G	4	29.7	AGAGTCTTCTGAACAAAATATCTTGAAACCAGGGACTGAAGTTTCTTCAGAAAAGAAAAAGAGGAAACTTG
AX-181471377	Affx_310147364	AX-181471377:T:C	T	C	4	30.34	CATCATCTAATAGGAAAGAAGTACTGACAGCATTACTAGAATCCTCCGCAACCATAGCTCTCATGGTTGTT
AX-181470287	Affx_310107326	AX-181470287:T:C	T	C	4	30.34	GCAGCTTCAGCCACATCAGGAATCACCATTTGAGCCGTCAATGCAGCTGCTGTCAGCCCTGTCACAACTTT
AX-416825743	Affx_310684417	AX-416825743:A:G	A	G	4	32.28	GCATTCCTAATGGTTTCCACCATCTCACTTTTCTCATCTTTCATCGGCTTCTATTCCCACCTCACACACTT
AX-181487389	Affx_310459573	AX-181487389:A:G	A	G	4	32.28	GTGGATGACGAGGAGGAAGTGGACAAGGAGGAGATATTGACCTAGAAGTCGAACTCTTCACTTCATCACTA
AX-181147840	Affx_310442300	AX-181147840:A:G	A	G	4	33.56	TCATAATCCATTTGAAACCCGTTTGTGTTTTTGGCAGATTGAATTTGGATTGGTCTTGATCGATTCAAGTT
AX-181494397	Affx_309815489	AX-181494397:T:C	T	C	4	33.56	GGGGTTACTCTCAATACTGAGGCGTTTGAGAGAGGCGTTTCGGCTATTTCTAAACTCGGGAAGAAAGGTGG
AX-416767246	Affx_308543943	AX-416767246:T:C	T	C	4	33.56	TCAGAAGCCTTCACTGGATCAGAAACGGTTGTAATCGTTTTATAGTAGGGTGATTTCGCAGCAACTCTGTT
AX-181161509	Affx_308511811	AX-181161509:A:G	A	G	4	35.2	CTCGTGAATCCAGACACATGTATAGAAGGACTAGAAGGTACAATTGTGAAGGGTCTAGTATCAACCGGTCT
AX-181161507	Affx_308511809	AX-181161507:T:C	T	C	4	35.2	GTTTCCGATTGCCTCGATTTACTCGACTTGTCTGCCGACCAACTTAGTTGGTCCCTTTCCGCCTCTCAAAA
AX-181445414	Affx_310255521	AX-181445414:A:G	A	G	4	35.51	GATTTTGGTCTTGATATTCCATCAAGAGCAAAGTGATTACCAAAGTGAATCTCATGAAACAGTCCTGGGAA
AX-181195386	Affx_309128971	AX-181195386:T:C	T	C	4	35.51	TTCTGAATTCTCACATTAGGACCACTTTTACACTTCCCCATACACTTACATCCAACAACAGAACCAACACC
AX-181157556	Affx_308452227	AX-181157556:A:G	A	G	4	35.51	TAATAAGATTCTTTTCAGTAAACTTGAGTGATTCAACCTCCTCTTGTGATTTAGCTGCCTTAATTTTGGCT
AX-181494546	Affx_309712729	AX-181494546:T:C	T	C	4	35.83	TTTGGAGGAAAGATGATACTAGAGAAAGATTATACCGGAGGTGAAGTCATAAGTGTATTTTTCGCTATACT
AX-181179322	Affx_308833626	AX-181179322:T:C	T	C	4	35.83	AATGTGAAGGCTTGGGAAGGACGGGCTTATGACTACTGTATGGAAAACCTTAAGAATATGGGCTTCCCTGT
AX-181470515	Affx_310322263	AX-181470515:T:C	T	C	4	35.83	GAGCTTGCAAAATACGCGTTTTATCTTCCACCGCACGGTCTTTGTCTTGTTTCTATCAACTATAATGAAAG
AX-181483326	Affx_309684667	AX-181483326:T:C	T	C	4	38.48	ATAAATAATGTTCTCTCGAGTGTTGGCATCTCCTGCCTTGGTTGTATAGGCTTTGATAGCCATATGATGTT
AX-181443429	Affx_309684646	AX-181443429:T:C	T	C	4	38.48	TTCTGTCGGTTTTCATAGTACATAAAGTCATCAAGCAGAGATGTCTTCAAAGTATAATTTTTGAATATCTT
AX-181484908	Affx_310401163	AX-181484908:C:G	C	G	4	38.48	AAGCAAGGCATGAAATTCAAGCTGAAGACCAAGGTCGTTGGAGTTGATACTTCTGGGGATGGTGTGAAGCT
AX-181482959	Affx_309800259	AX-181482959:C:G	C	G	4	38.48	ATGAATGAGGAATATGGTGCATTTTGACTCGTTTCCTATTTCTTGTTTTCTTTCAAAAAGAGGAAGACATA
AX-416824226	Affx_310309092	AX-416824226:A:G	A	G	4	40.45	TTGTTGACAATCTATCAGATTTAGTAGATTATTGGATAACATTTAATGAGCCCCATGTTTTCTGTATGCTT
AX-181497539	Affx_310309104	AX-181497539:T:C	T	C	4	40.45	AGTCGCTTCTCAAGATTCATTATTCAACCATTACCCCTAAAAAGGAAAAAACAATCTCAAAAGAAGGAATT
AX-181462268	Affx_309731005	AX-181462268:T:C	T	C	4	43.67	CTTTTTGCCTCTTCATATTCTTCTCCTCTCTTGTTCCCTTCTTCATCTCACTCAATCCTTCACTCTTTTAA
AX-181165416	Affx_308580928	AX-181165416:A:G	A	G	4	44.31	TCGTATTCTATCAATGCAAGAGACTGAAGGAGAACAGCATCCCTCGGATTCAGAGCATGGCCTATCTTCAG
AX-181486720	Affx_310767981	AX-181486720:A:T	A	T	4	44.63	TTTTCTTGATAACATTAGTTTAATGCCTTTTAACAAATTTTCTAACCCATTACCGCCTCCTCCAGAGAATG
AX-181492111	Affx_310767750	AX-181492111:A:G	A	G	4	44.63	GCAGACGCTGCATCCTCTTCATCACTGTCCTCATTAAAGTACCGTTCCTCCTCTTCTCTCTCCACAGCACG
AX-181488003	Affx_309940441	AX-181488003:T:G	T	G	4	44.63	AGATATACAGCTCCTTCATTCATTCCCCAAATAAGGGCACCACTAAGAGCCATCAGATACGCTCCACGGTG
AX-181486990	Affx_309437277	AX-181486990:A:C	A	C	4	44.63	TTTTCCGTTGTTTCCAATAACCTGTGTACAATCCGACACTGCTTTTTTATACTCTCCAACTTCTTTGTAAC
AX-181487499	Affx_309641999	AX-181487499:T:C	T	C	4	44.63	GTTCCAGACGCGAGCTCCCAGACTAGTCTCTTCCCCGATCATTACGGACAGGAGGATCTTATGAGTGTACT
AX-181151280	Affx_308324552	AX-181151280:T:C	T	C	4	44.63	TGTACATTGCTGCAATAAACCGGGTGAATGTTATACGCAGGGGCATTCAAGAATGTAAGATTTGAAACTAC
AX-181500221	Affx_458762612	AX-181500221:T:C	T	C	4	44.95	GATGTCGTCAACACTAAAACCATGCAACCTGTTCCCGCAGATGGTAAAACTGTTGGTGAGATCGTGATGCG
AX-416822537	Affx_309693991	AX-416822537:A:G	A	G	4	44.95	ATCAATTGTTCTTCCTCAGGAAGGTCACAAAACTCATCAGGAGATATCTGCAATAAATCCATGGCAGTTTG
AX-181487903	Affx_309437309	AX-181487903:A:G	A	G	4	45.28	TCCGAAGACGCCGCAGCACCAGAACCACCACCACCACCTCCAGAAGAAGCAGTTGAAGATGCAAAAAACAT
AX-416819155	Affx_308444840	AX-416819155:A:G	A	G	4	45.92	TGAAAGCTTCTTGTCTGTTTCCCATCACCATAAACAGTCAATGGATCCTTCCTCAATGCCTGAGCAACGAA
AX-181465065	Affx_310392572	AX-181465065:C:G	C	G	4	46.56	AAAAGCAAAAGCAAAAGCGAAACCCTGAAAGTATGCAAAAGTAAGCGTCGCTTCGAATATCCCTTTCCGTT
AX-181486162	Affx_310186922	AX-181486162:T:C	T	C	4	46.56	ATGCTTCTTAGTCAGAGAGTACAAGAGATTGCTGCCGATACATGCAGAGTTTGTTCCCTTATGACTATGTC
AX-181482479	Affx_310186925	AX-181482479:A:G	A	G	4	46.56	AGTGGTGGCATTCCAGTACAAATGTTAGAGACGCCAGAACATGCCGTTGGTATAGAATGGGAGAATGACAA
AX-181458942	Affx_310324523	AX-181458942:C:G	C	G	4	46.56	AATACCAAGTTTACCACTTGAAACAACACTTTCATCATCAATTTCACTATCCCCATCCCCATCCTCTTCCT
AX-181492944	Affx_310419642	AX-181492944:A:G	A	G	4	47.2	TTAGATTATGTTGAGAAAACGACGCCCAATGGAAGATGTGTTGTACGTGTGCAGGTGATGAAACTTCTACC
AX-181491636	Affx_310419649	AX-181491636:C:G	C	G	4	47.2	AGTTGATTGACACGGTCAGACGACGGAAGGGCCTTCCTGTGGAGGAAAAGGTAGTACAACATGGAACAAAG
AX-181170491	Affx_308661832	AX-181170491:T:C	T	C	4	47.2	GTGCAAGGTTTGGTTTTGAAGATATCCAGAGGTTCCTGTTTAAACCTGAAATGAATGTGTTGGTTAACTTG
AX-181193246	Affx_309090342	AX-181193246:A:G	A	G	4	47.2	AATCGGAAAGAGATTTCCTTCCAGAACTATGCTCAACTGCAGAAGCTAGATTTTGTCTAGCTACGGAGTCA
AX-181173782	Affx_308747719	AX-181173782:C:G	C	G	4	47.2	CCTGATATGAATTGCAAAGATAAGTTTCTTATTCTCAGTACAGTTGTTCCCTTTGGAACTACAGAAGATGA
AX-181442507	Affx_309892960	AX-181442507:T:C	T	C	4	47.2	CTTGGGGACTCTGCTATGAATGCTGTAAGCTGAAACCCAAATGAGCAAAAGTACGACAATGCTACCAAACA
AX-416824667	Affx_310405812	AX-416824667:T:C	T	C	4	48.48	GGTTTCTCGCTCTTTGCTATTTGTGCCATTGAATCCGTTAAAGCGCACTCTCTTTATGAATCTTCTTCTTA
AX-181485696	Affx_310294582	AX-181485696:A:G	A	G	4	49.78	TAAAGGTGCAATCAAAATAGCTGTAGACATGGTTAATGAGGGCCTTGTTGATATTCGTTCTTCGATCAAGA
AX-181148435	Affx_458762424	AX-181148435:T:C	T	C	4	49.78	ATTGTAGGCACTGGAGGGGGATGCTCCGATCAGCACGATAGCTGTGTGAGATGGGCTTCCCTTGGAGAATG
AX-181177201	Affx_308801512	AX-181177201:A:G	A	G	4	49.78	AAAGGAACTGAAAACACATTTCCTTTGTCTTCTGCATTACTGCTTATGTGTCCCCCCATTACATAGACCTC
AX-181189643	Affx_309004728	AX-181189643:A:G	A	G	4	49.78	ACCGCACGGCTTCTACATTTCAATCCAAGAGGCTCAACAGCCTTTACCATCTTCTTCAGCATCTCGTTGTT
AX-181461345	Affx_310550388	AX-181461345:C:G	C	G	4	49.78	GCCTGATATCGCATCAACACAAAATTACCTAATGGCGGAGAAAACACCACCCCCTGCTTATCTGGACCTTG
AX-416822997	Affx_309866454	AX-416822997:T:G	T	G	4	53.36	ATATGCAGTAATTGGAGCAGTAGGATCTGCTTCCCGTGGCATTATCTCAGAACCTCTGCCTTCACTTATCA
AX-416772474	Affx_310463728	AX-416772474:C:G	C	G	4	55.03	GGAGGATAAGGTGCTCTGTCGCGTAAAGCTTTATACGCTTCAATCACCAAAACTACTTCATTAGCAGACTT
AX-181190240	Affx_309016080	AX-181190240:A:G	A	G	4	56.35	GACGTAGACGCAGAGTTCCAAGATATGCTTGATGCAGGCGAATTGGCAAACTCGATAAAGCACCCCTATTG
AX-181464542	Affx_309943140	AX-181464542:A:G	A	G	4	56.35	GTTAGACATACTAAGGAGTGATTCAATGAAAGAACAATCAGAATCATCGACCCCTTTGTAAGCATCCTTGA
AX-181483079	Affx_310467312	AX-181483079:T:C	T	C	4	56.35	GTGAGAAGAGCCCTTCTAATCATGCACCAGAGAGACGAAGTGGAGTACAAGCGTGAGAGGCGTGTTGTATT
AX-416823385	Affx_310021837	AX-416823385:T:C	T	C	4	57.67	TTCCGCAACCTCCATATCCTTTTCTGTCATTTCCTCTCTCGTCCCTTTCTCTCACCTATTTACTCCTAACT
AX-416824482	Affx_310366413	AX-416824482:T:C	T	C	4	59.99	ATGATAGGTTTAAATTTGGTTTCACTCATGGATGCCTACCAATGCAAAGATGGGATGAGCTAAACAGCTTT
AX-181487436	Affx_310772336	AX-181487436:T:C	T	C	4	59.99	GCGATGGGTTATGACGTGGAAGGGAGAAAGCAAGGCGGTGACGCGGCGATGAGTTTCTGCGTTGGCGAGAC
AX-181484627	Affx_310772322	AX-181484627:A:G	A	G	4	59.99	GCCTTTGCTTTGAGGGAAACAACACACCGTTCTTCATCACCGTAGAATCGGAGACGAAGAACGGCGCGACG
AX-181488730	Affx_310043510	AX-181488730:A:G	A	G	4	62.62	GAGATGTTCTCCTACGGAAACTTGAAGAGAGGAACAATATACATGCTGGAGAATGCGACAATTCAGGTATT
AX-181484833	Affx_310560805	AX-181484833:A:G	A	G	4	62.62	CTTTTGAATATGGAGGATCCTGTTCCAGCAGCTGCAGAGTTGGATGAGAAGAATGCCTTGGCTTTAGCCAT
AX-181195776	Affx_309138530	AX-181195776:T:G	T	G	4	66	CTTGGTTATATTGACAAAGGAAATGAACGTATCCTGATTACGGAGTTTGTGCCAAATGGTACTCTTCGAGA
AX-181497651	Affx_310027075	AX-181497651:A:C	A	C	4	66.96	ACCTTTTCCACTAAAGACCTCGGCGACAAAACTTTAGACTTTTCCGGCACCTTTTTCGGTGACACAACATT
AX-181500220	Affx_458762611	AX-181500220:T:C	T	C	4	68.24	AATTCTAGAGGCAATGTAGAGGGTGAAGATCAGAACTTAGA
AX-181472862	Affx_310755139	AX-181472862:T:C	T	C	4	69.54	TCGGCTCGATGAGCATCCTTATGACACTCCCATATCAAATCCGCGTAAAGTGACAGAACGTTACCATCATT
AX-416823499	Affx_310055326	AX-416823499:A:T	A	T	4	69.54	GATTTTCCCATAAGATCGGCTAGATTATAAACTGTAATCAATATTATCGGATACCAATCCTTAAGAACCTT
AX-181490801	Affx_310399748	AX-181490801:T:C	T	C	4	69.54	TATGAGGTTGGTCGAACTATCGGTGAAGGTACATTCGCGAAGGTTAAGTTTGCGAAACACGGTGAAACAGG
AX-181174913	Affx_308766565	AX-181174913:T:C	T	C	4	70.82	TGCATCACTCCCATCAGATATGTCACCAAGTTCACCGCAATTCCCATGGTCGATAGCCTCTCAACAATTTC
AX-181182373	Affx_308879729	AX-181182373:A:C	A	C	4	74.08	CTGGTTCCGGCAACCGCATACCAGATCCCGATCTCAGGAAAAACTCTTCCTCCACCAACTGGTGGACCCCG
AX-181448934	Affx_310093439	AX-181448934:T:C	T	C	4	74.73	TCAAGAATCTTTCTCTGAAACTCAAGATTCTCCTCCGTAAAAGTACTAATCAACCGAGACTGATCCATAAA
AX-181500219	Affx_458762610	AX-181500219:T:G	T	G	4	74.73	AGAGTTCAGATTTTAGGAAGCTAATTCTGCTTTCTGGTGTACAAGTGGTAGGTCTAGTTTAGGGGCAGTTT
AX-181194984	Affx_309120584	AX-181194984:T:C	T	C	4	75.39	GTTACGATTACTACTGAGATGGTTTATATTAAGCACATGGTTATGAGTCTTGGCTTGAATACTTGGGGTTT
AX-181474702	Affx_310367430	AX-181474702:T:C	T	C	4	76.03	GTTTATGATATGAGTGATCCCGATAAGAACTGTAGCGAGCAAGATGTTAAACGGCAAACATTGTTAGACCT
AX-181183079	Affx_308889705	AX-181183079:T:C	T	C	4	76.03	TACCATGAGGGAGCATCTGGGTATAATACATTCAACGGTTACCCTCCCGATATTGTTAAGAAAATGCCTAA
AX-181473093	Affx_309886742	AX-181473093:T:C	T	C	4	76.67	CAAGAGGTTAGAGATGATGAAGGGAGGAGAAGATTCCATGGTGCGTTTACAGGAGGTTTTTCTGCTGGTTA
AX-181492807	Affx_309912634	AX-181492807:A:G	A	G	4	77.31	AACGATAAAGAATCTTGAATCGGAACAATCTCGTAACGATCGGAAGAGTCTTTTCTTTTGACTAATTGAAC
AX-181491036	Affx_310660179	AX-181491036:T:C	T	C	4	79.29	CGTAAATCCAAACGCTCAAACAAGCCGAAAAACTCCTCCTCATCGGAAATCGCTGATTTGCCGACATCTCC
AX-181457061	Affx_309932410	AX-181457061:A:G	A	G	4	80.9	AAGGAGATAGTAAAGTTATTTAGCATAAACTTTTCACTTGCTATCCTCCAAAATAAATAAACAGCAACATT
AX-181488632	Affx_310450237	AX-181488632:A:G	A	G	4	80.9	GTGCTGAAGCAAAATCAAATGGAAAATAGACATCCAGAATCTCTCGGTCACAGTTCTGATGCTGTCATTGC
AX-181168526	Affx_308635200	AX-181168526:T:C	T	C	4	80.9	CTGGATGAAGCCACCAGTGCCTTAGATGCTGAAAGCGAATACTTAGTGCAGGATGCTATGGATTCTATCAT
AX-416771100	Affx_310049601	AX-416771100:C:G	C	G	4	83.2	GGTAGAAATGTTTTGGATGTTCATAAGTTGAGGGACATTGGGTTTATTGTATACTCAATTGGGAAGCCATT
AX-181494688	Affx_310373776	AX-181494688:A:C	A	C	4	83.84	TTTCTTTGTTGTTTTCCATGGTTTTTCTTCATCGGAGTGCTGGATGCCATATTTGCAGAAATCGTGACAGG
AX-181468570	Affx_310463881	AX-181468570:A:G	A	G	4	83.84	AGAAGAAGTTGCTATGAGCTTGATTATGCTTAGTAAAGATGTTAGTCCTTGGAGTGGTCTAGCTGAATCTT
AX-181465592	Affx_310254570	AX-181465592:T:G	T	G	4	84.48	AGTGTGCGGTTTATGGCAAGAGAAATTATGATTCTGAGAAGACTTGATCATCCCAATATCATTAAACTGGA
AX-181492731	Affx_309769753	AX-181492731:A:G	A	G	4	85.12	TTTTGGTCTTGGGCAGCAGACACACAGGAGCTTAGATGATGTTCGGATGAATCTCGAAGTTCTCAAATACT
AX-181160894	Affx_308501659	AX-181160894:T:C	T	C	4	85.12	CCACTAGATAATAGGAGACCCAATCCGGAGCAATGCCCGCTTTATCCATTGCTTCAAGTATTTGACAAGAT
AX-181473005	Affx_310114483	AX-181473005:T:C	T	C	4	85.76	GATGTCATGGATATGGTCCTTATCACTCAATACTTCGATACGATGAAAGAAATTGGTGCTACCTCCAAGAC
AX-181155156	Affx_308398046	AX-181155156:T:C	T	C	4	85.76	GCGACTGGTGCTGCTCGAGGTCTCACTTTTCTACACGACTCTAATCAACAAATTATCTACCGTGATTTCAA
AX-181484325	Affx_310612637	AX-181484325:T:C	T	C	4	85.76	AAGGGAATACCCAATGGTGTCGATCATGAGAAGAACGGGAACAAACGGGCTCCTGTTGATGTCAGTTTCCT
AX-181483941	Affx_310332509	AX-181483941:T:G	T	G	4	85.76	TGATTTAGTGCTAAATTCTGAGTGACCTCTCCGTCGTAGGTATTCTTCAATCACAGGTTTCCCTACTTCTT
AX-181483987	Affx_310332504	AX-181483987:A:G	A	G	4	85.76	GTCTTCCTTGCTGGAACACAATCGACCCCTTGGCCACCTCAGCAAGTGAAATAGTTTTCCCAGCTTTCTTC
AX-181459267	Affx_310114367	AX-181459267:T:G	T	G	4	85.76	AAGACAAAGGATAATGTCTTTGTCAATGTTGTTGCGTCTATTCAATACCGTGCCTTGGCTAACAGTGCCAA
AX-181469843	Affx_310208751	AX-181469843:T:G	T	G	4	85.76	TCTTTGAAGAGTTTAAACCTTTTCCATGGAGGGGTGGCTGATAAACAAGCTGGAAAATACAGTGGAGGGAT
AX-181491403	Affx_310365390	AX-181491403:T:G	T	G	4	85.76	GATAATGTAGAAGATGAAGAAGAAGAAGAGGAGGAGGATGAAGACGACGACTCGGCAAGCATGAGTGAGGA
AX-181455118	Affx_310648269	AX-181455118:T:C	T	C	4	85.76	GATTTCTATGGTTGGGTATTTCCAAAATGTGACCACGTTGCTGTTGGCACTGGTACCGTGACACACAAGGG
AX-181165197	Affx_308579216	AX-181165197:T:C	T	C	4	86.4	TTCTCTGTAACCTTAGCAGCGATAGCGCGTAGATACCCAGCACGAACAGCGCCAGAAGCGGTAGCCCAATC
AX-181447579	Affx_310120776	AX-181447579:C:G	C	G	4	86.4	GATGAAATGCCTACCCATGGCGTTCCTCGGAGTGTCTTTGCTTATACTGCTGTTATTAATGCTTATGGTCG
AX-181487541	Affx_310706038	AX-181487541:T:C	T	C	4	86.4	CCAGAACTCGCCAAATACCGCAAATCGCAATCAACCGACGACACATCACCACCGGAAACCGTTCTCGACGG
AX-181489567	Affx_309653052	AX-181489567:T:G	T	G	4	86.4	CGCTTAAGCAGCTTCTGAAACTTCGGCAACAGCTTGGCCAGCCTAGCCGAGTCCGGATCCGGAGCTCCGTC
AX-181173410	Affx_308743991	AX-181173410:A:G	A	G	4	86.4	AAAAAGATTTATTCGAGCATCAACATCAAATGTTAAATTTTCTGAAAGCCAACGCACTCCCTTCTCAAATT
AX-181152179	Affx_308343573	AX-181152179:A:G	A	G	4	88.34	AATCCGTCGTCGCGGCTATCCTCGTTCTGTCCCTCATCGAAGTTCAAGGCGTAACTCAATGGATCGTATTG
AX-416821809	Affx_309382013	AX-416821809:A:G	A	G	4	89.64	GCAACTTGACACAGGAACCGAGTTTGCTTGGAATCAAACCGGTGATTAGATTATTCCGGAGAACCAGTTTA
AX-181497545	Affx_310303955	AX-181497545:T:C	T	C	4	90.29	TTTTCCTCCTGCAGAGTTCTACATTTAGCCATTAGCAACCTCCCCATCTTGCTTTGGGAAGTAAAGTTTAC
AX-181195545	Affx_309134526	AX-181195545:T:C	T	C	4	90.93	CCCTCATTCCTCCATTACGCCAAACAACATTCCATCGATCTCATACAAATCGACCTCACCATACCCTTATC
AX-181195553	Affx_309134764	AX-181195553:A:G	A	G	4	90.93	GGTGCCGTTTTCGCAAATATCCAACTTGGGTGAGGATGATGGTGGTGGTAGTAGTGCTGTTGATAAGGCTG
AX-181192751	Affx_309081339	AX-181192751:A:T	A	T	4	90.93	TTCCCATTAGCGTCGGTTACAATCCAATGCCTTCTAAGAAGTTGAACTGTGTCATCTGAGTTATTGGTAAT
AX-181192927	Affx_309084730	AX-181192927:T:G	T	G	4	91.57	AATGAACTTCATGTTCTTCAAGATCACTTTTAATTGCAGCTGAACTTTGATCAAAGGGTTTGATTTCATTC
AX-181192909	Affx_309084707	AX-181192909:T:C	T	C	4	91.57	ACCCCACCGTTCCTCTTACTCTACTTTCTCCTCCTCCTCCTCCCCCTACTTATCCCCTCCACTCTCGCCTT
AX-181179859	Affx_308840167	AX-181179859:A:G	A	G	4	91.89	ATGTCCACCTCATCAATGAAAAGCAAAGAGGTGGCATCAAGAGCAGCATGATGAAAGAGCCATGCAGCTTG
AX-181492617	Affx_310182296	AX-181492617:T:C	T	C	4	91.89	TGTGTGTGAACAAGATTTAGGAAATGATGCAATCGCACAATTTACACATTCAACCTCGCGAAAGTGGGGAT
AX-181467165	Affx_310098397	AX-181467165:C:G	C	G	4	92.54	GGTGAAGATCGACGGTGAAGGGAATGTGAGATTAACGGCTGATAGTGACTCGGAGATCACGAAAGGTTTTT
AX-181488119	Affx_310098398	AX-181488119:T:C	T	C	4	92.54	GTGCTAGGTGTGGACTTTATGTCAGAAAATGTTCGCGCCATCCTTGATCAAGCCGGTTTCAATGAGGTCGA
AX-181444700	Affx_310022981	AX-181444700:A:G	A	G	4	93.18	TTATAGTCAGGAACTTTGACATAGTCAGGTGAAACAAGGAGTATGTTTTCAGGCTTCAGATCAGTGTGGAT
AX-181469277	Affx_309937941	AX-181469277:A:G	A	G	4	94.14	ACATATATGCTTGGGGGTCCAACATTAGTAAGTGTACGAGTAACATTTAGAGGTTGTCCAATCTTTAAGTT
AX-416818908	Affx_308355470	AX-416818908:T:C	T	C	4	94.14	AGAGAAGATGCCATTGAGTATGCGAAAAAGCATAACGTTCCTGTTCCAGTGACAAAGAAATCCATATATAG
AX-416772832	Affx_310560111	AX-416772832:A:G	A	G	4	94.14	CAGTATATTAATTGGGATGGTGTTCATCTTACAGAAGCTATGTATAAAGTTGTTTCTGATATGTTTCTTCA
AX-181448659	Affx_310203917	AX-181448659:T:C	T	C	4	94.14	AGAGGGCCTTGAATCTGAGCAAAATGCTTTGAATTCCATTGCTGCTAAATCCTGTGGCTCTCTTAGGGATG
AX-181178169	Affx_308817245	AX-181178169:T:C	T	C	4	94.14	CCGGATGCTTATTTTCCGTTGAATAAACGGTTTTCCTCCGGCGGATCCTTCGTTTCTCAGTTGTAATACTT
AX-181168078	Affx_308624551	AX-181168078:A:G	A	G	4	94.14	ATAATAGAAGCTTCTGAAATCGACCAAATGAAATAATATTTCCAGCGTGCTGTTTGGCCAGACATATACTG
AX-181178171	Affx_308817333	AX-181178171:T:G	T	G	4	94.14	TATTCTTTCCATGGTTGACTTATCATATGCACCAGGTGAGTTTCTGACTATGCAACAACCTCCTCTTCCGT
AX-181188697	Affx_308983870	AX-181188697:A:G	A	G	4	94.14	ACACCTTTTGTTGAATGGGGTTCTGACGGAAAAACACCCAGGCAAAGTCCTGCTGGAACATTGACATTTGA
AX-181188700	Affx_308983874	AX-181188700:T:C	T	C	4	94.14	TATGTTCCAGCTGAAAATAGAGCGAAGTTTTGGTACGCAACTGATTATGGCATGTTTCGCTTCTGCATAGC
AX-181463986	Affx_309559570	AX-181463986:T:C	T	C	4	94.14	CTCTTCAAACTCCTCCCACCCTTCTCCCAAAACTCCTCATCCTTGATCTCTCCCAATGTCTGTGCTGTTGT
AX-181481716	Affx_310725416	AX-181481716:A:G	A	G	4	94.14	GGCCAGACAGAATGCAAGTATTATCAAAGATCTGGAGGTTGTAAGTTTGGAAAAGCCTGTAAGTTCAACCA
AX-181483299	Affx_309630517	AX-181483299:T:C	T	C	4	94.14	TTATACGAAACCCTAGTTGCCGATTCGGTTTTGGACATGGATCGTGCGCTCTTGGACTCTATGCGTGCTAA
AX-181490951	Affx_310704484	AX-181490951:T:G	T	G	4	94.14	GATAGAGCTTGAAGCTTCTGCTATAGCTGTTGCTGGAGTAAAATCCACTTCCATATTACCTTCATCAATAA
AX-181482134	Affx_309767561	AX-181482134:A:C	A	C	4	94.14	CTTATTGAATCTGCTGATGATCTTGCAGTGGATATATTGGATGCAGTTGACATCCTTGCTTTATTCCTGGC
AX-181193059	Affx_309087788	AX-181193059:A:G	A	G	4	96.08	ACTCACATTAAGGCACTTCTCATGGACATGGTGGTAGGTGGATCAGACACATCTTCTAACACAATTGAGTT
AX-416771818	Affx_310308277	AX-416771818:T:C	T	C	4	96.73	TGCCTGGCAGATCTCGAGTTTGATTATATAAATCCCTATGATTCCACATCTCGAATAAACAAAGTGCTTTA
AX-181484536	Affx_310308280	AX-181484536:A:G	A	G	4	96.73	ACTGATGTTACAGAGATATTCAACACGCTCTCTCGAGAAAAGAAGCAACGGCTTTTCAAACTCTTCTATCT
AX-181443714	Affx_310329820	AX-181443714:T:C	T	C	4	98.7	GCACTATATCTACTTCATTGCAAGTTCTAAACCCGCTTCACGCTCCCAATTTGCTTTCTAAGAACAAAAAG
AX-181147619	Affx_308930900	AX-181147619:T:C	T	C	4	98.7	TGTGTGGTACTGGATCAAAATGGTGTTGTTGTTTTCATTCTTAGGGTTTTTGGCTGTTGCTGTGCTCAAGT
AX-181489279	Affx_310329824	AX-181489279:A:T	A	T	4	98.7	CTCACAGAACAGGCAAGAGTTCCCGTGGGAAGAATAATTTTGGAATTGCCCGCTGGAATGTTGGACGATGA
AX-181164005	Affx_308555197	AX-181164005:A:C	A	C	4	101.97	ACAGCACGAATGGAGGGCTCTCCCTGCTCTTTCGGAAGCTTCAACTTCTTAGTCTTCTTCTTCATCTCCTC
AX-416820062	Affx_308745522	AX-416820062:A:G	A	G	4	102.62	TTGGTTTCACCACGGGCTTGATTTTTAAAGACCACATCATCATCCCACCTTCTTTTGACATTGAAAGATGT
AX-181491171	Affx_309747188	AX-181491171:A:T	A	T	4	104.9	TAAGCATGTACAAAAAACTGAAACAGAAATCCAGTAACGGTAAAAACGGCGGCAAGAATAAGCAATTTTCT
AX-181166679	Affx_308600643	AX-181166679:A:G	A	G	4	105.54	TATGTGTCTCCATGATATTTCGTGGATAAGCGCTCAATGAAAGAACGGAATTGTGAATACGACATATCAGT
AX-181497365	Affx_310541402	AX-181497365:A:G	A	G	4	106.18	ATATTTGTTCCTACTACCTTTTCTTAGGGGACGCAAATGCAGTCTATGGTGTTATAAACATGAGATTACAA
AX-181192414	Affx_309072399	AX-181192414:T:C	T	C	4	106.18	CCACGCAGCATCTCTTTCCCTATAGCATTCTTAGCCTCAGGCCTATCCAACCTAACCTCAACAATCCCAGA
AX-181464626	Affx_310027095	AX-181464626:A:G	A	G	4	106.18	CTTCCAACATGGAAAGACCATCATCATCTTCTTCAACAGTGTTCTCAGAGAGAATTTTCAGTACATCAAAA
AX-181482817	Affx_310123452	AX-181482817:A:G	A	G	4	106.18	ACTCCTGCATACATTGCTCCAGAGGTTCTGTCACGAAAGGAGTACGACGGAAAGACTGCAGATGTTTGGTC
AX-181192410	Affx_309072229	AX-181192410:T:C	T	C	4	106.18	GCATTAATCTTTCGACCAGTAAAAATAATATCCTTCGCTATTGCTTTCCCAACCAATCTAGGTAGTCGCTG
AX-416819243	Affx_308471324	AX-416819243:T:C	T	C	4	106.82	TCCATAATTTCACATGACTTGCAAAACCAAACTCACGGTGAGCATGTGAAGGCTTGTTTACAAGATTGTTT
AX-181204392	Affx_309343734	AX-181204392:A:C	A	C	4	107.78	TTCTTCATGAATCTCTTGATATCCCCCCACAAGAAAGTAATCTCGCGATACATACCGAGAGAAGAATATCC
AX-181198736	Affx_309199184	AX-181198736:C:G	C	G	4	108.1	CCATTTTGCTGCCCAAGTGTGCGTAATCGGGATTGCTGTTAAAAAATTCACGCTCTCTTTGTCGAGCAGCA
AX-416825661	Affx_310663967	AX-416825661:T:C	T	C	4	109.73	GTGCTTCTATATCCCTCAGGGTTAAATGCACCAAACTTGAAAGAGTTGTTTGTGTAGCCTATTATTACACA
AX-181491393	Affx_310198299	AX-181491393:A:G	A	G	4	109.73	AATACGTTGATAGAAGCAACGGGAAAGGCTGGGAAACCGGGATTTGCGAGGAGCTTGTTTGAAGAAATGAT
AX-181159003	Affx_308472846	AX-181159003:A:G	A	G	4	110.38	GAATTAGGGCCACCACATGATGATGTCAACAAAAGAAAACTTGCATATAGGCATCGAGTTATAGCCCAAAG
AX-181181404	Affx_308861851	AX-181181404:A:G	A	G	4	113.33	AGCTGCAAAGCATATTCCAAGTCCCACAATACATCACCCATTGAAGGCCTATCACTGCCATCATCTTGTAA
AX-181488376	Affx_310236743	AX-181488376:A:G	A	G	4	113.33	GTGTGATCAACTTTCCGCGATTGAACAAGGGCAGAATGCAAGAATACGTTGTGAGGCATTATAAGACAGCC
AX-181164474	Affx_308561987	AX-181164474:A:G	A	G	4	113.33	TATTCTTTTGGGGTCATGTTTCTTGAGCTTTTAACAGGAAAGATTGTAGTTTTGGATGATATGGGCCAAGG
AX-181455295	Affx_310734014	AX-181455295:T:C	T	C	4	113.33	TATAATGTCCGTGTGGCTTCAAGATACTTTAAGGGCCCTGAACTTCTAGTTGATTTGCAAGACTATGATTA
AX-416767176	Affx_308518031	AX-416767176:A:G	A	G	4	115.26	ACCAACCTAATAGCTTTACTCAAACTCTCTTTTGAAATCCAACCATCAGTTTCACCTCTTTCAACTTCAAC
AX-416767177	Affx_308518144	AX-416767177:T:C	T	C	4	115.26	GCAATATAGTCACAAAAGTTACCTTCTAATTCTCTCGTTGTTCTAATTCCTATAGCATCACTTCCTTTCAT
AX-181203141	Affx_309318850	AX-181203141:T:G	T	G	4	116.89	AGATCTTCTGAAATATATGGAGCAAACTCAGCAATGGTTCCAGCCGCCTTTTTATCCTGTGGACCATGGCA
AX-181203139	Affx_309318774	AX-181203139:C:G	C	G	4	116.89	TCCCATTCTAGGATACCAAGTGGCCTTGAAATACTCCATAAAATTGGGTTCATCAATGAAGTCCTCTACAA
AX-181174187	Affx_308752289	AX-181174187:A:G	A	G	4	116.89	ATTATTCAAGCGGGTGCGGATGTGTCTGGAGTTGCAACTAGCATGGTGTCAATGAATTCAACTGTGAAAAT
AX-181489971	Affx_310611490	AX-181489971:T:C	T	C	4	116.89	AACAAGAGGCCACACGAATATTGTCAAACCAGCAACCGGGACACAAACAGTTTCAAGGAATGGACCTTCTC
AX-181202202	Affx_309297109	AX-181202202:A:G	A	G	4	117.53	TTGCGTAGCAACACTTTGCAGCTTAAGTCTAACCAATCTGTTTCTAAGGCCTTTGGTTTGGAACACTATGG
AX-181461779	Affx_310710218	AX-181461779:A:C	A	C	4	117.53	TTCTTAGCTAATTTCTCACCATCTGCATTATCTCCAGTGTATAGCCCAGCAGCATTGGAACGCGCTGAATC
AX-181460973	Affx_310710214	AX-181460973:T:C	T	C	4	117.53	TCTGAAGAGAGATAACAGCTCGGTTAGTGAAATCCCTCACAGAAGAAGGTGCACTTCCAGGAAGAGTTTTA
AX-181491788	Affx_310651770	AX-181491788:C:G	C	G	4	117.53	CCACTCACATGGAGCGAGCAGCTCTCCAACATTACCAACAAGCTCGTCCGCTATCAAAGAGACAAAATGGC
AX-181459750	Affx_309610745	AX-181459750:A:G	A	G	4	117.53	GTTTGGTATGAAATACTTTCTTTTTCGAAGCCTGCACATGTTTTATCATTTGTTGGCTACCCATATGTGAT
AX-181157467	Affx_308449238	AX-181157467:A:G	A	G	4	117.53	ACTTCGAGAGATTTGTCATTTCTGCGCTTAGCTCTATCTCCATAATCAATTCTTGCAAAGTGTACAGAATC
AX-181202548	Affx_309306812	AX-181202548:A:G	A	G	4	117.53	TTCAACGATTCAGCGTTGAGTTCAGATTACGCATCATCTCGTGTTTCTTTCTCGAAAAACAACAACGAACC
AX-181492689	Affx_310440299	AX-181492689:A:G	A	G	4	117.53	GTATCAGTTCCATATTGTTTCCTCCAAAGAACCATATCTTCCCACATCTGAATCGTCTTGTCAGTATCAAA
AX-181184722	Affx_308915848	AX-181184722:A:G	A	G	4	117.53	TGGTGGTCATACGAATACCAAATCCCATTATTACCATCATAGTAAAGACCAGTATTCCCATCATAATAAAA
AX-181463441	Affx_309817871	AX-181463441:C:G	C	G	4	117.53	ATTATAGAGAGGCCAGAGGTAAACATAAACGGCGCCGTTACTAGTCTTATTGAGAAAAAGTTGAAAAGGAG
AX-181482870	Affx_309747240	AX-181482870:A:G	A	G	4	117.53	CTTTACGGAAAGCTTCCGGTGATTCGGATATGGTCAAGGGTTCTTCTAAGTCCATACTTAAGCACTGCCTG
AX-181463733	Affx_309810725	AX-181463733:A:G	A	G	4	117.53	CAAGATGATGCACCTATAAGGCGGTTGAAATGGGGAACTGCTAGTCTTATTGTCCGTGCACCTATAACTCC
AX-181487363	Affx_310392754	AX-181487363:T:C	T	C	4	117.53	CCATAGTGGAACTGGCTGGAGACCAAACTTTTCTGCTCCAGCAACAGGCCAACTAGTATTCAAATTCAGCG
AX-181486023	Affx_309522054	AX-181486023:A:C	A	C	4	117.53	TCGGAACAATTCTCGCCGCACATTTGAATAAACTCAGAGTACGTCACGCAATTCTGCTGGATCTTCCTCAG
AX-181151258	Affx_308324286	AX-181151258:T:C	T	C	4	117.53	CATGTGGTTTTTGGGAAGGTTGTGAAAGGGATTGGCGTGGTTCGGTCTGTTGAGCTTGGTGTTACGGGAGA
AX-181492433	Affx_310327583	AX-181492433:T:C	T	C	4	117.53	TCATTTGTAAAATACCTTTGAAAACACTCTTCCTCCTTGCAATGCTTGCATATGACATTATACACTTCAAT
AX-181447672	Affx_310210900	AX-181447672:C:G	C	G	4	117.53	ACTGTGGGAACTCCTGCATATATTGCTCCAGAAGTCTTACTGAGACAAGAGTATGATGGAAAGATTGCAGA
AX-416770212	Affx_309695295	AX-416770212:A:G	A	G	4	117.53	ATAAAGCCAACCCTGTCCTGTCCTCATCGAGTATAACAAACTGATTTTCATTGGAGCCAATAAATGCTGCG
AX-181183587	Affx_308897028	AX-181183587:A:G	A	G	4	117.53	GGAGGACTTTTCCGTAGTGCAACTGTGACGCCTGCAAAGCGATTAAAAGGAAAGAAGAATCGTAGGATTAA
AX-181173354	Affx_308742889	AX-181173354:T:C	T	C	4	117.53	CTAGAATCACGCCGTGTTCGGGTCAGCCCTTTTTCCGTTGCTCGTAGTTGTATTATACAAGGGACTCATTT
AX-181467687	Affx_309940799	AX-181467687:A:G	A	G	4	117.53	GGTAATGTTATATGCCCGAAAACGAAAAAGGAATTATCGCATATGTCGTTAACTCCCAACGTTGCTTTAAA
AX-181201104	Affx_309263398	AX-181201104:C:G	C	G	4	117.53	AGGTTTTTGCGTGTTTTTCTGAAATTCCAAGCTTTCGATATCTGGTTTGTGATTGGTTTTGTCCCTTCTTG
AX-181187173	Affx_308953568	AX-181187173:T:C	T	C	4	117.53	AAATTCGATGTGCACGGTGATATGAAAGCTGTTCCCACGGAGGTTCTTGAATCGATCCGGAAGAATAAGGT
AX-181493333	Affx_309803459	AX-181493333:A:G	A	G	4	117.53	AATCTTTGGACATTGTAAAGCTCCATGATTCTGTCATAATTTTCTCCCCACCATTTTTGAGCTTGCCATTT
AX-181151593	Affx_308330485	AX-181151593:C:G	C	G	4	117.53	TGAGTTTTAAACTTGCAACCGAGTTTCTTTCCCAGCGACGCCCTCCATCCACCGCCGTGTGCGGCGGGCTT
AX-181204958	Affx_309361321	AX-181204958:T:C	T	C	4	117.53	GTCGTACACGACGGTACCATGAAGGAATTCTCGTACGCCGTGAAGGTTTCTTATCTTTTACAATTATTCCC
AX-181482815	Affx_310392752	AX-181482815:T:C	T	C	4	117.53	CTAGAGTTAATGCTCGCGTAAGCAGGGATGAGTGCCGATTTTGGTTCTGCGCTGGTCCCTACTACTTGCTC
AX-181152297	Affx_308343815	AX-181152297:A:G	A	G	4	117.53	GCTCACACAGCCGCCATTTACGCCGCTCGAGCCGAACTCAAGCCGATCCTATTCGAAGGCTGGATGGCCAA
AX-181484831	Affx_309605367	AX-181484831:T:C	T	C	4	117.53	TGGTTGCTTGATATTTTAGTTGACAAACAAGCCGGCGATGAGTTTGCACTGTTATGGGCAAACCAGCAGGA
AX-181168169	Affx_308625565	AX-181168169:T:C	T	C	4	117.53	TCTGCTGCTACGGATTGTGGGTCGGGTCTTTTTTGCGGTAATTGTCCTGCTTTGGGATTGAACCAACCCAT
AX-181462361	Affx_310431713	AX-181462361:A:G	A	G	4	117.53	ATGCCACCTGCACCACAAGAGGAACAAATGAGAGCATCACAGCTATATAACTTTGCGGATCTTGACATTGG
AX-181488794	Affx_310316603	AX-181488794:T:C	T	C	4	117.53	CCCAGCAGTGCTATACTTTGCAGAGTGTGCTGCGCCGGTATTATCCTCTCCATCCGTGTAACTTGTGAAGC
AX-181461289	Affx_310475911	AX-181461289:T:C	T	C	4	117.53	CACCGTTCTTTGTTACAAAATTGGCAATCAAAACTCTGCCTTGTGTCATACTCTTCAGACAAGGAGTTGCA
AX-181184724	Affx_308915850	AX-181184724:A:G	A	G	4	117.53	GCTCCCACAGAAGGAAAATCAATAAATGCAAATCCACGGGAGATGCCAGAATGTCGCTCCTTTATAACACG
AX-181483335	Affx_310475909	AX-181483335:T:C	T	C	4	117.53	AGTGAAGAGAAGGCAGCGCAATCAAGTTCTATAAACGAGGAGGTTGACCTCGATGATTTGATGGATGATCC
AX-181487238	Affx_310392530	AX-181487238:A:G	A	G	4	117.53	CAAATCTTCAGGTCCAACAACTTCTCCTTTTGCTAAGTCTTCAGATCCTATTCGCATGCGGTCGTTACGTA
AX-181173060	Affx_308739092	AX-181173060:C:G	C	G	4	117.53	GCATCTGTGCAATACATCAATCGACGCCCGGATAACGGCCCAATAGCAGTTCTTAGTTCAGCCACCTTAGC
AX-181495855	Affx_310408782	AX-181495855:T:C	T	C	4	117.53	CACCTAGGGGATGCAAATATTAAGCTAGAAATTCCCTCTTTCAAATCTGCTGGACATTCCCTTTGCTTTGC
AX-181202205	Affx_309297113	AX-181202205:T:C	T	C	4	117.53	CCATTCGAGGTTTCAGCAGACGGGAGTGTGAAATTCGAGGAGAAAGACGGAATTGATTACGCTGCAGTCAC
AX-181489482	Affx_309652046	AX-181489482:T:C	T	C	4	117.53	TCTGTGCTAGATGCTTTTGCATCCTCTTTGTGGGTCAGAATCGTTGTTATTATAGGGTCTGCAGGCGTTTG
AX-181184723	Affx_308915849	AX-181184723:A:G	A	G	4	117.53	TGTCCATTCTTCTCAAGGGTGGTTCCATTTGTTGAATCAAGAGCTTTGGTAGCATCCTCTACCGAATAAAA
AX-416771620	Affx_310254522	AX-416771620:A:G	A	G	4	117.53	GTGAAGCCTTTAAAGGTGCTCAAAATCAGATGCAAAGTTTATCAGAAAGAATTAACTCAAAAACTGCAAGC
AX-181462065	Affx_310494239	AX-181462065:T:C	T	C	4	117.53	ATAAGAAATTTTGATGATTGTCAAGTTCGTATGATCCATTTGTCTTATCACGACGGGGAGCATTATAATAG
AX-181196251	Affx_309147101	AX-181196251:T:C	T	C	4	117.53	CTCAAATCACATGGTCGAGTCCTACTTCCAACCCTCGCAATCACAAATTTTGAATAATTGTCCAAAGTGTT
AX-181183310	Affx_308893269	AX-181183310:A:G	A	G	4	117.53	TGCCTTGTTCTAACACTTCATCGATTTTTTCAGGCACTTTAGATGCATCAACGAGAAACAGTACACAGTCA
AX-181448785	Affx_310372407	AX-181448785:A:G	A	G	4	117.53	TTTGGTTGGTGTGTGAAATTGAAGAGAATGGAAACAGAAGTAGAAACAAAAGAGTGGGTGGCAAGGGGGAT
AX-181492134	Affx_310596719	AX-181492134:T:C	T	C	4	117.53	TCATCGGAAGGCGAAGAAGAAGGAAAGTTAAGCGGCGGCAACCAGATATTGGCCGTCGACGACGACCTCCG
AX-416823858	Affx_310182278	AX-416823858:A:G	A	G	4	117.85	TCTTCCAATTTCATAGACAAATTCTCTAACTGAGCAGACTTCCGCATAATCTCCTCCTGACCTAAACTAAC
AX-181168443	Affx_308634390	AX-181168443:T:C	T	C	4	118.18	TCTTTGTAAGGATAGAGAGGAACAATGTAGTTTCCCGCGGCTTCTCTTAATAGGCGCCTTACTGTCAATTG
AX-181487212	Affx_310146138	AX-181487212:T:G	T	G	4	118.18	AGAAACTTCAAGGAATCTATCTCGAGGTGTTGTCAGAGGAGGAGACTTTTCACTTCCCTCCACGGTAGATG
AX-416772727	Affx_310526363	AX-416772727:A:G	A	G	4	119.14	TTGTTGGGAAACTTGGGATGGGCACTGATGCAACAAAACAACTACATTGAAGCAGAAGAAGCCTATCGCCG
AX-181187021	Affx_308950953	AX-181187021:A:G	A	G	4	119.14	AATATGATAGAGTCAAAGGTACTGTCAAGAATAGTAAACAAACAACACTTTCAGAGATTGTGCAATCTTCT
AX-416771666	Affx_310269268	AX-416771666:T:C	T	C	4	119.14	TTACATGCAGATGTAGTAAGCAAAGGCAAGCTGTTCTTCACGTCAAGGAAATCAGTTCCATTGATTGATAA
AX-181482793	Affx_310704941	AX-181482793:T:C	T	C	4	120.45	CCTAATACATGGAACTCTTCATTCGATTTCTTTTACCTCGCAATTGTTGCATTGGCAATCTACGTTCCAGG
AX-181172081	Affx_308714044	AX-181172081:T:C	T	C	4	120.45	CCATATTTTCGAGTTTCACCTTGTTGCAATGCGCCCAAGCTGAGAATTCCTGTGAGCTTGACCTCAGCTTC
AX-181441477	Affx_310116026	AX-181441477:A:G	A	G	4	120.45	TTTCTTTACGAGCTCCATTGAAACCAATTCTAACAATTCCTATAGAAAAACAACAACAACAACAACAAGTT
AX-181441118	Affx_310149619	AX-181441118:A:C	A	C	4	120.45	GAGATTTTAACTGTCATCTTAATGGGAGGATTGATATTGAATATGTAAAATGGAAGTGGAAGCCAAATAAA
AX-181481608	Affx_310321000	AX-181481608:C:G	C	G	4	120.45	CACCAAACCAAGATTCCATTCCGAATTTGTTGACGCATTCAGACAAGCGCCATGAGAAACTGACTCTTCCT
AX-416819990	Affx_308714045	AX-416819990:T:C	T	C	4	120.45	TAGTTGGCCACAGTGCATACAAAAGACACTGTCAGCCTTCTAGACCGTCGAACTTCAGCTAAACCTGTTCT
AX-181443622	Affx_309745780	AX-181443622:T:C	T	C	4	120.45	GCTAAGGAAAGAGAGAATGACGGTGCCAATGAAAACTCTAATTCCAGCTCTCCTGGAGATGTTTTAGGTCT
AX-181497676	Affx_309745781	AX-181497676:A:G	A	G	4	120.45	AGAGTAAAAGAGCACAATGTAAGGCATGTGGAGAAAGCAAAGGAACCCGAATCAAGGAAAAGGTCCTCCCG
AX-181485490	Affx_310429956	AX-181485490:T:C	T	C	4	120.45	TACGGAATCCACGTTCACGTCTTCCCCTCAAGGAACGCATTCCAATTCGTCTTTCAATTCTGCTTCTCCTT
AX-181203404	Affx_309324380	AX-181203404:A:T	A	T	4	120.78	AGGTCTTTGTGAGCATTCCTCTTCTCCAATTCCTTAAGCGCCCCTTCGGCCTTCTCAAACAAGCCAGCATC
AX-416824316	Affx_310332692	AX-416824316:T:C	T	C	4	121.42	GATGCTCCTGGTGTTTTACTGAGTTCATTATTTTTCCCTGTAACCATATTCAAACTACCAATACTTCCTTT
AX-181198027	Affx_309184093	AX-181198027:C:G	C	G	4	121.42	TGAATTAGAACAAGGAATTCTTCTATTACTTCTTTCACATACTTTTTGTTCTGCAGATCTAGAAACAATTG
AX-181488639	Affx_310716236	AX-181488639:A:G	A	G	4	121.42	AAGATATCATCAATTTTAGAACATCTAAACCGCAAATGGGGCAATTCAAGCATAGCAGTTGGAGAGTTGAT
AX-181194997	Affx_309120655	AX-181194997:A:G	A	G	4	121.42	ATAGTAGCAAACTCATTGAAACTAATAACACCATCACCATTGCTATCAGCTTCAGCCATCATGTTAGCAAG
AX-181168286	Affx_308627616	AX-181168286:T:G	T	G	4	121.74	GTTTATGACCCTACGTTGAATCCTGAGAGCGAGCCGGTAAGTTCGTTTGAGACCCAAAAAATACGCAGTTC
AX-181147515	Affx_308350426	AX-181147515:C:G	C	G	4	121.74	GGATTCATTCAGCGAGCAGACACGAACAACAACGGCCTGATTGAATTCTCGGAGTTCGTTGCTCTGGTGGC
AX-181441437	Affx_310747438	AX-181441437:A:G	A	G	4	121.74	GACATTGTGAAGGCAATGAAGATTGGGATAGAACCAATTCCAGTTCATGGTGGGCTTGGGGGTGCATATTA
AX-181152899	Affx_308350427	AX-181152899:A:G	A	G	4	121.74	AATGGATTTATCACCGCGGCGGAATTGGCTCATTCAATGGCGAAATTGGGACATGCGTTGACGGCGGAGGA
AX-181177052	Affx_308801191	AX-181177052:T:C	T	C	4	122.38	GATTCAGGCATGAGTGACCGAAGAACCGCGAGATGCTCATTCATTTGTTTTCGACGGTTTCTCTCAACTGT
AX-416820541	Affx_308889616	AX-416820541:T:C	T	C	4	122.38	CTTCACCTAGAGCTTCACATTCAGTATCTAATAATCTGAAGAAGCCTATTGGTGGGAAAAAGCCTGTGAAG
AX-416820199	Affx_308801194	AX-416820199:A:G	A	G	4	122.38	CAAGAAGAATCTATTGTATCATGATGATAAGAACTAGTACTACTAAATGGAGTTGCAGAAATAGTGTCATA
AX-181500300	Affx_458762724	AX-181500300:A:G	A	G	4	123.35	GGAATTGATGAAGGTGAGGATGAGTAAAATGCATAAGCCTGAATCATGTCATCTAAATTGTCTTTGGCTCT
AX-181464521	Affx_310505363	AX-181464521:A:G	A	G	4	124.31	GTTATAGCTACGCTCGGTGCTATGATTGCAAGCCAAGCAATGATATCGGCTACATTTTCGTGTGTTAAGCA
AX-181483974	Affx_310311078	AX-181483974:A:G	A	G	4	124.31	CCAAACCAGTTTGGGGAAGCTACTACCGACACTCTACTCCGGCATAAAAAGCGCAGTTGCTAGCTGCAATT
AX-181483462	Affx_310311121	AX-181483462:T:C	T	C	4	124.31	AGCGCAGTTGCTAGCTGCAATTGCTCATCCATTTTCGCTGTTGCAGTGAAGCTTTGGAGATTGAGTCTTTC
AX-181454039	Affx_309991778	AX-181454039:A:G	A	G	4	124.31	ATTGAAACTGCTCATGAAGGTTTGGAGAGGACTGGATTTTCTTCTGGTAAATCAATTATTGTTCTCAATGG
AX-181447622	Affx_309566857	AX-181447622:C:G	C	G	4	124.31	ATGGATAAGGGTTGTGTTTTACCTAATGGACATGACATGTTTCCTCAAAGTTTGTCTCAGTTTCCAACTGA
AX-181453914	Affx_310442290	AX-181453914:A:G	A	G	4	124.31	TTCAACAATTGCGGCAAAGTAAAGCATTCTATAGCAGCGGGTGGGATGGAGATCAACATCAGCCTCAACAA
AX-181443222	Affx_310340810	AX-181443222:A:G	A	G	4	124.95	TATCATAAGAATTGCTCATTGGAAGAGCGAGCACAAACATTAGTTGATTTCCACGAGAAAGGTGGTGTTCT
AX-181491626	Affx_310300364	AX-181491626:C:G	C	G	4	126.26	CAACTGCTCCTTCTATTCTCCCCACTGATGCTTACCATAGAGCTCTTGCTCGGTTCTGGGCTGCTTATATA
AX-181448230	Affx_309599477	AX-181448230:A:G	A	G	4	126.26	GAAGCTTTGAACGTGGTTTCAGAAATGACTGTCAAACCGGATGCTGTAATTTGGAGGAGTCTTTTAGATGC
AX-181443807	Affx_309691880	AX-181443807:T:C	T	C	4	128.55	GAAGGAAAACCTTTGATTCTTTTTAACGGATGGATCGGTATTCGCAAAAACAAACAGGAAAATGGAAAACC
AX-181483249	Affx_309829629	AX-181483249:T:G	T	G	4	128.55	CACACAGGTATGCGGCCATTGAGTCTCATATTCAGGAGTACAGCATCAAGAGTCTTGCCTCCAACATTCTC
AX-181491973	Affx_309812088	AX-181491973:T:C	T	C	4	130.82	AGATTAAGATTTGGGGAACCTTCCACGATGTCTTTCGCGGTGAGGTATCGCTTGCAGCCCATTTTATCAGA
AX-181204053	Affx_309335035	AX-181204053:A:G	A	G	4	131.78	AGGAAGTATAATAATCATCACAACAAGAGATGTGCATCTACTTGATATCCTTGGAGTTGACTTTATTTATG
AX-181487278	Affx_309995083	AX-181487278:T:C	T	C	4	131.78	CACTGTGTTCACACAAGGTTGCGAGTCAAGATCCGCGTCACACGGTGCGATCCCCGAGTTACACCGGTAGA
AX-181484304	Affx_309912841	AX-181484304:T:C	T	C	4	133.73	TTTTGATTTTTGCGACCCTATCAGCTTTTTTCCTCCGCTAATAGTGCATTTCCCTTTATATTTCATCTCAA
AX-416773096	Affx_310636955	AX-416773096:A:G	A	G	4	139.07	AATCAAAAGCTGGATCCAGCTGGGAAGAGCCTTTAATGCATCAATCAGATCAATCCCTTTTAGTCAATAGA
AX-181473685	Affx_309833883	AX-181473685:A:C	A	C	4	139.38	TGAATGAAGTAGAGGCTTTGCATGAGCTGTACAAGAAGTTGAGTTGTTCAATCATTGACGATGGTCTTATC
AX-181487574	Affx_309759219	AX-181487574:A:G	A	G	4	139.38	CGGCCGGTATACTCGAGTTGGCAAGAGTCAAACCCAGGGCGACGCCGGAAGAGGTTGTGAATCTCACGCGC
AX-181175515	Affx_308775802	AX-181175515:A:G	A	G	4	139.38	ATACCAGAAGCTTCAGAAGGGTCATGCAGGTGACAATGAATCAGAGCATCATACAAAAGATTCTTCAGCCA
AX-181484959	Affx_309588646	AX-181484959:T:C	T	C	4	140.03	CTATACGACTCTTCCTCTCCCACCGTTCCACATCTCTTGGGATGGTTTGATGCATGCCAAATTGCCTTAAG
AX-181487681	Affx_310525891	AX-181487681:T:C	T	C	4	141.32	GTGATGGGAGATGCAATTGATGATGCTTTAGAAGGCGATGAAGAAGAGGAAGAGACAGATGATCTTGTGAA
AX-181445294	Affx_309777629	AX-181445294:T:C	T	C	4	141.32	ATGTCTTGTGTGCGTGCTGGTCATGGGGTTGGTTTCGTTGCTGATATACGTCGGATGAATGTTGCCCTTAC
AX-181203903	Affx_309333166	AX-181203903:A:G	A	G	4	141.32	GAAATCTTCTCTCTTTACGGAGTTGGCCTACCGACAGAAAGAGCTTATATTTACAAGCTAACTCCCTTTGC
AX-181489283	Affx_310132766	AX-181489283:A:G	A	G	4	144.56	AGAACCATTTCGCTCTTTGTGATAGCATATACAGCATGTCCGCATATCGTGCCAATCTTCTTCCTTTTCGT
AX-181174212	Affx_308752613	AX-181174212:A:C	A	C	4	144.56	CCGAATTTCACTATCGCCTGAGTCAATTCTCTCACAGCACTTCCCCAACCAGTCGAATTCACTTTCGCCCT
AX-181484055	Affx_310764255	AX-181484055:T:C	T	C	4	144.56	CAAGCGCTTCTTCAACAACAGTCTCTCTACCATCCCGGTCTCCTAGCTCCACCTCAGATTGAACCAATCCC
AX-181481584	Affx_310415654	AX-181481584:T:C	T	C	4	144.56	GAAATTCAGGTGACAGTTGAAGAAGAGAACACACTCGTGATAAAGAGCAACGGGAAAAGGAAACGTGAAGA
AX-181439655	Affx_310293940	AX-181439655:T:C	T	C	4	144.56	GACGTGCCGAAAAATATCAGCACAGCATCATAAAACAGCAATGAGAATTTCAAATTTGAATATTCCTTCAT
AX-181169850	Affx_308653794	AX-181169850:A:G	A	G	4	145.86	TAATAGAAATTCACAATCACCATCTTAACAAACTCATAGTAAAGCGGCGAAACCTCCAAATCATCCTCCAC
AX-181485267	Affx_309568091	AX-181485267:T:C	T	C	4	145.86	GAGGGGAGACCAGATCGAACAGGTTTAAGGCTGTCCAATGAGCTGGCCAAGCTTGATGTACCCGTGAAACT
AX-181447030	Affx_310671019	AX-181447030:T:C	T	C	4	147.14	GTGCCTCGTACGATTGAGAATACAAGGGAAGTAGACGAGACTGTTTGCAAGCCTGATGATGAAGAGCTATT
AX-181473597	Affx_309792252	AX-181473597:A:G	A	G	4	147.14	TGAACACTGTCATTTTGGTTTTGTGAAATGGGATTAACTGATCGAACATGTAACAACTGAGCAACACGGTC
AX-181448987	Affx_310118138	AX-181448987:A:G	A	G	4	147.14	AATGCAAGACGCTGATTGAACCTAGTCGGCTTATTATTCTTACTGCTCAGCGTTTTATTCAGACATTCTTG
AX-181483319	Affx_310118133	AX-181483319:A:G	A	G	4	147.14	ACTGTTCAAGATATTATGGCTAAGTTTTCTTATGAAGATGATGTTATGGCGATTGGGGATGTGTTTTATGC
AX-181187376	Affx_308958367	AX-181187376:T:C	T	C	4	147.14	CCACAGCTCATGGATACAACTTCTCTCCGTCTTCCCGAGAAATCTCTTGCACTAGAGCTTGTTAAATTCTA
AX-181491519	Affx_310185624	AX-181491519:A:T	A	T	4	147.14	CTCTTAAGAGTATACTGACCAGACAATCCGACTTCAGGAGCATCGTTTCCGGATCCAGCATTATTGTTCAA
AX-181469977	Affx_310475430	AX-181469977:T:C	T	C	4	147.78	AAAAGAACAAGACCGGTTAAGAATAAGGAAGATGTCGAGAATCAAAGGATGACACACATTGCTGTTGAACG
AX-181482937	Affx_310464370	AX-181482937:A:G	A	G	4	147.78	AATTGGTCAGGGAGATTGAGAAGCGAATAGTCGGCAAATGCAAATCTTCCTTGGTAAGCAATGTTGTGGAT
AX-181183244	Affx_308893138	AX-181183244:A:G	A	G	4	151.14	ATACTAGACAATCAAAATCTTGGGAAACTTGCAGAATGTGCCCAGTATCAAGCTCAGCTCCAGAAGAATTT
AX-183577976	Affx_310128407	AX-183577976:A:G	A	G	4	151.78	ACATTACTTATACAGTTGCAGAAGCTGAATGATCTAATACAGAAGCCAATAGAGCAAAGTCAGAGTTCATC
AX-181452136	Affx_310468197	AX-181452136:T:C	T	C	4	152.74	ACGCGTTCAATCCTGCCATACTTTGAGAACAAGCGCTCAAGTTCCGCTTGACGAGTATCGTACTCCAAGTT
AX-181484495	Affx_309462237	AX-181484495:A:G	A	G	4	152.74	TATCCATCCCCTCCAACAACACCAAACATGATACAACCATTGCCATTCATGTATCCTCCTTACTCTCAACC
AX-181485141	Affx_309664469	AX-181485141:T:C	T	C	4	152.74	GGACCAATAGAAGGATCCAGCAATATTTCTGTTTGCGCTTGTTCATTTAGACATGGAAGCCCTGGGTTAGG
AX-416820471	Affx_308870016	AX-416820471:A:G	A	G	4	152.74	TTCTCTCCCATAGTCACTTTCATTAGCATCATTCAATTCTTTTGCTTCAATGGACAACTCGTCAAGTCCCG
AX-181171234	Affx_308693648	AX-181171234:A:G	A	G	4	152.74	TTTGTGTTCAGCTCTATAAAATAGAAGAGGCTGCTACACATTTTGAAGAAGCTAGAGAGATATTGGAGAGG
AX-416824969	Affx_310486827	AX-416824969:T:C	T	C	4	153.39	ACATATCCACTTGCTAGGTTGTTTGGATGCAAAGTCATTTGCTATACACACTACCCTACTATCAGTTCAGA
AX-181485570	Affx_309926617	AX-181485570:T:C	T	C	4	157.34	TTGGTGAGGTGTCCCAAATGTCAAAATGTTCTTCACGAGCAACCTAGTTATTCTGTTTACCAATGTGGTGG
AX-181490069	Affx_310454009	AX-181490069:T:C	T	C	4	157.34	ATGTTTTCCTGCTGTCTGGCGGTCATGAATGGCAACGACATTTCTGGCAAAGCGCCATTTACCATCAGAAT
AX-181484349	Affx_310227349	AX-181484349:A:G	A	G	4	157.99	CCCATCACTTTAAACCTAGGAGGTTTTTTCAAAGCAATGTTGTCAACCCGATGCTCGTAAATCTTGCCCTG
AX-181187656	Affx_308963758	AX-181187656:A:G	A	G	4	157.99	TCTCACTCTATTAGTCTCTCGCCGCCGGTTAGTTTAAGTCCGAGAAGATCACAATCAAAGTCACCGGAAAA
AX-181464345	Affx_310552746	AX-181464345:T:C	T	C	4	157.99	CGTCAGAGTCAGAGAACACGGTATAGGAATAAAGCCCAAGCTAGCTTGAGAAGATCGGCTGGAGATATTAT
AX-181488031	Affx_310552868	AX-181488031:T:C	T	C	4	157.99	GACAAGATACGCTCCAATAAATCATCAGGCAGAATCACATCCACAGAAACAGCATTCACTTCTTTATCTAT
AX-181165979	Affx_308591655	AX-181165979:A:G	A	G	4	157.99	TCGTTTGAATTTCAACATAATGTTTGTGGTAGATCAATATACGCCGAGGGCACAGTTGATGCTGTACTATT
AX-181448313	Affx_310434382	AX-181448313:A:G	A	G	4	157.99	TCAAATAGTTGTGACAACAACGGACAATTTGTTTCAAGTGTCTGCTGGAGAAAGAAGTCTAACATGCTTGT
AX-181459527	Affx_310286655	AX-181459527:A:G	A	G	4	157.99	ACAGAATTTGGAACCAGACCCTTGTATAATGCACCAAATCCCTCGTGCCTAACAGTTTTCCTAAATGCATC
AX-181187661	Affx_308964326	AX-181187661:A:G	A	G	4	157.99	AGACATTCTCCTCTTTCTTCATTGCCACTTTCACCAACGCTTCTTTCATCTCCAGAGAGAGAGATGAACAC
AX-181193260	Affx_309090360	AX-181193260:T:C	T	C	4	157.99	TTTGGAGGAGGACCAAGGGAGTTGACAGGCGCTGTCGATCTCATAGGCCATTTCAAATTGATACCTCACTA
AX-181193262	Affx_309090489	AX-181193262:T:C	T	C	4	157.99	AAAGACAAGGATAAGGACAAGAAGAAAGATAAAAGCGGACATCGTGATTCCAGTGCTGATCACTCAAAGAA
AX-181461695	Affx_310771068	AX-181461695:T:C	T	C	4	157.99	ATTAGAATGCGGAAACGACATCGACAAACAGTAATCGGAAAATATGTTAAGCCGCCACCGGATTCGGAAGA
AX-416773671	Affx_310770762	AX-416773671:T:C	T	C	4	157.99	TTCAAGAAGCTTGATTACGTTCAATGGATTTGTGCCGTGCTTGTGTTTCTTTGCCTTGTTGTTGTGTTTCA
AX-181445189	Affx_310712049	AX-181445189:A:G	A	G	4	158.63	AGAATGCTTGAGGATGACAATTCCAGATTGAGGCGAGCTGTTGAGCAGAGTATGACACGGTTAAATAGAAT
AX-181484506	Affx_310375186	AX-181484506:T:C	T	C	4	159.28	AGAAATCCAAACGGCAACGATCTTCCAAAGAAATTCGGCCACCGCAACGGCTCCTATCTCGACCGCGACCG
AX-181484012	Affx_310344540	AX-181484012:A:T	A	T	4	160.58	CAGTAGACTACTTGCTGACCTATGTTGCGGCCACCAACGACACGATCATTTACAGTTTTGTCAAACCTCAG
AX-181453134	Affx_310344541	AX-181453134:A:G	A	G	4	160.58	GGAAGATCAAGTGATCCCACAAGACTATCTAAAATAGTGCTACATTTCTCAATTCTAGGGTTCTTAGCATT
AX-181495082	Affx_310705043	AX-181495082:T:C	T	C	4	161.22	TGCAAAAACCATACAAATGAAAGTATCACTGCACCCCTCCAAGTGGGAGCAAGATATTGTGAGGCTATAGC
AX-181500273	Affx_458762684	AX-181500273:T:C	T	C	4	161.22	ACATGGAAGAGTGTTGCGGAGACTGCTTCTTATGCCGGGG
AX-181496510	Affx_309641968	AX-181496510:A:G	A	G	4	161.87	TGCCTGACCTGCAACATGATTCAGAAAAACAAGCAAATCCCAAGAGGCAGTGTTCATCGAGTTCAGCATCT
AX-181174816	Affx_308765415	AX-181174816:T:C	T	C	4	161.87	GAAGTAATCGACAAAGTAGCCCGTGTTGCTCATGCCGTGAGGTGGAAACCTACTATATATGACAAAGAGCC
AX-181461040	Affx_309747295	AX-181461040:T:C	T	C	4	161.87	ATTGCTCCTGGTTTCTGTTCTTTTTTAGAAGCATTCTATCATTGTCATTTTTTGCTACGTTATAGTGCACC
AX-181493153	Affx_309747261	AX-181493153:T:G	T	G	4	161.87	ACAGGACTATCCAGCGACAAAAAAGACCATGTCAGGATCAACACCCAGAAACTTCTCTTCTACACTATATC
AX-416767626	Affx_308661003	AX-416767626:A:G	A	G	4	162.51	TTTGGTGCCAAAACATCCTTTTCCATGTGCTCTCCATCCAAATCCAAATCTATGACATTTTGATGTGACAT
AX-181488249	Affx_310159413	AX-181488249:A:G	A	G	4	162.51	AATTTACGAGCTTGTTTCTCGCCAAAAGTGCAAACAGGGCAAGCTGGATCGTACTTGTTGATTTCAGGTGT
AX-181491974	Affx_310592145	AX-181491974:T:C	T	C	4	165.12	AACGTTAACACATGGGTCGGTGTTTCTTCTCTCTTCCCTTTGCTTGGTGGGTTCGTAGCTGATTCCTATCT
AX-181491302	Affx_310101053	AX-181491302:C:G	C	G	4	166.08	TCATCAAGATCATACCTTTTTGAAGACTGATTATACTGAGTTTCTTTCAAGACAATCCTTTGGGGAGCCAT
AX-416819832	Affx_308639570	AX-416819832:A:G	A	G	4	166.08	CTTTCTAGATGTGACCTTTTGTCAAATCTCCACTCACCAATTTTACCATAAGTCAATTCACCCTTTAGATT
AX-181469550	Affx_309769414	AX-181469550:T:C	T	C	4	166.72	TCAGTCCTAGGACTGGCATCAGCCATGGTAAACTCCTCCTGGTTTTCTATATGAACACTTAATATCGAACT
AX-181147533	Affx_308501325	AX-181147533:T:C	T	C	4	167.36	CATTCAAAGCAAAGGCACCATATAGTTGGTCAATACGTGGTCGGCAGGCGTGGACTGGAGCAGCAGGAGTT
AX-181188418	Affx_308977856	AX-181188418:C:G	C	G	4	168.33	GAGCAGTTCAATGGAGATGAATCAATGCATACACACTCATCTATTGAGGAATCTACACTGCAGAATCTGGA
AX-181484564	Affx_309926608	AX-181484564:A:G	A	G	4	168.97	AGGCTTCCAGTTACACATCGGTCACCAAGGGGACTACTAGGAAATATTGCTTGCAAGATAATCTGCGCTCT
AX-181488343	Affx_309926600	AX-181488343:T:C	T	C	4	168.97	TGTGTGCTCTCCCCAACGCATGCATAATAGCTTTTCGAGCTATGTGAAATTAGAGCATCCATCTTGGATGA
AX-181156160	Affx_308419459	AX-181156160:A:G	A	G	4	168.97	GTCCACTCAGGAAGCTCCATCTTGCCAGATCGTTTAAGGTGAGCAGAGTAAGCTTTGACGAATTCGTGGGG
AX-181470303	Affx_310734306	AX-181470303:T:C	T	C	4	172.89	GATCAGAACCCTGAGAAGTGTCTCGATAAAGGCCGCGATGTTACTCGATGTGTTCTTGGACTTCTGAAGGA
AX-416771449	Affx_310182434	AX-416771449:T:C	T	C	4	176.16	TGACAATGTTAGGAAGACCAACAAAAATCCATGGCCCTTCAGTAATCAAAGAGGTAGCTTCGGCACCAAGA
AX-181491933	Affx_310092517	AX-181491933:T:C	T	C	4	176.16	GACCACAAAGAACGCGTTTCCGGTTGGAACAACGGCGTTTGATGGTATGGCCCACACAGGGACCATGTTTT
AX-181169130	Affx_308645481	AX-181169130:T:C	T	C	4	178.83	ACTTGTCAAGTGTGATTGAGAAGCGCAAAGTGGAACTGATGAGTCAGCAGAAAGATGGCTCACTTCTTCAT
AX-181488277	Affx_309427246	AX-181488277:T:C	T	C	4	178.83	GATTGCGCTTCTGCTATAGCATTAGTAACCTCTTGCGTTGCTTTATCCAGCTCATAGAGAGAATTCGCATC
AX-181489476	Affx_310121994	AX-181489476:A:T	A	T	4	179.47	TGTCCAACAAATGTCAGCATATAAGTCGGGTACTCAGCTATTAGCTTCCTCAAAACCTCCCATTCTGCATC
AX-181449330	Affx_310121992	AX-181449330:T:C	T	C	4	179.47	GCCAAATTGAGAGACATGCATCGAGCAGGAGCAATCGCATAGCATTTTATCTTGTTTCTCAGTAACCCCAA
AX-181165014	Affx_308575334	AX-181165014:T:C	T	C	4	182.5	AAGAAAAGGGAAAAAGAACAAAGGTCGGAGTTGGTCGAGGATACGGGTGGAATGGATTGGGTTGTGAGGGC
AX-181147724	Affx_309797065	AX-181147724:A:G	A	G	4	182.5	TTGGCGACAAGAGTACAAGAGATTCGACCAGGTTGAATTTGATCGACTTTGATGAAATGCCGAAGGAAAGA
AX-181495671	Affx_310296150	AX-181495671:A:C	A	C	4	182.5	CTCTCGTCGCGCAGAAAGTCGAACAGTCTTTGAGGAGAAACTGGGAGCCATACTGATGTTGCTGCACTCAA
AX-416825207	Affx_310548197	AX-416825207:T:G	T	G	4	188.29	ATGTGTGTTCTTGAACAACTGGACCAACATTCTGCGGCTGTTGTTGTTGAACTTGTTGCTGACAAGGTTCA
AX-181183199	Affx_308893079	AX-181183199:T:C	T	C	4	188.29	CATGATTCCTGCACTGAACAAAAGGCGAGACAACACTGGCAAGTTCACATCCCATTTCGGGTCATGACGCC
AX-181183210	Affx_308893090	AX-181183210:A:G	A	G	4	188.29	AGTAAGGAGGAAAAGGGTTTTCCATAGCTGCAACTACAATTCAATTGAAAAGTCATGCCCTTGGGTCTTGG
AX-181168410	Affx_308632716	AX-181168410:A:C	A	C	4	188.29	GTGGCTCCCTTGCAAAAGGCCGGAATTGTGTCGCTAGTGAAGAAAAGGACAGCTGACATGACTCTAGCCAT
AX-181488490	Affx_309926864	AX-181488490:T:G	T	G	4	189.57	GAATCCAACAGTGAATTGATTTTCTTGTATGCGTTGACATGCTTTTTCCATGCTTTGTTATCATCCTGGTA
AX-181441570	Affx_310701692	AX-181441570:C:G	C	G	4	189.57	CCTAGAGCTCAATTGAGGAAGGTTTCACCATTGGTCATTGATCTTTGCAAGAAACATAATTTGCCTTATAG
AX-181492001	Affx_310545001	AX-181492001:T:C	T	C	4	189.57	AATTTTCCGAGATGCTTGTTTGGATCCGCTAGCCTCGGAGAGATTGCGATTCTAGCAGGCGGGTGTGACTC
AX-181453803	Affx_310073264	AX-181453803:T:G	T	G	4	189.9	TTTTCACAAGACAAGAATGAATTCCAGTCCCAGCAGTACAACTTACAAGCTGCACCAACCACTGATTTGAA
AX-416825945	Affx_310719123	AX-416825945:A:T	A	T	4	189.9	CCATAGCTCTGGTGGAATTTCACCGATCACATCCAATGAATAAACTTTCAATGCAGTGATGTGGCAAGTAG
AX-181486566	Affx_310367026	AX-181486566:A:G	A	G	4	189.9	CAGATTGCAAATACTCATATAGTAACACCAGTTTTACAAACAAACGTTTCCATTCCAGCACAAACTATGAA
AX-181172012	Affx_308712775	AX-181172012:A:G	A	G	4	189.9	CCAGGGGAAACTTTCAACTTTCCACATTCAGTAGTAATGAAGAGTCTTCCTTGTTGGGGAACTATCAAGAA
AX-181192445	Affx_309075634	AX-181192445:T:C	T	C	4	189.9	TTATCTTCCGCATCAACAACATACCATGTTTTCTCCGTGTTGACATGATCCGAAGCTTTTGGATACCACGT
AX-181482981	Affx_309715380	AX-181482981:A:C	A	C	4	189.9	ATAAGATACAAGATTGGTGTCTACTATGGAAATCCAGAAGTGACAAGTGGTGGAATTGCATTGAAGTTTTT
AX-181446848	Affx_310186912	AX-181446848:C:G	C	G	4	189.9	GGTTTCCCATTGGAATATGTTGTTGATATCCCTCTCGATCCTTATCTTTTTGAGATCATTACAAGTTCTGG
AX-181154169	Affx_308385811	AX-181154169:T:C	T	C	4	189.9	CTAAGAGAGGCAGTGGTGAGGCGTGGTTGCAGTCGCTGATTCCTGCAGATAAGATGCTAGAATGGCCAAAT
AX-181481570	Affx_310694966	AX-181481570:T:C	T	C	4	189.9	AGAGCATGTGTTGACTTTTTCCACACCAACGTGGACAATTTACTGTTACGGCTCCTAGAGATGCATCGAAT
AX-181192444	Affx_309074895	AX-181192444:A:G	A	G	4	189.9	CTTGCCTCGGATGTGATTCGCAATAGTTGATGCCAATCTCCCAAGAATTTTATCTTCCGCATCAACAACAT
AX-181489301	Affx_310685541	AX-181489301:A:C	A	C	4	189.9	TCGGCGTAGATGAAAGCCGAAAGAAGAGCGGAAAAACCGGAGGCGGCGTAGGAGAGGACAATGGCGGGACC
AX-181462340	Affx_310162651	AX-181462340:T:C	T	C	4	189.9	TCGTTAACTTCTTCAAGCGAAGGCGGAGGCAAGAACTGTTTAATCTTAGAGAGATCGACGGCGAGGTCAAC
AX-181461041	Affx_310685539	AX-181461041:T:C	T	C	4	189.9	GAAAGCTATAACCAGAGTTGTGGCGATTGAAGTAACCCATGTTAAGATAGAGGTTTTTCGAGTTCCGCTAG
AX-416772602	Affx_310497975	AX-416772602:A:G	A	G	4	190.54	TCTGTCTATAAGGGAAAGTTGAGGGATGGTTGTCTAGTAGCTATAAAGGTTTTATCAGCTGAATCAAAACA
AX-181484482	Affx_310050753	AX-181484482:T:C	T	C	4	191.2	GCTCCTACCAAGAAAGCTCTCTATCTAGCTCTCTCCGATCGTCCTATCATCATCGATAATGGTCACAAGAG
AX-181203826	Affx_309332663	AX-181203826:T:G	T	G	4	191.52	CTTCGAGCAGCGACAATCACCTTGGCTTGTTCTTCGAGTGTGAAATTTGCCCACTTGAAACTGGGGTCAAT
AX-181449201	Affx_310699678	AX-181449201:A:G	A	G	4	192.16	TGGGAGCTTGAAAATAAGTGATAGTTCTATGCGCCAAATGTTTGTCGGATGCTTGAGTTGTGCTTCTCTAA
AX-181487462	Affx_310203927	AX-181487462:T:C	T	C	4	193.46	AAAATTGCGCTCAAAACTGATAACTCGGCTTTTGTCACAGGGAGAGTGATGCTTTCTTCCACGTTCACGAG
[truncated: 648 more rows]

## Sheet: S. Table 2
Supplementary Table 2. Summary of RNA-seq data used for gene annotation
Library	Number of reads	Tissue	SRA
R01_Flower	37575170	Flower	SRS8798224
R02_Flower	40832661	Flower	SRS8798225
R03_Flower	40393256	Flower	SRS8798236
R04_Stem	35280819	Stem	SRS8798247
R05_Stem	35300332	Stem	SRS8798248
R06_Stem	36356318	Stem	SRS8798249
R07_YoungLeaf	35540494	Young Leaf	SRS8798250
R08_YoungLeaf	35339238	Young Leaf	SRS8798251
R09_YoungLeaf	41716176	Young Leaf	SRS8798252
R10_MatureLeaf	37060987	Mature Leaf	SRS8798253
R11_MatureLeaf	35078029	Mature Leaf	SRS8798226
R12_MatureLeaf	43365142	Mature Leaf	SRS8798227
R13_ExpansionPods	36882411	Expansion Pods	SRS8798228
R14_ExpansionPods	32342201	Expansion Pods	SRS8798229
R15_ExpansionPods	37531110	Expansion Pods	SRS8798230
R16_ExpansionSeeds	33327458	Expansion Seeds	SRS8798231
R17_ExpansionSeeds	34959337	Expansion Seeds	SRS8798232
R18_ExpansionSeeds	33394491	Expansion Seeds	SRS8798233
R19_FillingPods	31808296	Filling Pods	SRS8798234
R21_FillingPods	37815182	Filling Pods	SRS8798237
R22_FillingSeeds	32368729	Filling Seeds	SRS8798238
R23_FillingSeeds	43633769	Filling Seeds	SRS8798239
R24_FillingSeeds	30358055	Filling Seeds	SRS8798240
R27_Roots	32562625	Roots	SRS8798243
R28_Roots	35698118	Roots	SRS8798244
R29_Roots	40115323	Roots	SRS8798245

## Sheet: S.  Table 5
Supplementary Table 5. Expression profiling of roots and nodules.
The total read counts were compared using proportion-based test statistics implemented in the CLC genomic Workbench 11. FDR correction for multiple testing was applied.
Description	Abbreviation
Inoculated with rhizobial bacteria	Bac
Inoculated with mycorrhizal fungi	Myc
Non-inoculated control	NI
False discovery rate	FDR
Faba Bean Gene Symbol	Faba bean Gene ID	Root - Myc vs Ni - Log fold change	Root - Myc vs Ni - P-value	Root - Myc vs Ni - FDR p-value	Root - Bac vs Ni - Log fold change	Root - Bac vs Ni - P-value	Root - Bac vs Ni - FDR p-value	Root vs Nodule - Ni vs Bac - Log fold change	Root vs Nodule - Ni vs Bac - P-value	Root vs Nodule - Ni vs Bac - FDR p-value
VfSYP132	Vfaba.Hedin2.R1.1g057160.1	0.22628	0.455308	0.972414	0.0864149	0.829179	0.956783	-0.567093	0.161154	0.437688
VfERN2	Vfaba.Hedin2.R1.1g177800.1	2.05892	1.34e-05	0.0007179	-1.48817	0.0720149	0.439743	-3.55732	0.0006782	0.0075772
VfPUB1	Vfaba.Hedin2.R1.1g249320.1	2.8001	0	0	1.97551	0.000638	0.0233001	3.80198	0	0
VfDELLA1	Vfaba.Hedin2.R1.2g071000.1	0.450522	0.149378	0.814976	-0.0883947	0.833357	0.956783	-0.193065	0.646152	0.853236
VfERF1	Vfaba.Hedin2.R1.3g014480.1	-0.71439	0.132952	0.79066	1.15602	0.0569644	0.395408	0.501125	0.349221	0.647648
VfERF1	Vfaba.Hedin2.R1.3g069440.1	-0.934035	0.069728	0.609312	0.898566	0.121365	0.539556	0.143714	0.814621	0.928736
VfRPG	Vfaba.Hedin2.R1.3g107280.1	-0.402408	0.820046	0.997977	5.51326	0.0005076	0.0197752	10.568	0	0
VfVPE	Vfaba.Hedin2.R1.3g216040.1	-0.914872	0.0095294	0.182276	-1.60635	0.0012841	0.0391785	-1.18534	0.0401001	0.18137
VfCCD7	Vfaba.Hedin2.R1.5g039840.1	1.05794	0.0067612	0.141812	0.389916	0.50377	0.848186	-3.67387	0	0
VfERN1	Vfaba.Hedin2.R1.5g089240.1	1.71834	0.0494774	0.509115	-0.994972	0.3793	0.782386	4.20086	1.1e-06	2.64e-05
VfVAMP721d/VfVAMP721e	Vfaba.Hedin2.R1.6g076840.1	-0.120462	0.707222	0.995251	0.192166	0.667643	0.902232	0.443489	0.345967	0.644979
VfCRE1	Vfaba.Hedin2.R1.6g195840.1	-0.321455	0.37828	0.972414	-0.271036	0.520769	0.855975	0.836582	0.0546592	0.22428
VfVAMP721d/VfVAMP721e	Vfaba.Hedin2.R1.Ung053840.1	-0.175703	0.578346	0.988546	-0.0227138	0.955278	0.988791	0.307993	0.455198	0.73466
VfERF1	Vfaba.Hedin2.R1.Ung083920.1	4.5395	0	0	-0.154062	0.865481	0.965554	-1.94123	0.0763048	0.27786
VfCYP722A1	Vfaba.Hedin2.R1.1g113760.1	7.72456	0	0	1.4967	0.0693787	0.432689	-0.103621	0.908398	0.967767
VfPT8	Vfaba.Hedin2.R1.1g222640.1	10.3325	0	0	0.317942	0.81568	0.956695	1.91576	0.181119	0.466462
VfLYK3	Vfaba.Hedin2.R1.1g259520.1	-0.961116	0.0603834	0.568108	-3.6764	1e-07	1.27e-05	0.680534	0.26444	0.575476
VfNUP133	Vfaba.Hedin2.R1.1g284400.1	-0.402796	0.240646	0.918566	-0.424009	0.267759	0.708633	-0.469968	0.284371	0.598419
VfSTR2	Vfaba.Hedin2.R1.1g333520.1	10.4726	0	0	2.6022	0.0971051	0.497153	6.29602	1e-07	2e-06
VfSbTM1	Vfaba.Hedin2.R1.1g383760.1	9.22869	0	0	-0.318405	0.812183	0.956122	1.19519	0.363654	0.661932
VfSBTM3	Vfaba.Hedin2.R1.1g383800.1	8.07273	0	0	1.89853	0.119185	0.535774	0.345703	0.789339	0.91736
VfNPL	Vfaba.Hedin2.R1.2g114240.1	1.37752	0.295703	0.949408	3.358	0.0200628	0.234155	10.5799	0	0
VfMax2	Vfaba.Hedin2.R1.2g173840.1	1.47862	9.15e-05	0.0041334	0.0335154	0.951369	0.987801	-1.41192	0.0044089	0.0356818
VfKIN5	Vfaba.Hedin2.R1.2g175200.1	7.41267	0	0	-1.44318	0.301741	0.737746	1.0466	0.357663	0.655571
VfFLOT4	Vfaba.Hedin2.R1.2g182240.1	0.641701	0.0852018	0.667061	0.103717	0.874217	0.967865	-0.444386	0.424388	0.711481
VfABCG59 (VfPDR23)	Vfaba.Hedin2.R1.2g186960.1	0.779134	0.0517629	0.519209	0.18916	0.765658	0.944143	-4.01487	0	0
VfCCD8	Vfaba.Hedin2.R1.2g194160.1	1.99991	9e-07	6.02e-05	1.09872	0.153268	0.585301	-1.03833	0.062436	0.243637
VfPP2AB'1	Vfaba.Hedin2.R1.3g009960.1	-0.0386388	0.916439	0.997977	-0.973641	0.0759725	0.450557	-5.13522	0	0
VfRAM2	Vfaba.Hedin2.R1.3g020080.1	9.60633	0	0	0.495031	0.660335	0.899962	1.32111	0.30921	0.61211
VfLIN	Vfaba.Hedin2.R1.3g110360.1	0.482143	0.205964	0.887774	-0.211374	0.666461	0.902014	0.626941	0.172526	0.455516
VfFATM	Vfaba.Hedin2.R1.3g160720.1	6.07895	0	0	-1.6364	0.0719735	0.439743	-0.812661	0.374564	0.67241
VfAVf2;5	Vfaba.Hedin2.R1.3g176560.1	9.88204	0	0	0.501339	0.675471	0.905873	1.14142	0.373649	0.671984
VfNUP85	Vfaba.Hedin2.R1.3g192720.1	-0.288347	0.385859	0.972414	-0.0944029	0.827559	0.956783	-0.466008	0.311811	0.61211
VfABCG43 (VfPDR7	Vfaba.Hedin2.R1.3g202840.1	1.46077	0.0010677	0.0338389	-1.05356	0.0665799	0.423997	-2.50113	2.6e-06	6.05e-05
VfABCG44 (VfPDR8)	Vfaba.Hedin2.R1.3g202960.1	-0.0452647	0.903601	0.997977	-0.481258	0.275047	0.716959	-0.0218641	0.968376	0.98848
VfMax1	Vfaba.Hedin2.R1.3g213120.1	-0.221691	0.581443	0.988706	0.500518	0.290968	0.729542	-2.68157	3e-06	6.78e-05
VfExo70i	Vfaba.Hedin2.R1.3g219760.1	3.5763	0	0	-0.326155	0.710031	0.920457	1.28312	0.0930408	0.314684
VfHA1	Vfaba.Hedin2.R1.4g002680.1	9.19773	0	0	-0.376199	0.717157	0.924336	2.29156	0.0155774	0.0928074
VfSUT2	Vfaba.Hedin2.R1.4g007000.1	0.0725383	0.829862	0.997977	-0.119873	0.80255	0.954094	0.267797	0.576708	0.813326
VfRAD1	Vfaba.Hedin2.R1.4g150360.1	1.77672	2.5e-05	0.0012635	0.725024	0.166316	0.605554	-3.87272	0	0
VfKIN2	Vfaba.Hedin2.R1.4g220480.1	4.86445	0	0	4.79471	0	0	5.14728	0	0
VfRAM1	Vfaba.Hedin2.R1.5g018680.1	9.40921	0	0	0.164032	0.914599	0.979819	1.46142	0.37597	0.67358
VfD27	Vfaba.Hedin2.R1.5g121040.1	2.89346	0	0	1.64611	0.0248017	0.264175	-1.64979	0.0757757	0.276507
VfCA8	Vfaba.Hedin2.R1.5g133600.1	-0.0209706	0.948209	0.997977	-0.121214	0.792948	0.951648	-0.0364521	0.949969	0.983725
VfAVf2;4	Vfaba.Hedin2.R1.5g184920.1	9.18885	0	0	0.202543	0.902826	0.976435	-3.47501	0.257459	0.568245
VfKIN3	Vfaba.Hedin2.R1.5g189720.1	3.93773	0	0	1.9943	0.0017253	0.0478932	-1.70682	0.030901	0.151507
VfCASTOR	Vfaba.Hedin2.R1.5g198400.1	-0.170343	0.586369	0.989926	-0.199765	0.62124	0.884709	0.471141	0.286197	0.600593
VfSUNN	Vfaba.Hedin2.R1.6g051400.1	-0.362409	0.286808	0.948763	-0.522842	0.229781	0.685552	-1.92113	1.2e-05	0.0002333
VfDIP1	Vfaba.Hedin2.R1.6g154480.1	0.861259	0.318312	0.954774	1.81004	0.0558465	0.392578	-1.45145	0.246113	0.554581
VfRemorin	Vfaba.Hedin2.R1.6g160280.1	-0.3175	0.330506	0.955295	-0.590033	0.18369	0.623345	-1.59085	0.0003785	0.0046649
VfSTR1	Vfaba.Hedin2.R1.6g200680.1	8.72078	0	0	2.36344	0.0306315	0.293113	0.555889	0.644341	0.853236
VfPT4	Vfaba.Hedin2.R1.Ung000320.1	9.40972	0	0	0.440412	0.673307	0.904918	1.10769	0.313986	0.612617
VfAVf2;3	Vfaba.Hedin2.R1.Ung061480.1	8.9358	0	0	-0.0525773	0.970061	0.992115	0.244828	0.87322	0.954185
VfRFCb	Vfaba.Hedin2.R1.Ung061640.1	2.80083	0	0	0.723921	0.140308	0.568561	-0.81265	0.0762247	0.277629
VfNENA	Vfaba.Hedin2.R1.Ung080480.1	0.0865852	0.847812	0.997977	0.634234	0.26651	0.707163	0.0109132	0.985591	0.995018
VfCRN	Vfaba.Hedin2.R1.1g021840.2	-0.367839	0.287478	0.948763	-0.0400934	0.927595	0.982523	-1.22965	0.0096824	0.0653697
VfFWL1	Vfaba.Hedin2.R1.1g021920.1	0.108671	0.874877	0.997977	-0.633136	0.48028	0.834882	-0.488573	0.594397	0.824056
VfNLP1	Vfaba.Hedin2.R1.1g027200.1	1.33393	2.55e-05	0.0012813	-0.674775	0.131959	0.557933	-0.0699476	0.879924	0.956358
VfPLT1/VfPLT2/VfPLT3/VfPLT4	Vfaba.Hedin2.R1.1g030240.1	-0.0883228	0.912181	0.997977	1.50928	0.0938765	0.491013	-0.954867	0.338359	0.637593
VfNDX1/VfNDX2	Vfaba.Hedin2.R1.1g036560.1	-0.381124	0.24031	0.918566	-0.392198	0.359552	0.782386	-0.468578	0.292838	0.607517
VfCNGC15b	Vfaba.Hedin2.R1.1g039680.1	-0.278813	0.664407	0.995251	-0.819404	0.292036	0.730258	0.146429	0.85088	0.944239
VfNNC1	Vfaba.Hedin2.R1.1g043480.1	0.286736	0.359467	0.970132	-0.89282	0.0446201	0.352337	-1.01636	0.0384971	0.17661
VfNFS1	Vfaba.Hedin2.R1.1g063080.1	-0.42431	0.439987	0.972414	3.74488	0	0	3.28894	0	4e-07
VfPHO2-like	Vfaba.Hedin2.R1.1g081320.1	-0.438752	0.13967	0.802547	-0.660704	0.154126	0.585933	-0.381946	0.39144	0.687079
VfBRUSH	Vfaba.Hedin2.R1.1g088560.1	-0.0083424	0.978287	0.998622	-0.0471568	0.908131	0.978059	-0.621228	0.139397	0.404556
VfNPD1/VfNPD2/VfNPD3/VfNPD4/VfNPD5	Vfaba.Hedin2.R1.1g097520.1	0.960249	0.0178224	0.275516	1.6945	0.000391	0.0161004	1.80616	0.0005349	0.0062573
VfCBS1	Vfaba.Hedin2.R1.1g105680.1	2.74416	0.298583	0.949408	-	-	-	9.37728	0.0001028	0.0015427
VfTML2	Vfaba.Hedin2.R1.1g118600.1	-0.130012	0.782802	0.997977	0.99546	0.0641923	0.416943	3.51527	0	0
VfKLV	Vfaba.Hedin2.R1.1g131800.1	-0.379125	0.219247	0.897383	-0.542583	0.20607	0.652357	-0.433342	0.340317	0.63938
VfSST1	Vfaba.Hedin2.R1.1g159920.1	0.254891	0.814218	0.997977	6.25052	0	0	12.2631	0	0
VfCAS31	Vfaba.Hedin2.R1.1g161600.1	-0.750166	0.653909	0.994416	-3.20947	0.234694	0.689218	4.07621	0.005231	0.0407492
VfAMSH	Vfaba.Hedin2.R1.1g163680.1	-0.210007	0.54328	0.979918	-0.340099	0.424877	0.800953	-0.0631452	0.894688	0.961932
VfnsRING	Vfaba.Hedin2.R1.1g164000.1	-0.211515	0.473428	0.972414	-0.504069	0.251073	0.694554	0.589465	0.202796	0.496378
VfPIN2/VfPIN3/VfPIN4	Vfaba.Hedin2.R1.1g170240.1	-0.162722	0.640148	0.993939	0.52692	0.279072	0.719897	-2.7878	1e-07	1.6e-06
VfRj2/VfRFG1	Vfaba.Hedin2.R1.1g174880.1	-0.207014	0.625113	0.992817	-0.708929	0.171813	0.612789	1.17994	0.0253594	0.13201
VfAPN1	Vfaba.Hedin2.R1.1g192640.1	1.96871	0.24319	0.921164	7.55804	2.4e-06	0.0002476	13.1647	0	0
VfPLT1/VfPLT2/VfPLT3/VfPLT4	Vfaba.Hedin2.R1.1g193800.1	0.0407176	0.928666	0.997977	1.08775	0.0790867	0.460468	0.503371	0.343605	0.642559
VfBHLH1	Vfaba.Hedin2.R1.1g214560.1	0.510713	0.232357	0.910661	0.112307	0.834886	0.95679	-2.24932	0.0009022	0.0095955
VfNPF8.6	Vfaba.Hedin2.R1.1g219960.1	9.65806	0	0	-0.964531	0.505571	0.84918	0.997929	0.513153	0.769718
VfARF8a/VfARF8b	Vfaba.Hedin2.R1.1g239720.1	-	-	-	-	-	-	-	-	-
VfCLC1	Vfaba.Hedin2.R1.1g248960.1	-0.0932955	0.758905	0.997977	-0.190179	0.669257	0.903365	-0.442694	0.381189	0.678882
VfFER2	Vfaba.Hedin2.R1.1g249760.1	-0.185173	0.573907	0.987701	-0.0638564	0.881789	0.969827	1.31497	0.0067381	0.0494995
VfNFRe	Vfaba.Hedin2.R1.1g259400.1	-0.680595	0.188432	0.865258	0.68835	0.246039	0.694554	0.933216	0.137269	0.400964
VfNFR1, VfLYK3	Vfaba.Hedin2.R1.1g259520.1	-0.961116	0.0603834	0.568108	-3.6764	1e-07	1.27e-05	0.680534	0.26444	0.575476
VfRDN1	Vfaba.Hedin2.R1.1g266360.1	0.0116144	0.972808	0.998324	-0.184802	0.676661	0.906495	-0.0678288	0.878314	0.955957
VfNUP133	Vfaba.Hedin2.R1.1g284400.1	-0.402796	0.240646	0.918566	-0.424009	0.267759	0.708633	-0.469968	0.284371	0.598419
VfCHR	Vfaba.Hedin2.R1.1g285520.1	0.364973	0.271453	0.948019	1.68541	0.0005308	0.0203851	0.889018	0.0800279	0.286414
VfCHR	Vfaba.Hedin2.R1.1g285560.1	-0.0656696	0.923791	0.997977	-1.18794	0.193829	0.635487	-4.86839	0	0
VfNIN	Vfaba.Hedin2.R1.1g287760.1	-2.00213	0.0627759	0.580412	2.92907	0.0072274	0.125699	8.26184	0	0
VfSymCRK	Vfaba.Hedin2.R1.1g287840.2	0.469671	0.298752	0.949408	1.14725	0.0385755	0.326328	0.253921	0.697503	0.872127
VfTOR	Vfaba.Hedin2.R1.1g291680.2	-0.445928	0.161098	0.834068	-1.11672	0.0066403	0.119041	-0.346658	0.439155	0.72192
VfKNAT3/VfKNAT5/VfKNAT9/VfKNAT10	Vfaba.Hedin2.R1.1g293920.1	-0.072426	0.82877	0.997977	-0.414807	0.346551	0.773974	0.258965	0.540988	0.790252
VfKNAT3/VfKNAT5/VfKNAT9/VfKNAT10	Vfaba.Hedin2.R1.1g293920.2	0.0501877	0.883732	0.997977	-0.546873	0.280914	0.721811	0.118539	0.80303	0.924561
VfDNF7	Vfaba.Hedin2.R1.1g300280.1	-0.434133	0.418093	0.972414	-0.756946	0.274485	0.716273	-2.19898	0.0010894	0.0112945
VfEPR3	Vfaba.Hedin2.R1.1g305160.1	3.91434	0	0	1.19744	0.122436	0.540563	3.5604	1e-07	1.6e-06
VfPI3K	Vfaba.Hedin2.R1.1g306800.1	-0.301097	0.353046	0.966317	-0.94486	0.0248919	0.264689	-0.738674	0.098227	0.325906
VfNAC969	Vfaba.Hedin2.R1.1g324680.1	-1.59224	1.46e-05	0.0007793	-1.94978	0.0002763	0.0121728	-1.30559	0.0096075	0.0649826
VfUPS1	Vfaba.Hedin2.R1.1g329600.1	-0.2867	0.406546	0.972414	-1.53452	0.0006363	0.0232857	-2.20159	1e-06	2.58e-05
VfSYMRK	Vfaba.Hedin2.R1.1g333440.1	0.0831111	0.813935	0.997977	-0.278845	0.587167	0.869104	-0.135356	0.785288	0.915575
VfDMI2	Vfaba.Hedin2.R1.1g333440.1	0.0831111	0.813935	0.997977	-0.278845	0.587167	0.869104	-0.135356	0.785288	0.915575
VfCYCLOPS (VfIPD3)	Vfaba.Hedin2.R1.1g341040.1	0.110392	0.73356	0.996179	-0.194921	0.65057	0.896199	2.2959	4e-07	1.06e-05
VfHMGR1	Vfaba.Hedin2.R1.1g347480.1	1.21562	0.0244966	0.333831	2.32178	0.0001265	0.0065324	4.07362	0	2e-07
VfCP6	Vfaba.Hedin2.R1.1g353600.1	5.13481	0	0	-0.200932	0.850603	0.960545	6.62988	0	0
VfRj4	Vfaba.Hedin2.R1.1g354480.1	0.489672	0.427021	0.972414	1.51803	0.0258904	0.270116	1.20791	0.125476	0.380746
VfBEHL1	Vfaba.Hedin2.R1.1g362200.1	-0.391122	0.179907	0.85837	-0.302682	0.466214	0.826476	-0.199788	0.633019	0.848545
VfNFR5	Vfaba.Hedin2.R1.1g363000.1	0.0753252	0.911327	0.997977	-0.510311	0.5527	0.858344	2.07127	0.0079902	0.0565312
VfDELLA3	Vfaba.Hedin2.R1.1g395840.1	1.21214	0.0284056	0.363849	3.19349	0	1.5e-06	3.50815	0	1e-07
VfSUS1/VfSUS3	Vfaba.Hedin2.R1.1g405320.1	1.369	0.0001671	0.0070079	1.18368	0.0443538	0.351354	0.62544	0.181487	0.466726
VfCKX3	Vfaba.Hedin2.R1.1g411920.1	-0.749077	0.162246	0.83568	0.142612	0.829229	0.956783	1.92064	0.0016028	0.0156492
VfPHYB	Vfaba.Hedin2.R1.1g432440.2	-0.259895	0.44341	0.972414	-0.978916	0.0227006	0.252319	-1.29281	0.0079082	0.0560106
VfPNO1-like	Vfaba.Hedin2.R1.1g455200.1	-0.0470145	0.87831	0.997977	0.100602	0.814322	0.956537	0.225123	0.608529	0.83408
VfSGR	Vfaba.Hedin2.R1.1g461840.1	-0.20477	0.518939	0.975595	-0.777252	0.0717193	0.438852	-0.800114	0.087049	0.301199
VfNIP/VfLATD/VfNPF1.7	Vfaba.Hedin2.R1.1g466800.1	-1.07978	0.526324	0.976155	0.367902	0.815678	0.956695	-3.21593	0.290433	0.605181
VfPHO2-like	Vfaba.Hedin2.R1.1g474080.1,	-	-	-	-	-	-	-	-	-
VfbHLHm1	Vfaba.Hedin2.R1.1g482120.1	-0.0107987	0.982599	0.998958	-1.20286	0.0860935	0.476235	-0.333203	0.586703	0.820226
VfDMI1(VfPOLLUX)	Vfaba.Hedin2.R1.1g494040.1	-0.233341	0.445891	0.972414	-0.559713	0.175979	0.615012	-0.452893	0.303537	0.61211
VfDMI1(VfPOLLUX)	Vfaba.Hedin2.R1.1g494040.2	-1.47023	0.179086	0.856518	-1.29102	0.256149	0.695254	-4.19359	0.004074	0.0335165
VfRR5VfRR9/VfRR11	Vfaba.Hedin2.R1.2g012720.1	-0.20572	0.900968	0.997977	-3.49493	0.204828	0.650511	1.24103	0.487286	0.755702
VfRR5VfRR9/VfRR11	Vfaba.Hedin2.R1.2g012720.2	0.930497	0.423835	0.972414	1.0873	0.438254	0.809691	3.34252	0.0065595	0.0484978
VfBECLIN1	Vfaba.Hedin2.R1.2g014160.2	-0.565305	0.0620831	0.577261	-0.516055	0.184826	0.625337	-0.534081	0.251929	0.561619
VfMATE1	Vfaba.Hedin2.R1.2g021680.1	-0.0710365	0.813984	0.997977	0.326311	0.517861	0.854953	-2.79953	0	0
VfDNF1	Vfaba.Hedin2.R1.2g022840.1	0.346467	0.247471	0.925153	0.472747	0.256754	0.695897	0.643168	0.149523	0.417279
VfBZF	Vfaba.Hedin2.R1.2g034800.1	-0.409295	0.219784	0.897383	-0.623936	0.150902	0.582731	-1.20762	0.0129254	0.0812454
VfARPC1	Vfaba.Hedin2.R1.2g039640.1	0.0433102	0.898481	0.997977	0.0084663	0.984241	0.995523	-0.0540268	0.902902	0.965119
VfCPK3	Vfaba.Hedin2.R1.2g042240.1	0.236701	0.465799	0.972414	0.242504	0.577943	0.865124	0.0126934	0.975399	0.990887
VfN5	Vfaba.Hedin2.R1.2g045600.1	-0.257177	0.675168	0.995251	0.662179	0.352121	0.778582	-4.61955	0	1.4e-06
VfPNO1-like	Vfaba.Hedin2.R1.2g051200.1	0.115553	0.732717	0.996179	0.570745	0.194403	0.635951	0.697762	0.119771	0.370592
VfNPF8.6	Vfaba.Hedin2.R1.2g053960.1	0.292343	0.344945	0.961728	-0.216592	0.609517	0.880001	1.96148	2.8e-06	6.35e-05
VfARF8a/VfARF8b	Vfaba.Hedin2.R1.2g066520.2	-	-	-	-	-	-	-	-	-
VfRINRK1	Vfaba.Hedin2.R1.2g093000.1	5.20531	1.6e-06	0.0001035	6.05129	2.85e-05	0.0020241	11.1755	0	0
VfENOD93	Vfaba.Hedin2.R1.2g096840.2	0.101467	0.791035	0.997977	-2.92213	3.82e-05	0.0025634	-2.10011	0.004922	0.0388633
VfSymCRK	Vfaba.Hedin2.R1.2g096920.1	1.2282	0.118271	0.754961	1.59351	0.146077	0.576451	7.81795	0	0
VfNFRe	Vfaba.Hedin2.R1.2g097000.1	-0.192249	0.574257	0.987701	-0.153844	0.717149	0.924336	-0.768311	0.084882	0.298061
VfNMNa	Vfaba.Hedin2.R1.2g098680.1	10.6154	1.13e-05	0.0006151	4.82377	0.0658675	0.42265	10.7632	5.1e-06	0.0001082
VfRGS1	Vfaba.Hedin2.R1.2g113680.1	-0.177815	0.578796	0.988639	-0.155968	0.716797	0.924243	-0.496698	0.275966	0.589586
VfNPL	Vfaba.Hedin2.R1.2g114240.1	1.37752	0.295703	0.949408	3.358	0.0200628	0.234155	10.5799	0	0
VfGLE1	Vfaba.Hedin2.R1.2g114680.1	-0.098637	0.796405	0.997977	0.232395	0.658825	0.899557	-0.774589	0.157227	0.430919
VfZR1	Vfaba.Hedin2.R1.2g115680.1	0.397413	0.615486	0.991142	-0.603635	0.551067	0.858344	-3.68571	0.0023078	0.0211103
VfNRAMP	Vfaba.Hedin2.R1.2g121360.1	-1.29774	0.0794242	0.647795	-2.71238	0.0019213	0.0517077	-2.67694	0.0010642	0.0110739
VfSGR	Vfaba.Hedin2.R1.2g130320.1	0.590936	0.557209	0.983581	1.47914	0.17641	0.61599	1.77602	0.113072	0.356375
VfBRI1	Vfaba.Hedin2.R1.2g144760.1	-0.372694	0.249623	0.927691	-0.371937	0.399021	0.782386	-1.12321	0.0081528	0.0574262
VfSER6	Vfaba.Hedin2.R1.2g163400.1	0.0037593	0.990653	0.999028	0.0225599	0.957021	0.989021	0.737749	0.0746962	0.273989
VfZPT2	Vfaba.Hedin2.R1.2g169840.1	-0.803062	0.024088	0.330392	0.511032	0.288951	0.727559	-0.694962	0.186578	0.471957
VfKNAT3/VfKNAT5/VfKNAT9/VfKNAT10	Vfaba.Hedin2.R1.2g181840.1	0.135873	0.729723	0.995738	-0.108372	0.841677	0.958071	0.606898	0.293672	0.608471
VfFLOT2	Vfaba.Hedin2.R1.2g182240.1	0.641701	0.0852018	0.667061	0.103717	0.874217	0.967865	-0.444386	0.424388	0.711481
VfRbohA	Vfaba.Hedin2.R1.2g187480.1	-0.0864917	0.796788	0.997977	-0.124393	0.760988	0.942569	-0.813768	0.0559044	0.227993
VfCRA2	Vfaba.Hedin2.R1.2g198040.1	-0.384511	0.246635	0.924551	-0.674723	0.12641	0.547739	-2.11051	3e-07	8.8e-06
VfNLP1	Vfaba.Hedin2.R1.2g210920.1	0.0298042	0.925847	0.997977	-2.07149	1.9e-06	0.0001985	-3.54717	0	0
VfSIP1	Vfaba.Hedin2.R1.2g213440.1	0.313546	0.447392	0.972414	0.647296	0.251648	0.694554	0.205822	0.721564	0.884132
VfLAN	Vfaba.Hedin2.R1.2g214120.1	-0.0614559	0.858871	0.997977	0.546753	0.209139	0.656199	-0.171861	0.740573	0.894394
VfGβ1/VfGβ2/VfGβ3/VfGβ4	Vfaba.Hedin2.R1.2g217120.1	-0.391155	0.222861	0.898473	-0.358766	0.367692	0.782386	-1.05251	0.012301	0.0783095
VfCOPT1	Vfaba.Hedin2.R1.2g247480.1	0.572352	0.696232	0.995251	5.60265	4.2e-06	0.0004096	11.9455	0	0
VfFER3	Vfaba.Hedin2.R1.2g256560.1	0.206135	0.626321	0.992817	-0.0229873	0.956787	0.989021	2.08341	3.38e-05	0.0005854
VfRab7a1/VfRab7a2	Vfaba.Hedin2.R1.2g259120.1	0.0686691	0.818502	0.997977	0.501087	0.215888	0.666206	0.245189	0.584981	0.81945
VfEFD	Vfaba.Hedin2.R1.2g269200.1	-0.164196	0.813387	0.997977	0.733962	0.363426	0.782386	4.20881	0	0
VfSIP2	Vfaba.Hedin2.R1.2g277120.1	-0.121713	0.698157	0.995251	0.0478264	0.910238	0.978487	0.424745	0.334298	0.633675
VfIGN1	Vfaba.Hedin2.R1.3g001280.1	-0.351483	0.283937	0.948763	-0.371496	0.393221	0.782386	-0.970719	0.03347	0.160276
VfPT7	Vfaba.Hedin2.R1.3g014440.1	0.452546	0.357768	0.968924	0.884377	0.162102	0.59869	2.67304	3.6e-06	7.95e-05
VfAMT1.1	Vfaba.Hedin2.R1.3g015160.1	0.059696	0.871723	0.997977	-0.168612	0.710661	0.920568	-1.0289	0.0222021	0.119955
VfNF-YA1	Vfaba.Hedin2.R1.3g036280.1	-2.12157	0.0101466	0.189766	1.60138	0.111903	0.524565	5.83469	0	0
VfCNGC15a	Vfaba.Hedin2.R1.3g048880.1	-1.68176	0.30669	0.952533	-4.14282	0.134778	0.560726	-1.68111	0.399079	0.692476
VfSYP71	Vfaba.Hedin2.R1.3g050160.1	-0.0061316	0.983302	0.998958	0.351396	0.366326	0.782386	-0.397986	0.331151	0.631193
VfIPT3	Vfaba.Hedin2.R1.3g065360.1	-0.543879	0.490785	0.972414	-1.31329	0.154619	0.586718	0.459965	0.607592	0.833414
VfNAD1	Vfaba.Hedin2.R1.3g087080.4	-0.120534	0.774685	0.997977	-0.305149	0.564754	0.858344	-1.34036	0.0345628	0.163927
VfVPY	Vfaba.Hedin2.R1.3g104280.1	-0.0862345	0.799993	0.997977	0.0055332	0.989837	0.996953	-0.394724	0.38555	0.681951
VfLIN, VfLIN	Vfaba.Hedin2.R1.3g110360.1	0.482143	0.205964	0.887774	-0.211374	0.666461	0.902014	0.626941	0.172526	0.455516
VfDME	Vfaba.Hedin2.R1.3g113200.1	0.211771	0.719614	0.995251	-0.379602	0.62848	0.887747	3.67209	0	0
VfARF16a	Vfaba.Hedin2.R1.3g117200.1	1.4723	0.0156802	0.253416	0.526638	0.504978	0.84918	0.692312	0.411601	0.701002
VfSYT1/VfSYT2; VfSYT2/VfSYT3	Vfaba.Hedin2.R1.3g117600.1	1.55901	1.7e-06	0.0001063	0.344192	0.47209	0.830113	0.208981	0.668188	0.855748
VfBCH1/VfBCH2	Vfaba.Hedin2.R1.3g132640.1	-0.871659	0.324624	0.954774	-0.314085	0.755246	0.940479	-1.45468	0.187603	0.473508
VfNRSYM1	Vfaba.Hedin2.R1.3g133960.1	-0.54362	0.0810691	0.654085	-1.15043	0.0041701	0.0878257	-1.31729	0.00169	0.0163757
VfNPD1/VfNPD2/VfNPD3/VfNPD4/VfNPD5	Vfaba.Hedin2.R1.3g140200.1	-0.0369595	0.902165	0.997977	-0.0358159	0.935528	0.984827	-0.501528	0.224203	0.526778
VfNod22	Vfaba.Hedin2.R1.3g145040.1	-0.276052	0.370155	0.972414	-0.407104	0.331522	0.762312	-0.0441718	0.921566	0.973443
VfINS1	Vfaba.Hedin2.R1.3g182760.1	-0.544462	0.0823484	0.657585	-1.48346	0.0005649	0.0213216	-0.164313	0.724209	0.885696
VfPIN2/VfPIN3/VfPIN4	Vfaba.Hedin2.R1.3g186320.1	0.196977	0.726359	0.995251	0.0008905	0.999062	0.999569	-0.992296	0.223161	0.525516
VfSACPD-C	Vfaba.Hedin2.R1.3g190680.1	1.28899	0.0303944	0.379686	0.873662	0.288201	0.72696	3.84206	0	0
MsNADH-GOGAT	Vfaba.Hedin2.R1.3g193880.1	1.11795	0.0032231	0.0826676	0.811102	0.0660212	0.4229	3.47473	0	0
VfNIP/VfLATD/VfNPF1.7	Vfaba.Hedin2.R1.3g199280.1	0.352583	0.571689	0.987295	1.22734	0.103915	0.510199	1.9888	0.0044635	0.0360105
VfMOT1.3	Vfaba.Hedin2.R1.3g201880.1	-0.980529	0.17009	0.845442	-4.81798	0	0	-0.681959	0.314786	0.613459
VfMOT1.2	Vfaba.Hedin2.R1.3g202040.1	-0.995758	0.195381	0.878725	-3.83121	3.21e-05	0.0022269	0.966309	0.204567	0.49887
VfKNAT3/VfKNAT5/VfKNAT9/VfKNAT10	Vfaba.Hedin2.R1.3g203640.1	-0.462643	0.235281	0.914583	0.592803	0.255978	0.695209	3.9781	0	0
VfCHIT5	Vfaba.Hedin2.R1.3g206320.1	-0.359369	0.223549	0.898473	0.635822	0.128787	0.551957	-0.168567	0.683748	0.865178
VfGα	Vfaba.Hedin2.R1.3g212720.1	0.2913	0.407921	0.972414	0.790296	0.0558416	0.392578	0.469111	0.292334	0.606905
VfCYP15a	Vfaba.Hedin2.R1.3g234200.1	-0.39906	0.221377	0.898473	-0.547568	0.268575	0.709456	-0.350054	0.540042	0.789493
VfSYT1/VfSYT2; VfSYT2/VfSYT3	Vfaba.Hedin2.R1.3g238440.1	0.0323629	0.926435	0.997977	-0.525619	0.219902	0.671684	-1.0513	0.0168469	0.0979563
VfCDC16	Vfaba.Hedin2.R1.4g010320.1	0.213197	0.662185	0.995021	0.431729	0.509058	0.849848	-0.638079	0.367974	0.666161
VfNiCK4	Vfaba.Hedin2.R1.4g012680.1	0.20065	0.604352	0.991142	0.837599	0.0685682	0.430609	0.184857	0.721051	0.883714
VfN5	Vfaba.Hedin2.R1.4g017560.1	1.21599	0.0758175	0.635117	1.48657	0.0596429	0.402839	-0.807156	0.404444	0.696999
VfDMI3 (Ccamk)	Vfaba.Hedin2.R1.4g022240.1	1.54932	0.0002435	0.0097225	0.809122	0.159857	0.595044	2.64006	0	1.3e-06
VfLSK1	Vfaba.Hedin2.R1.4g026800.1	0.0276667	0.930327	0.997977	0.0860381	0.838934	0.957284	-0.19561	0.643473	0.853236
VfANN1	Vfaba.Hedin2.R1.4g040480.1	1.53951	0.0001269	0.0054756	1.70526	0.0009389	0.0310558	4.67319	0	0
VfBHLH1	Vfaba.Hedin2.R1.4g053200.1	0.716289	0.615567	0.991142	1.65099	0.324526	0.756077	1.49651	0.348258	0.647441
VfNSP1	Vfaba.Hedin2.R1.4g059440.1	1.12837	0.0013149	0.0400405	0.37594	0.425666	0.801712	1.2188	0.0087818	0.0607089
VfPEN3-like	Vfaba.Hedin2.R1.4g067720.1	-0.217516	0.499744	0.972414	-0.729461	0.109772	0.520587	-1.63101	0.0023338	0.0213197
VfSGR	Vfaba.Hedin2.R1.4g072520.1	0.313926	0.321571	0.954774	0.258189	0.58662	0.869008	0.490385	0.275373	0.588846
VfSIE3	Vfaba.Hedin2.R1.4g096240.1	-0.387452	0.273809	0.948763	-0.49139	0.239272	0.692475	-0.69477	0.121319	0.373713
VfDNF4	Vfaba.Hedin2.R1.4g105880.1	0.121732	0.684327	0.995251	0.198127	0.632202	0.889076	-0.331037	0.419536	0.707596
VfHIP	Vfaba.Hedin2.R1.4g145800.3	-0.0703826	0.80891	0.997977	0.15722	0.706238	0.918818	-0.38961	0.343609	0.642559
VfCCS52a	Vfaba.Hedin2.R1.4g146040.1	-0.239368	0.475786	0.972414	-0.275239	0.520627	0.855863	0.626973	0.162882	0.44028
VfCIP73	Vfaba.Hedin2.R1.4g183080.1	-0.21436	0.471176	0.972414	-0.401993	0.335983	0.765937	-0.63234	0.133038	0.394135
VfNENA	Vfaba.Hedin2.R1.4g184440.1	-0.324638	0.816866	0.997977	1.67773	0.248316	0.694554	8.36952	0	0
VfSUCS1	Vfaba.Hedin2.R1.4g205320.1	1.49918	1.18e-05	0.0006341	1.17816	0.0087953	0.142441	1.94129	0.0002879	0.0037359
VfPIN2/VfPIN3/VfPIN4	Vfaba.Hedin2.R1.4g212440.1	0.0338158	0.930507	0.997977	0.298388	0.547841	0.858344	-2.12413	0.0003542	0.0044132
VfSPK1	Vfaba.Hedin2.R1.4g220480.1	4.86445	0	0	4.79471	0	0	5.14728	0	0
VfSCARN	Vfaba.Hedin2.R1.4g231840.1	1.4412	0.379853	0.972414	2.51454	0.0660359	0.4229	4.38484	0.0012756	0.0129277
VfSIN1	Vfaba.Hedin2.R1.4g240680.1	-0.761917	0.0201308	0.297049	0.538631	0.232465	0.687641	0.776241	0.117085	0.364684
VfNPD1/VfNPD2/VfNPD3/VfNPD4/VfNPD5	Vfaba.Hedin2.R1.5g001080.1	0.504937	0.134859	0.795884	0.846133	0.0407992	0.336124	0.589234	0.207512	0.502714
VfNPD1/VfNPD2/VfNPD3/VfNPD4/VfNPD5	Vfaba.Hedin2.R1.5g005440.1	-1.24031	0.490095	0.972414	6.15708	1.41e-05	0.00113	12.3024	0	0
VfNPD1/VfNPD2/VfNPD3/VfNPD4/VfNPD5	Vfaba.Hedin2.R1.5g005480.1	4.17697	0.117162	0.751882	8.97845	0.0006175	0.022828	15.0256	0	0
VfNPD1/VfNPD2/VfNPD3/VfNPD4/VfNPD5	Vfaba.Hedin2.R1.5g005520.1	1.82937	0.337593	0.958246	7.77956	9.6e-06	0.000818	14.2444	0	0
VfPEN3-like	Vfaba.Hedin2.R1.5g009680.1	-0.501103	0.174322	0.853092	-1.28169	0.0069095	0.122357	-1.95359	1.65e-05	0.0003108
VfTIP1g	Vfaba.Hedin2.R1.5g013400.1	2.74416	0.2992	0.949408	-	-	-	6.36057	0.0214309	0.116885
VfMMPL	Vfaba.Hedin2.R1.5g020080.1	0.125456	0.676718	0.995251	0.662344	0.123228	0.542111	1.07212	0.013772	0.0853129
VfTML (VfTML1)	Vfaba.Hedin2.R1.5g023200.1	-0.217588	0.504623	0.972414	0.909145	0.0330237	0.303422	-0.0294387	0.945759	0.982616
VfFEN1	Vfaba.Hedin2.R1.5g026080.1	3.49823	1.81e-05	0.0009399	5.14512	0	3e-07	8.2919	0	0
VfNFS2	Vfaba.Hedin2.R1.5g031720.1	-0.0454704	0.906428	0.997977	-0.0571553	0.905645	0.977219	0.0308009	0.955397	0.985593
VfEXPB2	Vfaba.Hedin2.R1.5g041400.1	6.56022	0	0	-0.0236987	0.987892	0.996593	5.20154	6.4e-06	0.0001341
VfRSD	Vfaba.Hedin2.R1.5g047320.1	-3.9799	0.157628	0.828838	3.65312	0.0234012	0.257043	9.82646	0	0
VfCOPT1	Vfaba.Hedin2.R1.5g048960.1	3.77683	0	0	0.0762667	0.939589	0.9858	4.46067	0	0
VfLAX2	Vfaba.Hedin2.R1.5g054560.1	-0.709661	0.0317383	0.39038	-0.715064	0.093826	0.490858	-2.3545	1e-07	3.6e-06
VfBPS1	Vfaba.Hedin2.R1.5g069960.1	-0.43228	0.164159	0.837646	-0.421604	0.306705	0.740725	-0.113964	0.798649	0.922286
VfBPS1	Vfaba.Hedin2.R1.5g070080.1	-0.286236	0.336505	0.958246	0.183576	0.65406	0.897407	0.539921	0.225283	0.528088
VfCLV2	Vfaba.Hedin2.R1.5g072080.1	-0.50306	0.141759	0.804765	-0.537214	0.208808	0.655876	-1.26398	0.0061814	0.0464751
VfACP	Vfaba.Hedin2.R1.5g074040.1	0.449373	0.159374	0.832103	1.0277	0.0102724	0.157291	0.384137	0.384749	0.681487
VfPLT1/VfPLT2/VfPLT3/VfPLT4	Vfaba.Hedin2.R1.5g074280.1	-0.383508	0.513278	0.974434	0.632857	0.383157	0.782386	-2.10325	0.0060113	0.0454414
VfCHS	Vfaba.Hedin2.R1.5g084200.1	-0.212153	0.834774	0.997977	1.70048	0.0850597	0.474419	0.832959	0.427053	0.71319
Gs52/VfLNP	Vfaba.Hedin2.R1.5g087560.1	1.39606	0.0010186	0.0326625	2.2676	2.32e-05	0.0017141	1.5936	0.0180235	0.103108
VfNOOT	Vfaba.Hedin2.R1.5g101200.1	0.307851	0.602604	0.991142	0.577634	0.418505	0.796279	2.54882	1.54e-05	0.0002939
VfPT5	Vfaba.Hedin2.R1.5g124200.1	-0.0212054	0.986641	0.999028	5.96509	0	1.1e-06	5.77777	2e-07	6.7e-06
VfLOG1	Vfaba.Hedin2.R1.5g137480.1	0.790645	0.347452	0.962275	2.37722	0.0049777	0.0985428	4.74686	0	0
VfSKL(VfEIN2)	Vfaba.Hedin2.R1.5g137560.1	-0.313955	0.316211	0.954774	-0.61711	0.131883	0.557827	-0.711087	0.107054	0.343084
VfDGD1	Vfaba.Hedin2.R1.5g153960.1	-0.492196	0.113534	0.747716	-0.262798	0.525235	0.856815	0.324529	0.467824	0.744625
VfTCO	Vfaba.Hedin2.R1.5g157120.1	-0.029281	0.936395	0.997977	-0.418526	0.390529	0.782386	-0.0084816	0.986636	0.995441
VfRbohA	Vfaba.Hedin2.R1.5g179000.1	0.015451	0.966881	0.99824	0.0735846	0.881695	0.969827	-0.0113176	0.98393	0.994154
VfNF-YC1	Vfaba.Hedin2.R1.5g180760.1	-0.266536	0.363464	0.972414	0.0317868	0.935735	0.984831	-0.263534	0.506882	0.765376
VfPIR	Vfaba.Hedin2.R1.5g188720.1	-0.321509	0.35031	0.965143	-0.423808	0.275056	0.716959	-0.695484	0.107742	0.344691
VfPIR	Vfaba.Hedin2.R1.5g188720.2	1.40239	0.005896	0.129286	-0.0633621	0.951023	0.987793	1.23997	0.201425	0.49422
VfMOT1.2	Vfaba.Hedin2.R1.6g011120.1	-1.33667	0.226021	0.901996	1.97042	0.0899268	0.483432	8.62139	0	0
VfAGO5, VfAGO5	Vfaba.Hedin2.R1.6g022280.1	0.837148	0.0093449	0.179479	0.671981	0.110969	0.522814	2.06892	7e-06	0.0001447
VfAGO5, VfAGO5	Vfaba.Hedin2.R1.6g022280.2	1.0905	0.305647	0.95209	1.55373	0.158717	0.593842	4.55917	2e-07	4.9e-06
VfNNC1	Vfaba.Hedin2.R1.6g031800.1	0.679521	0.124954	0.771215	0.986884	0.0456162	0.356168	-0.117797	0.84852	0.943518
VfEXO70H4	Vfaba.Hedin2.R1.6g033040.1	0.0773198	0.819102	0.997977	1.78777	0.0001014	0.0055027	0.867755	0.0652626	0.250159
VfFNSII	Vfaba.Hedin2.R1.6g033560.1	0.898453	0.253718	0.934219	-0.565549	0.611652	0.881406	2.47741	0.0042758	0.0348157
VfRabA2	Vfaba.Hedin2.R1.6g037960.1	0.160427	0.619326	0.992162	0.514015	0.185994	0.62553	0.0061604	0.989131	0.996207
VfVfP2	Vfaba.Hedin2.R1.6g038040.1	0.0614027	0.859695	0.997977	-0.454932	0.376512	0.782386	-1.14984	0.0260194	0.134418
VfPLT1/VfPLT2/VfPLT3/VfPLT4	Vfaba.Hedin2.R1.6g038920.1	-0.109775	0.900871	0.997977	1.45971	0.13828	0.565275	-4.75166	0.0003735	0.0046137
VfGA2ox10	Vfaba.Hedin2.R1.6g045400.1	5.3	0	0	4.75685	0	3.4e-06	4.5034	2.8e-06	6.41e-05
VfSYT1/VfSYT2; VfSYT2/VfSYT3	Vfaba.Hedin2.R1.6g047200.1	1.47938	1.12e-05	0.0006083	0.714384	0.0899705	0.483471	0.528019	0.236128	0.54236
VfPRAT3	Vfaba.Hedin2.R1.6g049120.1	0.19022	0.589258	0.990723	0.834171	0.062083	0.409682	1.17503	0.0332216	0.159403
VfHAR1	Vfaba.Hedin2.R1.6g051400.1	-0.362409	0.286808	0.948763	-0.522842	0.229781	0.685552	-1.92113	1.2e-05	0.0002333
VfRab7a1/VfRab7a2	Vfaba.Hedin2.R1.6g052200.1	0.0595896	0.841767	0.997977	0.360211	0.380177	0.782386	0.149473	0.731261	0.888904
VfENOD40-1/ENOD40-2	Vfaba.Hedin2.R1.6g062120.1	0.445284	0.547168	0.981703	1.89474	0.0135046	0.186095	4.02738	0	0
VfDELLA2	Vfaba.Hedin2.R1.6g068280.1	-0.366696	0.260696	0.936987	-0.944259	0.0365012	0.318124	-1.51203	0.0009124	0.0096948
VfZIP6	Vfaba.Hedin2.R1.6g077000.1	-4.65648	0	7e-07	-12.1366	2.5e-06	0.0002605	-11.793	2.34e-05	0.0004242
VfNAC969	Vfaba.Hedin2.R1.6g078960.1	-1.16942	0.0041185	0.0990495	-0.0713354	0.90167	0.976065	-0.666959	0.221592	0.523257
VfSEN1	Vfaba.Hedin2.R1.6g095520.1	1.62481	0.325528	0.954774	5.70995	7.68e-05	0.0044581	12.5418	0	0
VfSEN1	Vfaba.Hedin2.R1.6g096320.1	-1.24464	0.0004048	0.0147809	1.26296	0.0084999	0.138879	0.0097598	0.982107	0.993636
VfPHO2-like	Vfaba.Hedin2.R1.6g112600.1	-0.524296	0.0850208	0.666654	-1.11034	0.0197825	0.232776	-0.425606	0.370532	0.668685
VfIFS1/VfIFS2	Vfaba.Hedin2.R1.6g115720.1	0.0503866	0.904729	0.997977	1.80985	0.0065855	0.11871	1.9933	0.0010348	0.0108228
VfIFS1/VfIFS2	Vfaba.Hedin2.R1.6g115760.1	2.20269	0	0	1.41006	0.00151	0.0437445	2.19039	3.1e-06	6.97e-05
VfMPK6	Vfaba.Hedin2.R1.6g118960.1	-0.166037	0.61546	0.991142	-0.101866	0.800204	0.953768	-0.711984	0.104033	0.337127
VfFWL1	Vfaba.Hedin2.R1.6g121160.1	-0.453751	0.279459	0.948763	-0.325243	0.590508	0.870245	-5.3955	0	0
VfDNF2	Vfaba.Hedin2.R1.6g122760.1	-0.137774	0.912882	0.997977	4.45758	0.0005802	0.0217426	10.4847	0	0
VfBG2	Vfaba.Hedin2.R1.6g131840.1	0.242801	0.520322	0.975595	0.614745	0.207983	0.654608	-0.105897	0.847065	0.94266
VfSGF14c/VfSGF14l	Vfaba.Hedin2.R1.6g133080.1	-0.506144	0.110485	0.740115	-0.254771	0.558835	0.858344	-0.525392	0.2144	0.512778
VfNIP/VfLATD/VfNPF1.7	Vfaba.Hedin2.R1.6g136160.1	0.295181	0.836164	0.997977	6.56806	0	3e-07	12.9072	0	0
VfARP3	Vfaba.Hedin2.R1.6g144520.1	0.28361	0.387738	0.972414	-0.026285	0.951893	0.987854	0.0843425	0.850248	0.944116
VfSymREM1	Vfaba.Hedin2.R1.6g168800.1	-0.108028	0.899674	0.997977	1.63528	0.09685	0.49691	7.07834	0	0
VfγECS	Vfaba.Hedin2.R1.6g170040.1	0.108737	0.720474	0.995251	0.125068	0.765105	0.944008	0.0630402	0.883842	0.957831
VfnsRING	Vfaba.Hedin2.R1.6g191280.1	0.120584	0.757917	0.997977	-0.206987	0.684165	0.910092	-0.0587646	0.911604	0.969459
VfRACK1	Vfaba.Hedin2.R1.6g197440.1	0.161904	0.635617	0.993259	0.59391	0.228535	0.683925	0.11966	0.830491	0.93593
VfPIN2/VfPIN3/VfPIN4	Vfaba.Hedin2.R1.6g200080.1	0.185174	0.635601	0.993259	0.548949	0.268818	0.709653	-1.36447	0.0097128	0.0655328
VfBHLH476	Vfaba.Hedin2.R1.Ung017480.1	2.37354	0.0398013	0.449977	3.35267	0.0059209	0.111213	6.45818	0	0
VfBCH1/VfBCH2	Vfaba.Hedin2.R1.Ung024000.1	-0.468538	0.302438	0.950055	1.66492	0.0003133	0.0135471	2.12795	3.8e-06	8.31e-05
VfNAD1	Vfaba.Hedin2.R1.Ung045280.1	0.069287	0.836005	0.997977	0.187757	0.671296	0.90403	0.104014	0.820276	0.930778
VfNSP2	Vfaba.Hedin2.R1.Ung049920.1	-0.0309711	0.937562	0.997977	-1.43101	0.0178803	0.218135	-1.50328	0.0095393	0.064626
VfSNARP2	Vfaba.Hedin2.R1.Ung071760.2	-0.536484	0.246283	0.924378	-2.31398	0.0413754	0.339031	-3.49621	0.0005398	0.0062998
VfCDPK1	Vfaba.Hedin2.R1.Ung074080.2	-0.136615	0.694002	0.995251	-0.503689	0.246336	0.694554	0.309823	0.50601	0.764914
VfNAP1	Vfaba.Hedin2.R1.Ung079200.1	-0.0932334	0.782283	0.997977	-0.19242	0.612783	0.881669	-0.700381	0.100789	0.330761
VfNENA	Vfaba.Hedin2.R1.Ung080480.1	0.0865852	0.847812	0.997977	0.634234	0.26651	0.707163	0.0109132	0.985591	0.995018
VfROP6	Vfaba.Hedin2.R1.Ung094880.1	0.191397	0.616821	0.99138	-0.200137	0.676952	0.906738	0.0945613	0.854441	0.945369
VfBHLH1	Vfaba.Hedin2.R1.Ung102520.2	0.158707	0.648428	0.994416	-0.376947	0.430952	0.805854	0.0183638	0.969618	0.98899
VfSGR	Vfaba.Hedin2.R1.Ung106480.1	-0.150536	0.870856	0.997977	0.448739	0.655952	0.898366	-1.08374	0.352384	0.650903
VfCLE-RS1	Vfaba.Hedin2.R1.Ung110480.1	-0.12532	0.867265	0.997977	0.0981643	0.908039	0.978019	-2.82697	0.0277512	0.140534
VfNDX1/VfNDX2	Vfaba.Hedin2.R1.Ung111920.1	-0.0736416	0.828954	0.997977	-0.212414	0.660261	0.899962	-0.0716135	0.883329	0.957576
VfGγ1/VfGγ2/VfGγ3/VfGγ4/VfGγ5/VfGγ6/VfGγ7/VfGγ8/VfGγ9,VfGγ10	Vfaba.Hedin2.R1.Ung116840.1	0.215141	0.65962	0.995021	0.729654	0.245474	0.694554	0.457356	0.500204	0.761598
VfLb	Vfaba.Hedin2.R1.1g323880.1	1.41308	0.112265	0.745732	7.41265	0	0	13.3019	0	0
VfLb	Vfaba.Hedin2.R1.1g242920.1	1.9624	0.0110436	0.19982	5.74953	0	0	13.0914	0	0
VfLb	Vfaba.Hedin2.R1.1g242960.1	2.07519	0.0715462	0.617773	5.50164	0	6e-06	12.8788	0	0
VfLb	Vfaba.Hedin2.R1.1g243000.1	1.85215	0.0854664	0.667257	5.31068	2e-07	2.92e-05	12.6605	0	0
VfLb	Vfaba.Hedin2.R1.1g243040.1	2.2456	0.0569783	0.549902	5.76375	1e-07	9.2e-06	13.1203	0	0
VfGLb	Vfaba.Hedin2.R1.3g107160.1	7.40879	0	0	6.19905	0	0	12.8646	0	0
VfGLb	Vfaba.Hedin2.R1.3g107240.1	0.223112	0.890417	0.997977	6.59862	1.6e-06	0.0001729	13.1884	0	0
VfGLb	Vfaba.Hedin2.R1.6g126200.1	0.196434	0.779339	0.997977	1.97329	0.0075849	0.130085	4.2409	0	0
VfGLb	Vfaba.Hedin2.R1.6g126240.1	-1.22708	0.396953	0.972414	3.13729	0.0148857	0.197217	6.95193	0	0

## Sheet: S. Table 7
Supplementary Table 7. Copy number variation between syntenic TD clusters
Hedin/2 genes	Tiffany genes	Hedin/2 gene number	Tiffany gene number	Human Readable Description
Vfaba.Hedin2.R1.1g257800,Vfaba.Hedin2.R1.1g257880	Vfaba.Tiffany.R1.1g206280,Vfaba.Tiffany.R1.1g206320	2	2	triacylglycerol lipase isoform
Vfaba.Hedin2.R1.1g259200,Vfaba.Hedin2.R1.1g259240	Vfaba.Tiffany.R1.1g207680,Vfaba.Tiffany.R1.1g207720	2	2	lysm type receptor kinase
Vfaba.Hedin2.R1.1g260120,Vfaba.Hedin2.R1.1g260200,Vfaba.Hedin2.R1.1g260240	Vfaba.Tiffany.R1.1g208800,Vfaba.Tiffany.R1.1g208920,Vfaba.Tiffany.R1.1g208960	3	3	abscisic aldehyde oxidase isoform
Vfaba.Hedin2.R1.1g262480,Vfaba.Hedin2.R1.1g262600	Vfaba.Tiffany.R1.1g210640,Vfaba.Tiffany.R1.1g210680	2	2	ethylene insensitive isoform
Vfaba.Hedin2.R1.1g210800,Vfaba.Hedin2.R1.1g210840	Vfaba.Tiffany.R1.1g164640,Vfaba.Tiffany.R1.1g164680	2	2	nad(p) binding rossmann fold
Vfaba.Hedin2.R1.1g265160,Vfaba.Hedin2.R1.1g265280	Vfaba.Tiffany.R1.1g212680,Vfaba.Tiffany.R1.1g212720	2	2	ppc domain containing
Vfaba.Hedin2.R1.1g265600,Vfaba.Hedin2.R1.1g265640	Vfaba.Tiffany.R1.1g212880,Vfaba.Tiffany.R1.1g212920,Vfaba.Tiffany.R1.1g212960	2	3	telomerase reverse transcriptase
Vfaba.Hedin2.R1.1g265840,Vfaba.Hedin2.R1.1g265880	Vfaba.Tiffany.R1.1g213120,Vfaba.Tiffany.R1.1g213160	2	2	arahy amidohydro rel domain containing
Vfaba.Hedin2.R1.1g266600,Vfaba.Hedin2.R1.1g266640	Vfaba.Tiffany.R1.1g214000,Vfaba.Tiffany.R1.1g214040	2	2	cucmo at hook motif nuclear localized
Vfaba.Hedin2.R1.1g211240,Vfaba.Hedin2.R1.1g211280	Vfaba.Tiffany.R1.1g165000,Vfaba.Tiffany.R1.1g165040	2	2	ap erf domain containing
Vfaba.Hedin2.R1.1g268200,Vfaba.Hedin2.R1.1g268240	Vfaba.Tiffany.R1.1g215200,Vfaba.Tiffany.R1.1g215240	2	2	unknown sequence family
Vfaba.Hedin2.R1.1g268920,Vfaba.Hedin2.R1.1g268960,Vfaba.Hedin2.R1.1g269040	Vfaba.Tiffany.R1.1g215960,Vfaba.Tiffany.R1.1g216000,Vfaba.Tiffany.R1.1g216040,Vfaba.Tiffany.R1.1g216080,Vfaba.Tiffany.R1.1g216120,Vfaba.Tiffany.R1.1g216240	3	6	glycosyltransferase
Vfaba.Hedin2.R1.1g270880,Vfaba.Hedin2.R1.1g270960,Vfaba.Hedin2.R1.1g271040,Vfaba.Hedin2.R1.1g271120	Vfaba.Tiffany.R1.1g218320,Vfaba.Tiffany.R1.1g218400,Vfaba.Tiffany.R1.1g218480,Vfaba.Tiffany.R1.1g218560,Vfaba.Tiffany.R1.1g218640,Vfaba.Tiffany.R1.1g218720	4	6	acyltransferase domain containing
Vfaba.Hedin2.R1.1g270920,Vfaba.Hedin2.R1.1g271000,Vfaba.Hedin2.R1.1g271080	Vfaba.Tiffany.R1.1g218360,Vfaba.Tiffany.R1.1g218440,Vfaba.Tiffany.R1.1g218520,Vfaba.Tiffany.R1.1g218600,Vfaba.Tiffany.R1.1g218680,Vfaba.Tiffany.R1.1g218760	3	6	unknown sequence family
Vfaba.Hedin2.R1.1g271680,Vfaba.Hedin2.R1.1g271720	Vfaba.Tiffany.R1.1g219520,Vfaba.Tiffany.R1.1g219560	2	2	60s ribosomal export nmd
Vfaba.Hedin2.R1.1g272840,Vfaba.Hedin2.R1.1g273040	Vfaba.Tiffany.R1.1g220680,Vfaba.Tiffany.R1.1g220840	2	2	tmv resistance n isoform a
Vfaba.Hedin2.R1.1g273280,Vfaba.Hedin2.R1.1g273320	Vfaba.Tiffany.R1.1g221240,Vfaba.Tiffany.R1.1g221280	2	2	unknown sequence family
Vfaba.Hedin2.R1.1g274040,Vfaba.Hedin2.R1.1g274080	Vfaba.Tiffany.R1.1g221840,Vfaba.Tiffany.R1.1g221880	2	2	heterodimeric geranylgeranyl pyrophosphate synthase small subunit chloroplastic
Vfaba.Hedin2.R1.1g275240,Vfaba.Hedin2.R1.1g275320,Vfaba.Hedin2.R1.1g275360,Vfaba.Hedin2.R1.1g275400,Vfaba.Hedin2.R1.1g275440,Vfaba.Hedin2.R1.1g275480	Vfaba.Tiffany.R1.1g222920,Vfaba.Tiffany.R1.1g222960	6	2	specific lipid transfer
Vfaba.Hedin2.R1.1g277920,Vfaba.Hedin2.R1.1g278040,Vfaba.Hedin2.R1.1g278160	Vfaba.Tiffany.R1.1g224880,Vfaba.Tiffany.R1.1g224920,Vfaba.Tiffany.R1.1g224960	3	3	sesquiterpene synthase
Vfaba.Hedin2.R1.1g278880,Vfaba.Hedin2.R1.1g278920,Vfaba.Hedin2.R1.1g278960	Vfaba.Tiffany.R1.1g225400,Vfaba.Tiffany.R1.1g225440,Vfaba.Tiffany.R1.1g225480,Vfaba.Tiffany.R1.1g225520	3	4	cytochrome p450 family
Vfaba.Hedin2.R1.1g280040,Vfaba.Hedin2.R1.1g280080	Vfaba.Tiffany.R1.1g226400,Vfaba.Tiffany.R1.1g226480	2	2	serine o acetyltransferase
Vfaba.Hedin2.R1.1g280240,Vfaba.Hedin2.R1.1g280320	Vfaba.Tiffany.R1.1g226640,Vfaba.Tiffany.R1.1g226720	2	2	ring infected erythrocyte surface antigen
Vfaba.Hedin2.R1.1g282280,Vfaba.Hedin2.R1.1g282320	Vfaba.Tiffany.R1.1g228680,Vfaba.Tiffany.R1.1g228720	2	2	heat shock cognate isoform
Vfaba.Hedin2.R1.1g285160,Vfaba.Hedin2.R1.1g285200	Vfaba.Tiffany.R1.1g231040,Vfaba.Tiffany.R1.1g231080	2	2	wrky transcription factor isoform
Vfaba.Hedin2.R1.1g285520,Vfaba.Hedin2.R1.1g285560	Vfaba.Tiffany.R1.1g231280,Vfaba.Tiffany.R1.1g231320	2	2	chalcone reductase
Vfaba.Hedin2.R1.1g213280,Vfaba.Hedin2.R1.1g213320,Vfaba.Hedin2.R1.1g213440	Vfaba.Tiffany.R1.1g167240,Vfaba.Tiffany.R1.1g167280,Vfaba.Tiffany.R1.1g167360	3	3	glycosyltransferase
Vfaba.Hedin2.R1.1g213680,Vfaba.Hedin2.R1.1g213760,Vfaba.Hedin2.R1.1g213800	Vfaba.Tiffany.R1.1g167680,Vfaba.Tiffany.R1.1g167760,Vfaba.Tiffany.R1.1g167800	3	3	phosphate
Vfaba.Hedin2.R1.1g291280,Vfaba.Hedin2.R1.1g291320	Vfaba.Tiffany.R1.1g236720,Vfaba.Tiffany.R1.1g236760	2	2	cysteine rich receptor kinase isoform
Vfaba.Hedin2.R1.1g298160,Vfaba.Hedin2.R1.1g298200,Vfaba.Hedin2.R1.1g298240	Vfaba.Tiffany.R1.1g242040,Vfaba.Tiffany.R1.1g242080,Vfaba.Tiffany.R1.1g242120	3	3	f box interaction domain
Vfaba.Hedin2.R1.1g299640,Vfaba.Hedin2.R1.1g299680	Vfaba.Tiffany.R1.1g243480,Vfaba.Tiffany.R1.1g243520	2	2	4hbt domain containing
Vfaba.Hedin2.R1.1g299880,Vfaba.Hedin2.R1.1g299920	Vfaba.Tiffany.R1.1g243880,Vfaba.Tiffany.R1.1g243920	2	2	carboxypeptidase
Vfaba.Hedin2.R1.1g301880,Vfaba.Hedin2.R1.1g301920,Vfaba.Hedin2.R1.1g301960	Vfaba.Tiffany.R1.1g245760,Vfaba.Tiffany.R1.1g245800,Vfaba.Tiffany.R1.1g245840,Vfaba.Tiffany.R1.1g245880,Vfaba.Tiffany.R1.1g245920,Vfaba.Tiffany.R1.1g245960	3	6	ala interacting subunit
Vfaba.Hedin2.R1.1g302000,Vfaba.Hedin2.R1.1g302080	Vfaba.Tiffany.R1.1g246000,Vfaba.Tiffany.R1.1g246080,Vfaba.Tiffany.R1.1g246120	2	3	ent kaur ene synthase chloroplastic isoform
Vfaba.Hedin2.R1.1g302040,Vfaba.Hedin2.R1.1g302120	Vfaba.Tiffany.R1.1g246040,Vfaba.Tiffany.R1.1g246160	2	2	ribosomal l12 domain containing
Vfaba.Hedin2.R1.1g302520,Vfaba.Hedin2.R1.1g302720,Vfaba.Hedin2.R1.1g302840	Vfaba.Tiffany.R1.1g246440,Vfaba.Tiffany.R1.1g246520,Vfaba.Tiffany.R1.1g246560,Vfaba.Tiffany.R1.1g246680	3	4	terpene synthase isoform
Vfaba.Hedin2.R1.1g303320,Vfaba.Hedin2.R1.1g303400	Vfaba.Tiffany.R1.1g247000,Vfaba.Tiffany.R1.1g247040	2	2	phosphoglycerate kinase
Vfaba.Hedin2.R1.1g303720,Vfaba.Hedin2.R1.1g303760	Vfaba.Tiffany.R1.1g247280,Vfaba.Tiffany.R1.1g247320	2	2	kinase domain containing
Vfaba.Hedin2.R1.1g305320,Vfaba.Hedin2.R1.1g305360	Vfaba.Tiffany.R1.1g248640,Vfaba.Tiffany.R1.1g248680	2	2	alliinase c domain containing
Vfaba.Hedin2.R1.1g306840,Vfaba.Hedin2.R1.1g306920	Vfaba.Tiffany.R1.1g249960,Vfaba.Tiffany.R1.1g250000	2	2	adp ribosylation factor
Vfaba.Hedin2.R1.1g307280,Vfaba.Hedin2.R1.1g307320	Vfaba.Tiffany.R1.1g250320,Vfaba.Tiffany.R1.1g250360	2	2	9faba carbonic anhydrase isoform
Vfaba.Hedin2.R1.1g308560,Vfaba.Hedin2.R1.1g308680	Vfaba.Tiffany.R1.1g251360,Vfaba.Tiffany.R1.1g251400	2	2	wat
Vfaba.Hedin2.R1.1g309160,Vfaba.Hedin2.R1.1g309200,Vfaba.Hedin2.R1.1g309240,Vfaba.Hedin2.R1.1g309320	Vfaba.Tiffany.R1.1g252000,Vfaba.Tiffany.R1.1g252040,Vfaba.Tiffany.R1.1g252120,Vfaba.Tiffany.R1.1g252160,Vfaba.Tiffany.R1.1g252200	4	5	bet v 1 domain containing
Vfaba.Hedin2.R1.1g310240,Vfaba.Hedin2.R1.1g310320	Vfaba.Tiffany.R1.1g252520,Vfaba.Tiffany.R1.1g252600	2	2	pmr5n domain containing
Vfaba.Hedin2.R1.1g311480,Vfaba.Hedin2.R1.1g311560	Vfaba.Tiffany.R1.1g253360,Vfaba.Tiffany.R1.1g253480	2	2	duf 1262 family
Vfaba.Hedin2.R1.1g315120,Vfaba.Hedin2.R1.1g315160	Vfaba.Tiffany.R1.1g255800,Vfaba.Tiffany.R1.1g255840	2	2	paired amphipathic helix sin isoform
Vfaba.Hedin2.R1.1g316200,Vfaba.Hedin2.R1.1g316240	Vfaba.Tiffany.R1.1g256840,Vfaba.Tiffany.R1.1g256880	2	2	glutathione s transferase u18 isoform
Vfaba.Hedin2.R1.1g316880,Vfaba.Hedin2.R1.1g316920	Vfaba.Tiffany.R1.1g257480,Vfaba.Tiffany.R1.1g257520	2	2	thioredoxin domain containing
Vfaba.Hedin2.R1.1g317880,Vfaba.Hedin2.R1.1g317920	Vfaba.Tiffany.R1.1g258120,Vfaba.Tiffany.R1.1g258160	2	2	duf 1338 domain containing
Vfaba.Hedin2.R1.1g216520,Vfaba.Hedin2.R1.1g216680	Vfaba.Tiffany.R1.1g171600,Vfaba.Tiffany.R1.1g171800	2	2	fe2og dioxygenase domain containing
Vfaba.Hedin2.R1.1g322520,Vfaba.Hedin2.R1.1g322560	Vfaba.Tiffany.R1.1g261640,Vfaba.Tiffany.R1.1g261680	2	2	ribonuclease t(2)
Vfaba.Hedin2.R1.1g322600,Vfaba.Hedin2.R1.1g322680	Vfaba.Tiffany.R1.1g261720,Vfaba.Tiffany.R1.1g261800	2	2	ribonuclease t(2)
Vfaba.Hedin2.R1.1g323240,Vfaba.Hedin2.R1.1g323360	Vfaba.Tiffany.R1.1g262240,Vfaba.Tiffany.R1.1g262360	2	2	ring type domain containing
Vfaba.Hedin2.R1.1g323560,Vfaba.Hedin2.R1.1g323600	Vfaba.Tiffany.R1.1g262520,Vfaba.Tiffany.R1.1g262560	2	2	dof type domain containing
Vfaba.Hedin2.R1.1g326200,Vfaba.Hedin2.R1.1g326240	Vfaba.Tiffany.R1.1g264440,Vfaba.Tiffany.R1.1g264480,Vfaba.Tiffany.R1.1g264520	2	3	glutamic acid rich
Vfaba.Hedin2.R1.1g327200,Vfaba.Hedin2.R1.1g327280	Vfaba.Tiffany.R1.1g265320,Vfaba.Tiffany.R1.1g265400	2	2	gh domain containing
Vfaba.Hedin2.R1.1g218000,Vfaba.Hedin2.R1.1g218040	Vfaba.Tiffany.R1.1g172320,Vfaba.Tiffany.R1.1g172360	2	2	duf 247 domain
Vfaba.Hedin2.R1.1g329760,Vfaba.Hedin2.R1.1g329840	Vfaba.Tiffany.R1.1g267600,Vfaba.Tiffany.R1.1g267680	2	2	unknown sequence family
Vfaba.Hedin2.R1.1g329800,Vfaba.Hedin2.R1.1g329880	Vfaba.Tiffany.R1.1g267640,Vfaba.Tiffany.R1.1g267720	2	2	f box rni fbd domain
Vfaba.Hedin2.R1.1g330160,Vfaba.Hedin2.R1.1g330200,Vfaba.Hedin2.R1.1g330240	Vfaba.Tiffany.R1.1g267920,Vfaba.Tiffany.R1.1g267960,Vfaba.Tiffany.R1.1g268000	3	3	ureide permease isoform
Vfaba.Hedin2.R1.1g331040,Vfaba.Hedin2.R1.1g331080	Vfaba.Tiffany.R1.1g268560,Vfaba.Tiffany.R1.1g268600	2	2	plant 30
Vfaba.Hedin2.R1.1g332760,Vfaba.Hedin2.R1.1g332880,Vfaba.Hedin2.R1.1g332920,Vfaba.Hedin2.R1.1g332960	Vfaba.Tiffany.R1.1g269920,Vfaba.Tiffany.R1.1g269960,Vfaba.Tiffany.R1.1g270000,Vfaba.Tiffany.R1.1g270040	4	4	lectin legb domain containing
Vfaba.Hedin2.R1.1g219080,Vfaba.Hedin2.R1.1g219160	Vfaba.Tiffany.R1.1g173800,Vfaba.Tiffany.R1.1g173920	2	2	glycosyltransferase
Vfaba.Hedin2.R1.1g339840,Vfaba.Hedin2.R1.1g339920	Vfaba.Tiffany.R1.1g275440,Vfaba.Tiffany.R1.1g275520	2	2	isoflavone reductase isoform
Vfaba.Hedin2.R1.1g341960,Vfaba.Hedin2.R1.1g342000	Vfaba.Tiffany.R1.1g276800,Vfaba.Tiffany.R1.1g276840	2	2	ring type e3 ubiquitin transferase
Vfaba.Hedin2.R1.1g342320,Vfaba.Hedin2.R1.1g342360	Vfaba.Tiffany.R1.1g277080,Vfaba.Tiffany.R1.1g277120	2	2	alpha glucosidase isoform
Vfaba.Hedin2.R1.1g343400,Vfaba.Hedin2.R1.1g343440	Vfaba.Tiffany.R1.1g277640,Vfaba.Tiffany.R1.1g277680	2	2	unknown sequence family
Vfaba.Hedin2.R1.1g347480,Vfaba.Hedin2.R1.1g347560,Vfaba.Hedin2.R1.1g347600	Vfaba.Tiffany.R1.1g280960,Vfaba.Tiffany.R1.1g281000	3	2	3 hydroxy methylglutaryl coenzyme a reductase
Vfaba.Hedin2.R1.1g348200,Vfaba.Hedin2.R1.1g348320	Vfaba.Tiffany.R1.1g281440,Vfaba.Tiffany.R1.1g281520	2	2	pin likes isoform
Vfaba.Hedin2.R1.1g349080,Vfaba.Hedin2.R1.1g349160,Vfaba.Hedin2.R1.1g349240,Vfaba.Hedin2.R1.1g349280	Vfaba.Tiffany.R1.1g282320,Vfaba.Tiffany.R1.1g282360,Vfaba.Tiffany.R1.1g282440	4	3	glyso pentatricopeptide repeat containing
Vfaba.Hedin2.R1.1g349640,Vfaba.Hedin2.R1.1g349680	Vfaba.Tiffany.R1.1g282720,Vfaba.Tiffany.R1.1g282760	2	2	c2h2 type domain containing
Vfaba.Hedin2.R1.1g351080,Vfaba.Hedin2.R1.1g351120	Vfaba.Tiffany.R1.1g283960,Vfaba.Tiffany.R1.1g284000	2	2	aa trans domain containing
Vfaba.Hedin2.R1.1g351760,Vfaba.Hedin2.R1.1g351800	Vfaba.Tiffany.R1.1g284680,Vfaba.Tiffany.R1.1g284720	2	2	unknown sequence family
Vfaba.Hedin2.R1.1g357760,Vfaba.Hedin2.R1.1g357880	Vfaba.Tiffany.R1.1g291040,Vfaba.Tiffany.R1.1g291120	2	2	aaa domain containing
Vfaba.Hedin2.R1.1g358960,Vfaba.Hedin2.R1.1g359040	Vfaba.Tiffany.R1.1g291880,Vfaba.Tiffany.R1.1g291960	2	2	laccase
Vfaba.Hedin2.R1.1g361680,Vfaba.Hedin2.R1.1g361720	Vfaba.Tiffany.R1.1g294280,Vfaba.Tiffany.R1.1g294320	2	2	kinase domain containing
Vfaba.Hedin2.R1.1g362080,Vfaba.Hedin2.R1.1g362120	Vfaba.Tiffany.R1.1g294520,Vfaba.Tiffany.R1.1g294560	2	2	glycosyltransferase
Vfaba.Hedin2.R1.1g363160,Vfaba.Hedin2.R1.1g363200,Vfaba.Hedin2.R1.1g363280,Vfaba.Hedin2.R1.1g363360	Vfaba.Tiffany.R1.1g295480,Vfaba.Tiffany.R1.1g295520,Vfaba.Tiffany.R1.1g295560	4	3	cytochrome p450 71d8
Vfaba.Hedin2.R1.1g363720,Vfaba.Hedin2.R1.1g363760,Vfaba.Hedin2.R1.1g363800	Vfaba.Tiffany.R1.1g295840,Vfaba.Tiffany.R1.1g295880,Vfaba.Tiffany.R1.1g295920	3	3	subtilisin protease sbt isoform
Vfaba.Hedin2.R1.1g365000,Vfaba.Hedin2.R1.1g365040,Vfaba.Hedin2.R1.1g365200	Vfaba.Tiffany.R1.1g296920,Vfaba.Tiffany.R1.1g296960,Vfaba.Tiffany.R1.1g297160	3	3	ab hydrolase domain containing
Vfaba.Hedin2.R1.1g365280,Vfaba.Hedin2.R1.1g365320,Vfaba.Hedin2.R1.1g365360	Vfaba.Tiffany.R1.1g297280,Vfaba.Tiffany.R1.1g297320,Vfaba.Tiffany.R1.1g297360	3	3	ab hydrolase domain containing
Vfaba.Hedin2.R1.1g366640,Vfaba.Hedin2.R1.1g366680,Vfaba.Hedin2.R1.1g366760,Vfaba.Hedin2.R1.1g366920,Vfaba.Hedin2.R1.1g366960,Vfaba.Hedin2.R1.1g367000,Vfaba.Hedin2.R1.1g367080	Vfaba.Tiffany.R1.1g298560,Vfaba.Tiffany.R1.1g298680,Vfaba.Tiffany.R1.1g298720,Vfaba.Tiffany.R1.1g298760,Vfaba.Tiffany.R1.1g298800	7	5	patatin
Vfaba.Hedin2.R1.1g368200,Vfaba.Hedin2.R1.1g368240	Vfaba.Tiffany.R1.1g299720,Vfaba.Tiffany.R1.1g299760	2	2	lipase 3 domain containing
Vfaba.Hedin2.R1.1g368440,Vfaba.Hedin2.R1.1g368480	Vfaba.Tiffany.R1.1g299880,Vfaba.Tiffany.R1.1g299960	2	2	bhlh domain containing
Vfaba.Hedin2.R1.1g371800,Vfaba.Hedin2.R1.1g371840	Vfaba.Tiffany.R1.1g302520,Vfaba.Tiffany.R1.1g302560	2	2	fe2og dioxygenase domain containing
Vfaba.Hedin2.R1.1g375680,Vfaba.Hedin2.R1.1g375720	Vfaba.Tiffany.R1.1g305960,Vfaba.Tiffany.R1.1g306000	2	2	transcription factor bhlh isoform
Vfaba.Hedin2.R1.1g206360,Vfaba.Hedin2.R1.1g206480	Vfaba.Tiffany.R1.1g160760,Vfaba.Tiffany.R1.1g160880	2	2	gold domain containing
Vfaba.Hedin2.R1.1g375840,Vfaba.Hedin2.R1.1g375880,Vfaba.Hedin2.R1.1g375920	Vfaba.Tiffany.R1.1g306440,Vfaba.Tiffany.R1.1g306480	3	2	m20 dimer domain containing
Vfaba.Hedin2.R1.1g378080,Vfaba.Hedin2.R1.1g378120	Vfaba.Tiffany.R1.1g308640,Vfaba.Tiffany.R1.1g308680	2	2	tify domain containing
Vfaba.Hedin2.R1.1g382520,Vfaba.Hedin2.R1.1g382560	Vfaba.Tiffany.R1.1g312080,Vfaba.Tiffany.R1.1g312120	2	2	plant lipid transfer domain containing
Vfaba.Hedin2.R1.1g382760,Vfaba.Hedin2.R1.1g382800	Vfaba.Tiffany.R1.1g312440,Vfaba.Tiffany.R1.1g312480	2	2	duf 1442 domain containing
Vfaba.Hedin2.R1.1g383520,Vfaba.Hedin2.R1.1g383560	Vfaba.Tiffany.R1.1g313000,Vfaba.Tiffany.R1.1g313040	2	2	na+ bile acid cotransporter
Vfaba.Hedin2.R1.1g384120,Vfaba.Hedin2.R1.1g384160	Vfaba.Tiffany.R1.1g313600,Vfaba.Tiffany.R1.1g313640	2	2	cytochrome c type biogenesis
Vfaba.Hedin2.R1.1g384280,Vfaba.Hedin2.R1.1g384320	Vfaba.Tiffany.R1.1g313720,Vfaba.Tiffany.R1.1g313760	2	2	s homolog
Vfaba.Hedin2.R1.1g384760,Vfaba.Hedin2.R1.1g384800	Vfaba.Tiffany.R1.1g314160,Vfaba.Tiffany.R1.1g314200	2	2	dehydration responsive element binding
Vfaba.Hedin2.R1.1g385120,Vfaba.Hedin2.R1.1g385240	Vfaba.Tiffany.R1.1g314560,Vfaba.Tiffany.R1.1g314600	2	2	thaumatin
Vfaba.Hedin2.R1.1g388120,Vfaba.Hedin2.R1.1g388160	Vfaba.Tiffany.R1.1g317240,Vfaba.Tiffany.R1.1g317280	2	2	ring type domain containing
Vfaba.Hedin2.R1.1g390320,Vfaba.Hedin2.R1.1g390360	Vfaba.Tiffany.R1.1g319360,Vfaba.Tiffany.R1.1g319400	2	2	ap erf domain containing
Vfaba.Hedin2.R1.1g392160,Vfaba.Hedin2.R1.1g392200	Vfaba.Tiffany.R1.1g320920,Vfaba.Tiffany.R1.1g320960	2	2	adp ribosylation factor isoform
Vfaba.Hedin2.R1.1g392360,Vfaba.Hedin2.R1.1g392400,Vfaba.Hedin2.R1.1g392440,Vfaba.Hedin2.R1.1g392480	Vfaba.Tiffany.R1.1g321120,Vfaba.Tiffany.R1.1g321160,Vfaba.Tiffany.R1.1g321200,Vfaba.Tiffany.R1.1g321240,Vfaba.Tiffany.R1.1g321280,Vfaba.Tiffany.R1.1g321320,Vfaba.Tiffany.R1.1g321360	4	7	chalcone synthase
Vfaba.Hedin2.R1.1g224720,Vfaba.Hedin2.R1.1g224760	Vfaba.Tiffany.R1.1g178760,Vfaba.Tiffany.R1.1g178800	2	2	k box and mads box transcription factor
Vfaba.Hedin2.R1.1g394520,Vfaba.Hedin2.R1.1g394600	Vfaba.Tiffany.R1.1g323000,Vfaba.Tiffany.R1.1g323080	2	2	n acetyltransferase domain containing
Vfaba.Hedin2.R1.1g396200,Vfaba.Hedin2.R1.1g396240	Vfaba.Tiffany.R1.1g324600,Vfaba.Tiffany.R1.1g324640	2	2	unknown sequence family
Vfaba.Hedin2.R1.1g397280,Vfaba.Hedin2.R1.1g397320	Vfaba.Tiffany.R1.1g325320,Vfaba.Tiffany.R1.1g325360	2	2	pentatricopeptide repeat containing isoform
Vfaba.Hedin2.R1.1g397840,Vfaba.Hedin2.R1.1g397880	Vfaba.Tiffany.R1.1g325840,Vfaba.Tiffany.R1.1g325880	2	2	arahy phospholipid transporting atpase
Vfaba.Hedin2.R1.1g398240,Vfaba.Hedin2.R1.1g398280,Vfaba.Hedin2.R1.1g398320,Vfaba.Hedin2.R1.1g398480,Vfaba.Hedin2.R1.1g398560,Vfaba.Hedin2.R1.1g398600,Vfaba.Hedin2.R1.1g398640,Vfaba.Hedin2.R1.1g398680	Vfaba.Tiffany.R1.1g326160,Vfaba.Tiffany.R1.1g326200,Vfaba.Tiffany.R1.1g326240,Vfaba.Tiffany.R1.1g326320,Vfaba.Tiffany.R1.1g326400,Vfaba.Tiffany.R1.1g326440,Vfaba.Tiffany.R1.1g326480,Vfaba.Tiffany.R1.1g326520	8	8	polygalacturonase isoform
Vfaba.Hedin2.R1.1g398720,Vfaba.Hedin2.R1.1g398840,Vfaba.Hedin2.R1.1g398880,Vfaba.Hedin2.R1.1g398920	Vfaba.Tiffany.R1.1g326560,Vfaba.Tiffany.R1.1g326640,Vfaba.Tiffany.R1.1g326680,Vfaba.Tiffany.R1.1g326720,Vfaba.Tiffany.R1.1g326760,Vfaba.Tiffany.R1.1g326800	4	6	polygalacturonase
Vfaba.Hedin2.R1.1g400120,Vfaba.Hedin2.R1.1g400160	Vfaba.Tiffany.R1.1g328160,Vfaba.Tiffany.R1.1g328200	2	2	udp arabinopyranose mutase
Vfaba.Hedin2.R1.1g400240,Vfaba.Hedin2.R1.1g400280	Vfaba.Tiffany.R1.1g328240,Vfaba.Tiffany.R1.1g328280	2	2	cobra
Vfaba.Hedin2.R1.1g401520,Vfaba.Hedin2.R1.1g401560	Vfaba.Tiffany.R1.1g329120,Vfaba.Tiffany.R1.1g329160	2	2	cytochrome p450 714a2 isoform
Vfaba.Hedin2.R1.1g402600,Vfaba.Hedin2.R1.1g402640,Vfaba.Hedin2.R1.1g402680,Vfaba.Hedin2.R1.1g402760	Vfaba.Tiffany.R1.1g330000,Vfaba.Tiffany.R1.1g330040,Vfaba.Tiffany.R1.1g330080,Vfaba.Tiffany.R1.1g330160	4	4	duf 946 family
Vfaba.Hedin2.R1.1g404320,Vfaba.Hedin2.R1.1g404440	Vfaba.Tiffany.R1.1g331280,Vfaba.Tiffany.R1.1g331400	2	2	pmei domain containing
Vfaba.Hedin2.R1.1g406080,Vfaba.Hedin2.R1.1g406120	Vfaba.Tiffany.R1.1g332680,Vfaba.Tiffany.R1.1g332720	2	2	basic blue isoform
Vfaba.Hedin2.R1.1g411600,Vfaba.Hedin2.R1.1g411800	Vfaba.Tiffany.R1.1g337280,Vfaba.Tiffany.R1.1g337480	2	2	glyso nucleosome assembly isoform
Vfaba.Hedin2.R1.1g411960,Vfaba.Hedin2.R1.1g412000	Vfaba.Tiffany.R1.1g337600,Vfaba.Tiffany.R1.1g337640	2	2	aldo ket red domain containing
Vfaba.Hedin2.R1.1g413480,Vfaba.Hedin2.R1.1g413520	Vfaba.Tiffany.R1.1g338880,Vfaba.Tiffany.R1.1g338920	2	2	xyloglucan endotransglucosylase hydrolase
Vfaba.Hedin2.R1.1g414400,Vfaba.Hedin2.R1.1g414440	Vfaba.Tiffany.R1.1g339520,Vfaba.Tiffany.R1.1g339560	2	2	plant intracellular ras group lrr
Vfaba.Hedin2.R1.1g414920,Vfaba.Hedin2.R1.1g415080,Vfaba.Hedin2.R1.1g415120	Vfaba.Tiffany.R1.1g339880,Vfaba.Tiffany.R1.1g339920,Vfaba.Tiffany.R1.1g339960	3	3	transcription factor bhlh isoform
Vfaba.Hedin2.R1.1g416760,Vfaba.Hedin2.R1.1g416960,Vfaba.Hedin2.R1.1g417080,Vfaba.Hedin2.R1.1g417120,Vfaba.Hedin2.R1.1g417160	Vfaba.Tiffany.R1.1g341320,Vfaba.Tiffany.R1.1g341400,Vfaba.Tiffany.R1.1g341480,Vfaba.Tiffany.R1.1g341520,Vfaba.Tiffany.R1.1g341560	5	5	defensin
Vfaba.Hedin2.R1.1g417200,Vfaba.Hedin2.R1.1g417240	Vfaba.Tiffany.R1.1g341600,Vfaba.Tiffany.R1.1g341640	2	2	medtr defensin
Vfaba.Hedin2.R1.1g417520,Vfaba.Hedin2.R1.1g417560	Vfaba.Tiffany.R1.1g341840,Vfaba.Tiffany.R1.1g341880	2	2	profilin
Vfaba.Hedin2.R1.1g418840,Vfaba.Hedin2.R1.1g418880	Vfaba.Tiffany.R1.1g343040,Vfaba.Tiffany.R1.1g343080	2	2	kinase domain containing
Vfaba.Hedin2.R1.1g419320,Vfaba.Hedin2.R1.1g419360	Vfaba.Tiffany.R1.1g343600,Vfaba.Tiffany.R1.1g343640	2	2	ankyrin repeat plant
Vfaba.Hedin2.R1.1g419840,Vfaba.Hedin2.R1.1g419880	Vfaba.Tiffany.R1.1g344120,Vfaba.Tiffany.R1.1g344160	2	2	ethylene responsive transcription factor erf
Vfaba.Hedin2.R1.1g420000,Vfaba.Hedin2.R1.1g420040	Vfaba.Tiffany.R1.1g344200,Vfaba.Tiffany.R1.1g344240	2	2	potassium transporter
Vfaba.Hedin2.R1.1g421360,Vfaba.Hedin2.R1.1g421440	Vfaba.Tiffany.R1.1g345360,Vfaba.Tiffany.R1.1g345400	2	2	pectate lyase 3 domain containing
Vfaba.Hedin2.R1.1g421680,Vfaba.Hedin2.R1.1g421720	Vfaba.Tiffany.R1.1g345640,Vfaba.Tiffany.R1.1g345680	2	2	mosc domain containing
Vfaba.Hedin2.R1.1g422720,Vfaba.Hedin2.R1.1g422760	Vfaba.Tiffany.R1.1g346440,Vfaba.Tiffany.R1.1g346480	2	2	unknown sequence family
Vfaba.Hedin2.R1.1g422880,Vfaba.Hedin2.R1.1g422920	Vfaba.Tiffany.R1.1g346560,Vfaba.Tiffany.R1.1g346600	2	2	purine permease family
Vfaba.Hedin2.R1.1g424440,Vfaba.Hedin2.R1.1g424480	Vfaba.Tiffany.R1.1g347680,Vfaba.Tiffany.R1.1g347720	2	2	nucleolar
Vfaba.Hedin2.R1.1g426440,Vfaba.Hedin2.R1.1g426640	Vfaba.Tiffany.R1.1g349120,Vfaba.Tiffany.R1.1g349280	2	2	9faba dynein light chain 2
Vfaba.Hedin2.R1.1g426800,Vfaba.Hedin2.R1.1g426840,Vfaba.Hedin2.R1.1g426880,Vfaba.Hedin2.R1.1g427000	Vfaba.Tiffany.R1.1g349440,Vfaba.Tiffany.R1.1g349480,Vfaba.Tiffany.R1.1g349520,Vfaba.Tiffany.R1.1g349640	4	4	pectinesterase
Vfaba.Hedin2.R1.1g427840,Vfaba.Hedin2.R1.1g427880	Vfaba.Tiffany.R1.1g350440,Vfaba.Tiffany.R1.1g350480	2	2	topless isoform
Vfaba.Hedin2.R1.1g427960,Vfaba.Hedin2.R1.1g428080	Vfaba.Tiffany.R1.1g350560,Vfaba.Tiffany.R1.1g350600	2	2	bet v 1 domain containing
Vfaba.Hedin2.R1.1g227760,Vfaba.Hedin2.R1.1g227800	Vfaba.Tiffany.R1.1g181400,Vfaba.Tiffany.R1.1g181520	2	2	unknown sequence family
Vfaba.Hedin2.R1.1g428560,Vfaba.Hedin2.R1.1g428600	Vfaba.Tiffany.R1.1g350960,Vfaba.Tiffany.R1.1g351000	2	2	40s ribosomal s4
Vfaba.Hedin2.R1.1g428840,Vfaba.Hedin2.R1.1g428880,Vfaba.Hedin2.R1.1g428920,Vfaba.Hedin2.R1.1g428960,Vfaba.Hedin2.R1.1g429000,Vfaba.Hedin2.R1.1g429040,Vfaba.Hedin2.R1.1g429120,Vfaba.Hedin2.R1.1g429200,Vfaba.Hedin2.R1.1g429240,Vfaba.Hedin2.R1.1g429320,Vfaba.Hedin2.R1.1g429360,Vfaba.Hedin2.R1.1g429440,Vfaba.Hedin2.R1.1g429480,Vfaba.Hedin2.R1.1g429520,Vfaba.Hedin2.R1.1g429560	Vfaba.Tiffany.R1.1g351200,Vfaba.Tiffany.R1.1g351240,Vfaba.Tiffany.R1.1g351280,Vfaba.Tiffany.R1.1g351320,Vfaba.Tiffany.R1.1g351360,Vfaba.Tiffany.R1.1g351400,Vfaba.Tiffany.R1.1g351480,Vfaba.Tiffany.R1.1g351560,Vfaba.Tiffany.R1.1g351600,Vfaba.Tiffany.R1.1g351640,Vfaba.Tiffany.R1.1g351680,Vfaba.Tiffany.R1.1g351760,Vfaba.Tiffany.R1.1g351840,Vfaba.Tiffany.R1.1g351880,Vfaba.Tiffany.R1.1g351920	15	15	disease resistance response
Vfaba.Hedin2.R1.1g430120,Vfaba.Hedin2.R1.1g430160	Vfaba.Tiffany.R1.1g352320,Vfaba.Tiffany.R1.1g352360	2	2	histone h2a
Vfaba.Hedin2.R1.1g431280,Vfaba.Hedin2.R1.1g431320	Vfaba.Tiffany.R1.1g353160,Vfaba.Tiffany.R1.1g353200	2	2	(1 >3) beta glucan endohydrolase
Vfaba.Hedin2.R1.1g431360,Vfaba.Hedin2.R1.1g431400	Vfaba.Tiffany.R1.1g353240,Vfaba.Tiffany.R1.1g353280	2	2	unknown sequence family
Vfaba.Hedin2.R1.1g431560,Vfaba.Hedin2.R1.1g431600	Vfaba.Tiffany.R1.1g353360,Vfaba.Tiffany.R1.1g353400	2	2	unknown sequence family
Vfaba.Hedin2.R1.1g435200,Vfaba.Hedin2.R1.1g435280,Vfaba.Hedin2.R1.1g435320,Vfaba.Hedin2.R1.1g435360,Vfaba.Hedin2.R1.1g435400	Vfaba.Tiffany.R1.1g356760,Vfaba.Tiffany.R1.1g356840,Vfaba.Tiffany.R1.1g356880,Vfaba.Tiffany.R1.1g356920,Vfaba.Tiffany.R1.1g356960,Vfaba.Tiffany.R1.1g357040,Vfaba.Tiffany.R1.1g357080,Vfaba.Tiffany.R1.1g357120	5	8	heat shock kda
Vfaba.Hedin2.R1.1g435800,Vfaba.Hedin2.R1.1g435840	Vfaba.Tiffany.R1.1g357400,Vfaba.Tiffany.R1.1g357480	2	2	ent kaurenoic acid oxidase
Vfaba.Hedin2.R1.1g436280,Vfaba.Hedin2.R1.1g436360	Vfaba.Tiffany.R1.1g357960,Vfaba.Tiffany.R1.1g358000	2	2	fad binding pcmh type domain containing
Vfaba.Hedin2.R1.1g436400,Vfaba.Hedin2.R1.1g436440	Vfaba.Tiffany.R1.1g358080,Vfaba.Tiffany.R1.1g358120	2	2	alpha glucosidase isoform
Vfaba.Hedin2.R1.1g228800,Vfaba.Hedin2.R1.1g228880	Vfaba.Tiffany.R1.1g182120,Vfaba.Tiffany.R1.1g182200	2	2	udp glycosyltransferase 87a1 isoform
Vfaba.Hedin2.R1.1g436520,Vfaba.Hedin2.R1.1g436600,Vfaba.Hedin2.R1.1g436640,Vfaba.Hedin2.R1.1g436840,Vfaba.Hedin2.R1.1g436880	Vfaba.Tiffany.R1.1g358200,Vfaba.Tiffany.R1.1g358240,Vfaba.Tiffany.R1.1g358360	5	3	wall associated receptor kinase isoform
Vfaba.Hedin2.R1.1g436960,Vfaba.Hedin2.R1.1g437000	Vfaba.Tiffany.R1.1g358400,Vfaba.Tiffany.R1.1g358440	2	2	soybn fad binding pcmh type domain containing
Vfaba.Hedin2.R1.1g438280,Vfaba.Hedin2.R1.1g438360	Vfaba.Tiffany.R1.1g359480,Vfaba.Tiffany.R1.1g359520	2	2	stress up regulated nod
Vfaba.Hedin2.R1.1g229000,Vfaba.Hedin2.R1.1g229040	Vfaba.Tiffany.R1.1g182400,Vfaba.Tiffany.R1.1g182440	2	2	cytochrome p450 83b1
Vfaba.Hedin2.R1.1g440000,Vfaba.Hedin2.R1.1g440120,Vfaba.Hedin2.R1.1g440200,Vfaba.Hedin2.R1.1g440240	Vfaba.Tiffany.R1.1g360560,Vfaba.Tiffany.R1.1g360600,Vfaba.Tiffany.R1.1g360640,Vfaba.Tiffany.R1.1g360680	4	4	peroxidase
Vfaba.Hedin2.R1.1g440280,Vfaba.Hedin2.R1.1g440320,Vfaba.Hedin2.R1.1g440360,Vfaba.Hedin2.R1.1g440400	Vfaba.Tiffany.R1.1g360760,Vfaba.Tiffany.R1.1g360800,Vfaba.Tiffany.R1.1g360840,Vfaba.Tiffany.R1.1g360880	4	4	peroxidase
Vfaba.Hedin2.R1.1g443600,Vfaba.Hedin2.R1.1g443800	Vfaba.Tiffany.R1.1g363680,Vfaba.Tiffany.R1.1g363720	2	2	14 kda proline rich dc isoform
Vfaba.Hedin2.R1.1g446800,Vfaba.Hedin2.R1.1g446880	Vfaba.Tiffany.R1.1g366400,Vfaba.Tiffany.R1.1g366440	2	2	mboat 2 domain containing
Vfaba.Hedin2.R1.1g447360,Vfaba.Hedin2.R1.1g447400	Vfaba.Tiffany.R1.1g367080,Vfaba.Tiffany.R1.1g367120	2	2	mitochondrial pyruvate carrier
Vfaba.Hedin2.R1.1g229840,Vfaba.Hedin2.R1.1g229880,Vfaba.Hedin2.R1.1g230040	Vfaba.Tiffany.R1.1g183240,Vfaba.Tiffany.R1.1g183360	3	2	cation h(+) antiporter
Vfaba.Hedin2.R1.1g449600,Vfaba.Hedin2.R1.1g449640,Vfaba.Hedin2.R1.1g449840,Vfaba.Hedin2.R1.1g449880	Vfaba.Tiffany.R1.1g368760,Vfaba.Tiffany.R1.1g368800,Vfaba.Tiffany.R1.1g368840,Vfaba.Tiffany.R1.1g368920,Vfaba.Tiffany.R1.1g368960	4	5	stigma specific stig
Vfaba.Hedin2.R1.1g450520,Vfaba.Hedin2.R1.1g450680	Vfaba.Tiffany.R1.1g369320,Vfaba.Tiffany.R1.1g369360	2	2	peroxisomal membrane pmp
Vfaba.Hedin2.R1.1g450720,Vfaba.Hedin2.R1.1g450760,Vfaba.Hedin2.R1.1g450800,Vfaba.Hedin2.R1.1g450840,Vfaba.Hedin2.R1.1g450880,Vfaba.Hedin2.R1.1g451040,Vfaba.Hedin2.R1.1g451080,Vfaba.Hedin2.R1.1g451120,Vfaba.Hedin2.R1.1g451160,Vfaba.Hedin2.R1.1g451200,Vfaba.Hedin2.R1.1g451360,Vfaba.Hedin2.R1.1g451600,Vfaba.Hedin2.R1.1g451640	Vfaba.Tiffany.R1.1g369400,Vfaba.Tiffany.R1.1g369440,Vfaba.Tiffany.R1.1g369480,Vfaba.Tiffany.R1.1g369520,Vfaba.Tiffany.R1.1g369560,Vfaba.Tiffany.R1.1g369600,Vfaba.Tiffany.R1.1g369640,Vfaba.Tiffany.R1.1g369680,Vfaba.Tiffany.R1.1g369720	13	9	petal formation expressed
Vfaba.Hedin2.R1.1g451960,Vfaba.Hedin2.R1.1g452000	Vfaba.Tiffany.R1.1g369920,Vfaba.Tiffany.R1.1g369960	2	2	hth myb type domain containing
Vfaba.Hedin2.R1.1g452080,Vfaba.Hedin2.R1.1g452200	Vfaba.Tiffany.R1.1g370040,Vfaba.Tiffany.R1.1g370160	2	2	lactoylglutathione lyase
Vfaba.Hedin2.R1.1g230680,Vfaba.Hedin2.R1.1g230800,Vfaba.Hedin2.R1.1g230880	Vfaba.Tiffany.R1.1g184040,Vfaba.Tiffany.R1.1g184120	3	2	orcinol o methyltransferase
Vfaba.Hedin2.R1.1g455000,Vfaba.Hedin2.R1.1g455120	Vfaba.Tiffany.R1.1g372040,Vfaba.Tiffany.R1.1g372160	2	2	peptidase a1 domain containing
Vfaba.Hedin2.R1.1g456720,Vfaba.Hedin2.R1.1g456800	Vfaba.Tiffany.R1.1g373720,Vfaba.Tiffany.R1.1g373840	2	2	f box domain containing
Vfaba.Hedin2.R1.1g231080,Vfaba.Hedin2.R1.1g231120	Vfaba.Tiffany.R1.1g184160,Vfaba.Tiffany.R1.1g184200	2	2	pseudou synth 1 domain containing
Vfaba.Hedin2.R1.1g231320,Vfaba.Hedin2.R1.1g231360,Vfaba.Hedin2.R1.1g231400,Vfaba.Hedin2.R1.1g231480,Vfaba.Hedin2.R1.1g231560	Vfaba.Tiffany.R1.1g184280,Vfaba.Tiffany.R1.1g184320,Vfaba.Tiffany.R1.1g184360,Vfaba.Tiffany.R1.1g184400,Vfaba.Tiffany.R1.1g184440,Vfaba.Tiffany.R1.1g184480,Vfaba.Tiffany.R1.1g184560	5	7	peroxidase
Vfaba.Hedin2.R1.1g462080,Vfaba.Hedin2.R1.1g462120	Vfaba.Tiffany.R1.1g378520,Vfaba.Tiffany.R1.1g378560	2	2	f box domain containing
Vfaba.Hedin2.R1.1g463200,Vfaba.Hedin2.R1.1g463240	Vfaba.Tiffany.R1.1g379320,Vfaba.Tiffany.R1.1g379360	2	2	serine carboxypeptidase isoform
Vfaba.Hedin2.R1.1g463280,Vfaba.Hedin2.R1.1g463360	Vfaba.Tiffany.R1.1g379400,Vfaba.Tiffany.R1.1g379480	2	2	abc transporter b family member isoform
Vfaba.Hedin2.R1.1g463920,Vfaba.Hedin2.R1.1g463960	Vfaba.Tiffany.R1.1g379880,Vfaba.Tiffany.R1.1g379920,Vfaba.Tiffany.R1.1g379960,Vfaba.Tiffany.R1.1g380000	2	4	gdsl esterase lipase
Vfaba.Hedin2.R1.1g464640,Vfaba.Hedin2.R1.1g464680	Vfaba.Tiffany.R1.1g380320,Vfaba.Tiffany.R1.1g380360	2	2	gdsl esterase lipase isoform
Vfaba.Hedin2.R1.1g464840,Vfaba.Hedin2.R1.1g464880	Vfaba.Tiffany.R1.1g380440,Vfaba.Tiffany.R1.1g380480	2	2	kinase domain containing
Vfaba.Hedin2.R1.1g465320,Vfaba.Hedin2.R1.1g465360	Vfaba.Tiffany.R1.1g381120,Vfaba.Tiffany.R1.1g381160	2	2	major intrinsic (mip) family transporter
Vfaba.Hedin2.R1.1g466720,Vfaba.Hedin2.R1.1g466800	Vfaba.Tiffany.R1.1g382200,Vfaba.Tiffany.R1.1g382240	2	2	major intrinsic (mip) family transporter
Vfaba.Hedin2.R1.1g468240,Vfaba.Hedin2.R1.1g468320	Vfaba.Tiffany.R1.1g384000,Vfaba.Tiffany.R1.1g384040	2	2	puromycin sensitive aminopeptidase isoform
Vfaba.Hedin2.R1.1g468680,Vfaba.Hedin2.R1.1g468720	Vfaba.Tiffany.R1.1g384720,Vfaba.Tiffany.R1.1g384760	2	2	zingipain isoform
Vfaba.Hedin2.R1.1g469000,Vfaba.Hedin2.R1.1g469040	Vfaba.Tiffany.R1.1g385400,Vfaba.Tiffany.R1.1g385480,Vfaba.Tiffany.R1.1g385520	2	3	zingipain
Vfaba.Hedin2.R1.1g469200,Vfaba.Hedin2.R1.1g469240,Vfaba.Hedin2.R1.1g469320	Vfaba.Tiffany.R1.1g385760,Vfaba.Tiffany.R1.1g385880	3	2	phospholipase a1
Vfaba.Hedin2.R1.1g471440,Vfaba.Hedin2.R1.1g471560	Vfaba.Tiffany.R1.1g387600,Vfaba.Tiffany.R1.1g387680	2	2	nb arc domain disease resistance
Vfaba.Hedin2.R1.1g232520,Vfaba.Hedin2.R1.1g232600	Vfaba.Tiffany.R1.1g185520,Vfaba.Tiffany.R1.1g185560	2	2	trans cinnamate 4 hydroxylase
Vfaba.Hedin2.R1.1g473200,Vfaba.Hedin2.R1.1g473240	Vfaba.Tiffany.R1.1g389120,Vfaba.Tiffany.R1.1g389160	2	2	late embryogenesis abundant domain
Vfaba.Hedin2.R1.1g474400,Vfaba.Hedin2.R1.1g474440	Vfaba.Tiffany.R1.1g390160,Vfaba.Tiffany.R1.1g390200	2	2	enoyl coa delta isomerase 2 peroxisomal
Vfaba.Hedin2.R1.1g475000,Vfaba.Hedin2.R1.1g475040	Vfaba.Tiffany.R1.1g390720,Vfaba.Tiffany.R1.1g390760	2	2	duf 3700 domain containing
Vfaba.Hedin2.R1.1g475400,Vfaba.Hedin2.R1.1g475440,Vfaba.Hedin2.R1.1g475560,Vfaba.Hedin2.R1.1g475640,Vfaba.Hedin2.R1.1g475720,Vfaba.Hedin2.R1.1g475760,Vfaba.Hedin2.R1.1g476160,Vfaba.Hedin2.R1.1g476240	Vfaba.Tiffany.R1.1g391360,Vfaba.Tiffany.R1.1g391400,Vfaba.Tiffany.R1.1g391440,Vfaba.Tiffany.R1.1g391520,Vfaba.Tiffany.R1.1g391560,Vfaba.Tiffany.R1.1g391600,Vfaba.Tiffany.R1.1g391640,Vfaba.Tiffany.R1.1g391680,Vfaba.Tiffany.R1.1g391720,Vfaba.Tiffany.R1.1g391760,Vfaba.Tiffany.R1.1g391840	8	11	polyphenol oxidase a1 chloroplastic
Vfaba.Hedin2.R1.1g476360,Vfaba.Hedin2.R1.1g476440	Vfaba.Tiffany.R1.1g391960,Vfaba.Tiffany.R1.1g392000	2	2	(e) nerolidol (e e) geranyl linalool synthase
Vfaba.Hedin2.R1.1g478000,Vfaba.Hedin2.R1.1g478040	Vfaba.Tiffany.R1.1g393240,Vfaba.Tiffany.R1.1g393280	2	2	duf 761 domain containing duf 4408 domain containing
Vfaba.Hedin2.R1.1g481000,Vfaba.Hedin2.R1.1g481120,Vfaba.Hedin2.R1.1g481160,Vfaba.Hedin2.R1.1g481200,Vfaba.Hedin2.R1.1g481240,Vfaba.Hedin2.R1.1g481280,Vfaba.Hedin2.R1.1g481320,Vfaba.Hedin2.R1.1g481360,Vfaba.Hedin2.R1.1g481400,Vfaba.Hedin2.R1.1g481440,Vfaba.Hedin2.R1.1g481480,Vfaba.Hedin2.R1.1g481520	Vfaba.Tiffany.R1.1g395760,Vfaba.Tiffany.R1.1g395800,Vfaba.Tiffany.R1.1g395840,Vfaba.Tiffany.R1.1g395880,Vfaba.Tiffany.R1.1g395920,Vfaba.Tiffany.R1.1g395960,Vfaba.Tiffany.R1.1g396000,Vfaba.Tiffany.R1.1g396040,Vfaba.Tiffany.R1.1g396080,Vfaba.Tiffany.R1.1g396120,Vfaba.Tiffany.R1.1g396160,Vfaba.Tiffany.R1.1g396240,Vfaba.Tiffany.R1.1g396280,Vfaba.Tiffany.R1.1g396320,Vfaba.Tiffany.R1.1g396400,Vfaba.Tif…	12	23	cap cysteine rich secretory antigen
Vfaba.Hedin2.R1.1g482360,Vfaba.Hedin2.R1.1g482440	Vfaba.Tiffany.R1.1g397640,Vfaba.Tiffany.R1.1g397680	2	2	unknown sequence family
Vfaba.Hedin2.R1.1g483160,Vfaba.Hedin2.R1.1g483200,Vfaba.Hedin2.R1.1g483280	Vfaba.Tiffany.R1.1g398200,Vfaba.Tiffany.R1.1g398240,Vfaba.Tiffany.R1.1g398280	3	3	mads box transcription factor isoform
Vfaba.Hedin2.R1.1g483520,Vfaba.Hedin2.R1.1g483600	Vfaba.Tiffany.R1.1g398600,Vfaba.Tiffany.R1.1g398680,Vfaba.Tiffany.R1.1g398720	2	3	glycosyltransferase
Vfaba.Hedin2.R1.1g484000,Vfaba.Hedin2.R1.1g484040	Vfaba.Tiffany.R1.1g398880,Vfaba.Tiffany.R1.1g398920	2	2	wall associated receptor kinase
Vfaba.Hedin2.R1.1g484640,Vfaba.Hedin2.R1.1g484680	Vfaba.Tiffany.R1.1g399320,Vfaba.Tiffany.R1.1g399360	2	2	ring type e3 ubiquitin transferase
Vfaba.Hedin2.R1.1g485480,Vfaba.Hedin2.R1.1g485520,Vfaba.Hedin2.R1.1g485560	Vfaba.Tiffany.R1.1g399960,Vfaba.Tiffany.R1.1g400000,Vfaba.Tiffany.R1.1g400040,Vfaba.Tiffany.R1.1g400120,Vfaba.Tiffany.R1.1g400280	3	5	gtp cyclohydrolase ii
Vfaba.Hedin2.R1.1g486040,Vfaba.Hedin2.R1.1g486080	Vfaba.Tiffany.R1.1g400600,Vfaba.Tiffany.R1.1g400640	2	2	metacaspase isoform
Vfaba.Hedin2.R1.1g487120,Vfaba.Hedin2.R1.1g487160	Vfaba.Tiffany.R1.1g401480,Vfaba.Tiffany.R1.1g401520	2	2	peroxidase
Vfaba.Hedin2.R1.1g207600,Vfaba.Hedin2.R1.1g207640	Vfaba.Tiffany.R1.1g161680,Vfaba.Tiffany.R1.1g161720	2	2	flavonol synthase flavanone 3 hydroxylase isoform
Vfaba.Hedin2.R1.1g487400,Vfaba.Hedin2.R1.1g487440,Vfaba.Hedin2.R1.1g487480,Vfaba.Hedin2.R1.1g487520,Vfaba.Hedin2.R1.1g487560,Vfaba.Hedin2.R1.1g487640	Vfaba.Tiffany.R1.1g401840,Vfaba.Tiffany.R1.1g401880,Vfaba.Tiffany.R1.1g401920,Vfaba.Tiffany.R1.1g402000,Vfaba.Tiffany.R1.1g402160	6	5	j domain containing
Vfaba.Hedin2.R1.1g234520,Vfaba.Hedin2.R1.1g234560,Vfaba.Hedin2.R1.1g234600,Vfaba.Hedin2.R1.1g234680,Vfaba.Hedin2.R1.1g234720,Vfaba.Hedin2.R1.1g234760,Vfaba.Hedin2.R1.1g234800,Vfaba.Hedin2.R1.1g234840,Vfaba.Hedin2.R1.1g234920	Vfaba.Tiffany.R1.1g186960,Vfaba.Tiffany.R1.1g187000,Vfaba.Tiffany.R1.1g187040,Vfaba.Tiffany.R1.1g187080,Vfaba.Tiffany.R1.1g187160,Vfaba.Tiffany.R1.1g187280,Vfaba.Tiffany.R1.1g187320,Vfaba.Tiffany.R1.1g187360,Vfaba.Tiffany.R1.1g187400,Vfaba.Tiffany.R1.1g187440,Vfaba.Tiffany.R1.1g187480	9	11	embryonic abundant
Vfaba.Hedin2.R1.1g488080,Vfaba.Hedin2.R1.1g488160,Vfaba.Hedin2.R1.1g488240,Vfaba.Hedin2.R1.1g488320	Vfaba.Tiffany.R1.1g402240,Vfaba.Tiffany.R1.1g402320,Vfaba.Tiffany.R1.1g402400	4	3	high affinity sulfate transporter isoform
Vfaba.Hedin2.R1.1g488520,Vfaba.Hedin2.R1.1g488560	Vfaba.Tiffany.R1.1g402520,Vfaba.Tiffany.R1.1g402560	2	2	brassinosteroid insensitive 1 associated receptor kinase isoform
Vfaba.Hedin2.R1.1g488720,Vfaba.Hedin2.R1.1g488760	Vfaba.Tiffany.R1.1g402680,Vfaba.Tiffany.R1.1g402720	2	2	soyasaponin iii rhamnosyltransferase
Vfaba.Hedin2.R1.1g489400,Vfaba.Hedin2.R1.1g489520	Vfaba.Tiffany.R1.1g403600,Vfaba.Tiffany.R1.1g403720	2	2	cullin domain containing
Vfaba.Hedin2.R1.1g489640,Vfaba.Hedin2.R1.1g489680	Vfaba.Tiffany.R1.1g403840,Vfaba.Tiffany.R1.1g403880	2	2	wat
Vfaba.Hedin2.R1.1g492480,Vfaba.Hedin2.R1.1g492600	Vfaba.Tiffany.R1.1g406040,Vfaba.Tiffany.R1.1g406080	2	2	potassium channel akt 3 isoform
Vfaba.Hedin2.R1.1g493080,Vfaba.Hedin2.R1.1g493160	Vfaba.Tiffany.R1.1g406680,Vfaba.Tiffany.R1.1g406720	2	2	60s ribosomal l27
Vfaba.Hedin2.R1.1g493960,Vfaba.Hedin2.R1.1g494000	Vfaba.Tiffany.R1.1g409480,Vfaba.Tiffany.R1.1g409520	2	2	voc domain containing
Vfaba.Hedin2.R1.1g494120,Vfaba.Hedin2.R1.1g494240	Vfaba.Tiffany.R1.1g407320,Vfaba.Tiffany.R1.1g407360,Vfaba.Tiffany.R1.1g407480	2	3	ubiquitin carboxyl terminal hydrolase
Vfaba.Hedin2.R1.1g495880,Vfaba.Hedin2.R1.1g495920	Vfaba.Tiffany.R1.1g409080,Vfaba.Tiffany.R1.1g409160	2	2	dmp
Vfaba.Hedin2.R1.1g235960,Vfaba.Hedin2.R1.1g236000	Vfaba.Tiffany.R1.1g188320,Vfaba.Tiffany.R1.1g188360	2	2	15 7 kda heat shock peroxisomal isoform
Vfaba.Hedin2.R1.1g237440,Vfaba.Hedin2.R1.1g237520	Vfaba.Tiffany.R1.1g189600,Vfaba.Tiffany.R1.1g189680	2	2	pentatricopeptide repeat containing isoform
Vfaba.Hedin2.R1.1g242920,Vfaba.Hedin2.R1.1g242960,Vfaba.Hedin2.R1.1g243000,Vfaba.Hedin2.R1.1g243040	Vfaba.Tiffany.R1.1g194360,Vfaba.Tiffany.R1.1g194400,Vfaba.Tiffany.R1.1g194440,Vfaba.Tiffany.R1.1g194480,Vfaba.Tiffany.R1.1g194560,Vfaba.Tiffany.R1.1g194600,Vfaba.Tiffany.R1.1g194640,Vfaba.Tiffany.R1.1g194680,Vfaba.Tiffany.R1.1g194720,Vfaba.Tiffany.R1.1g194880,Vfaba.Tiffany.R1.1g194920	4	11	leghemoglobin lb
Vfaba.Hedin2.R1.1g243880,Vfaba.Hedin2.R1.1g243960,Vfaba.Hedin2.R1.1g244000,Vfaba.Hedin2.R1.1g244080,Vfaba.Hedin2.R1.1g244160,Vfaba.Hedin2.R1.1g244240	Vfaba.Tiffany.R1.1g195280,Vfaba.Tiffany.R1.1g195360,Vfaba.Tiffany.R1.1g195400,Vfaba.Tiffany.R1.1g195440,Vfaba.Tiffany.R1.1g195560,Vfaba.Tiffany.R1.1g195600,Vfaba.Tiffany.R1.1g195680	6	7	cucumisin isoform
Vfaba.Hedin2.R1.1g245040,Vfaba.Hedin2.R1.1g245080,Vfaba.Hedin2.R1.1g245120,Vfaba.Hedin2.R1.1g245160	Vfaba.Tiffany.R1.1g196480,Vfaba.Tiffany.R1.1g196520,Vfaba.Tiffany.R1.1g196560,Vfaba.Tiffany.R1.1g196600	4	4	17 5 kda class i heat shock
Vfaba.Hedin2.R1.1g247000,Vfaba.Hedin2.R1.1g247120,Vfaba.Hedin2.R1.1g247160,Vfaba.Hedin2.R1.1g247200,Vfaba.Hedin2.R1.1g247280,Vfaba.Hedin2.R1.1g247320	Vfaba.Tiffany.R1.1g198200,Vfaba.Tiffany.R1.1g198280,Vfaba.Tiffany.R1.1g198320,Vfaba.Tiffany.R1.1g198360	6	4	kinase domain containing
Vfaba.Hedin2.R1.1g247600,Vfaba.Hedin2.R1.1g247640	Vfaba.Tiffany.R1.1g198440,Vfaba.Tiffany.R1.1g198480	2	2	duf 4283 domain containing
Vfaba.Hedin2.R1.1g247960,Vfaba.Hedin2.R1.1g248000	Vfaba.Tiffany.R1.1g198960,Vfaba.Tiffany.R1.1g199000	2	2	phosphoinositide phospholipase c
Vfaba.Hedin2.R1.1g249680,Vfaba.Hedin2.R1.1g249760	Vfaba.Tiffany.R1.1g200320,Vfaba.Tiffany.R1.1g200360	2	2	ferritin
Vfaba.Hedin2.R1.1g251200,Vfaba.Hedin2.R1.1g251240	Vfaba.Tiffany.R1.1g201360,Vfaba.Tiffany.R1.1g201400	2	2	amino acid transporter avt6c isoform
Vfaba.Hedin2.R1.1g253320,Vfaba.Hedin2.R1.1g253360	Vfaba.Tiffany.R1.1g202560,Vfaba.Tiffany.R1.1g202600	2	2	vfnod grp
Vfaba.Hedin2.R1.1g254760,Vfaba.Hedin2.R1.1g254800	Vfaba.Tiffany.R1.1g203760,Vfaba.Tiffany.R1.1g203800	2	2	specific glycine rich
Vfaba.Hedin2.R1.1g255120,Vfaba.Hedin2.R1.1g255160	Vfaba.Tiffany.R1.1g204160,Vfaba.Tiffany.R1.1g204200	2	2	leguminosin group secreted peptide
Vfaba.Hedin2.R1.1g255360,Vfaba.Hedin2.R1.1g255400	Vfaba.Tiffany.R1.1g204320,Vfaba.Tiffany.R1.1g204440,Vfaba.Tiffany.R1.1g204480	2	3	leguminosin group secreted peptide
Vfaba.Hedin2.R1.1g255920,Vfaba.Hedin2.R1.1g256000,Vfaba.Hedin2.R1.1g256160,Vfaba.Hedin2.R1.1g256200	Vfaba.Tiffany.R1.1g204800,Vfaba.Tiffany.R1.1g204840,Vfaba.Tiffany.R1.1g204880,Vfaba.Tiffany.R1.1g205000,Vfaba.Tiffany.R1.1g205040	4	5	leguminosin group secreted peptide
Vfaba.Hedin2.R1.1g257640,Vfaba.Hedin2.R1.1g257680	Vfaba.Tiffany.R1.1g206040,Vfaba.Tiffany.R1.1g206080	2	2	unknown sequence family
Vfaba.Hedin2.R1.1g000120,Vfaba.Hedin2.R1.1g000160	Vfaba.Tiffany.R1.1g000080,Vfaba.Tiffany.R1.1g000120	2	2	cobra
Vfaba.Hedin2.R1.1g002960,Vfaba.Hedin2.R1.1g003000,Vfaba.Hedin2.R1.1g003040	Vfaba.Tiffany.R1.1g001640,Vfaba.Tiffany.R1.1g001680,Vfaba.Tiffany.R1.1g001800,Vfaba.Tiffany.R1.1g001840	3	4	flowering locus t 2 1
Vfaba.Hedin2.R1.1g004120,Vfaba.Hedin2.R1.1g004160,Vfaba.Hedin2.R1.1g004200,Vfaba.Hedin2.R1.1g004280,Vfaba.Hedin2.R1.1g004320	Vfaba.Tiffany.R1.1g002440,Vfaba.Tiffany.R1.1g002480,Vfaba.Tiffany.R1.1g002520,Vfaba.Tiffany.R1.1g002560	5	4	ribulose bisphosphate carboxylase small subunit
Vfaba.Hedin2.R1.1g005240,Vfaba.Hedin2.R1.1g005280,Vfaba.Hedin2.R1.1g005320	Vfaba.Tiffany.R1.1g003120,Vfaba.Tiffany.R1.1g003160,Vfaba.Tiffany.R1.1g003200	3	3	s homolog
Vfaba.Hedin2.R1.1g006480,Vfaba.Hedin2.R1.1g006520,Vfaba.Hedin2.R1.1g006640,Vfaba.Hedin2.R1.1g006680,Vfaba.Hedin2.R1.1g006720,Vfaba.Hedin2.R1.1g006760,Vfaba.Hedin2.R1.1g006840,Vfaba.Hedin2.R1.1g006880	Vfaba.Tiffany.R1.1g003800,Vfaba.Tiffany.R1.1g003840,Vfaba.Tiffany.R1.1g003960,Vfaba.Tiffany.R1.1g004160	8	4	leucine rich repeat leucine rich repeat containing
Vfaba.Hedin2.R1.1g007600,Vfaba.Hedin2.R1.1g007640,Vfaba.Hedin2.R1.1g007680	Vfaba.Tiffany.R1.1g004400,Vfaba.Tiffany.R1.1g004440,Vfaba.Tiffany.R1.1g004480,Vfaba.Tiffany.R1.1g004520	3	4	o acyltransferase wsd isoform
Vfaba.Hedin2.R1.1g016800,Vfaba.Hedin2.R1.1g016840	Vfaba.Tiffany.R1.1g010080,Vfaba.Tiffany.R1.1g010120	2	2	tapetum determinant isoform
Vfaba.Hedin2.R1.1g017800,Vfaba.Hedin2.R1.1g017880	Vfaba.Tiffany.R1.1g011040,Vfaba.Tiffany.R1.1g011120,Vfaba.Tiffany.R1.1g011160	2	3	scr
Vfaba.Hedin2.R1.1g018880,Vfaba.Hedin2.R1.1g018960,Vfaba.Hedin2.R1.1g019040	Vfaba.Tiffany.R1.1g011800,Vfaba.Tiffany.R1.1g011880,Vfaba.Tiffany.R1.1g011920	3	3	s adenosylmethionine decarboxylase proenzyme
Vfaba.Hedin2.R1.1g019120,Vfaba.Hedin2.R1.1g019160,Vfaba.Hedin2.R1.1g019200	Vfaba.Tiffany.R1.1g011960,Vfaba.Tiffany.R1.1g012000,Vfaba.Tiffany.R1.1g012040	3	3	s homolog
Vfaba.Hedin2.R1.1g020720,Vfaba.Hedin2.R1.1g020760	Vfaba.Tiffany.R1.1g013080,Vfaba.Tiffany.R1.1g013120	2	2	transcription factor tcp
Vfaba.Hedin2.R1.1g021560,Vfaba.Hedin2.R1.1g021600	Vfaba.Tiffany.R1.1g013600,Vfaba.Tiffany.R1.1g013640	2	2	allene oxide cyclase
Vfaba.Hedin2.R1.1g022920,Vfaba.Hedin2.R1.1g023040,Vfaba.Hedin2.R1.1g023080,Vfaba.Hedin2.R1.1g023280	Vfaba.Tiffany.R1.1g015000,Vfaba.Tiffany.R1.1g015080,Vfaba.Tiffany.R1.1g015120,Vfaba.Tiffany.R1.1g015280	4	4	aldo ket red domain containing
Vfaba.Hedin2.R1.1g024400,Vfaba.Hedin2.R1.1g024480	Vfaba.Tiffany.R1.1g016200,Vfaba.Tiffany.R1.1g016280	2	2	glutaredoxin domain containing
Vfaba.Hedin2.R1.1g025000,Vfaba.Hedin2.R1.1g025080	Vfaba.Tiffany.R1.1g016640,Vfaba.Tiffany.R1.1g016720	2	2	bag domain containing
Vfaba.Hedin2.R1.1g025120,Vfaba.Hedin2.R1.1g025240,Vfaba.Hedin2.R1.1g025360,Vfaba.Hedin2.R1.1g025400	Vfaba.Tiffany.R1.1g016760,Vfaba.Tiffany.R1.1g016880,Vfaba.Tiffany.R1.1g016960,Vfaba.Tiffany.R1.1g017000	4	4	glutaredoxin domain containing
Vfaba.Hedin2.R1.1g026640,Vfaba.Hedin2.R1.1g026680	Vfaba.Tiffany.R1.1g017760,Vfaba.Tiffany.R1.1g017800	2	2	pentatricopeptide repeat containing isoform
Vfaba.Hedin2.R1.1g034760,Vfaba.Hedin2.R1.1g034800	Vfaba.Tiffany.R1.1g022800,Vfaba.Tiffany.R1.1g022840	2	2	outer envelope pore 16 chloroplastic isoform
Vfaba.Hedin2.R1.1g036160,Vfaba.Hedin2.R1.1g036240	Vfaba.Tiffany.R1.1g024080,Vfaba.Tiffany.R1.1g024160	2	2	methyl cpg binding domain containing isoform
Vfaba.Hedin2.R1.1g038760,Vfaba.Hedin2.R1.1g038800	Vfaba.Tiffany.R1.1g026760,Vfaba.Tiffany.R1.1g026800	2	2	1 3 beta glucan synthase
Vfaba.Hedin2.R1.1g041720,Vfaba.Hedin2.R1.1g041960,Vfaba.Hedin2.R1.1g042000	Vfaba.Tiffany.R1.1g028720,Vfaba.Tiffany.R1.1g028760,Vfaba.Tiffany.R1.1g028800	3	3	fas domain containing
Vfaba.Hedin2.R1.1g042640,Vfaba.Hedin2.R1.1g042680	Vfaba.Tiffany.R1.1g029240,Vfaba.Tiffany.R1.1g029280	2	2	allergen gly m bd kda
Vfaba.Hedin2.R1.1g043840,Vfaba.Hedin2.R1.1g043880,Vfaba.Hedin2.R1.1g043960	Vfaba.Tiffany.R1.1g030000,Vfaba.Tiffany.R1.1g030040,Vfaba.Tiffany.R1.1g030160	3	3	tr ulp protease domain containing
Vfaba.Hedin2.R1.1g044480,Vfaba.Hedin2.R1.1g044560	Vfaba.Tiffany.R1.1g030400,Vfaba.Tiffany.R1.1g030480	2	2	frigida
Vfaba.Hedin2.R1.1g045000,Vfaba.Hedin2.R1.1g045040	Vfaba.Tiffany.R1.1g031000,Vfaba.Tiffany.R1.1g031040	2	2	seed biotin containing sbp
Vfaba.Hedin2.R1.1g046160,Vfaba.Hedin2.R1.1g046240	Vfaba.Tiffany.R1.1g031640,Vfaba.Tiffany.R1.1g031680	2	2	glutaredoxin domain containing
Vfaba.Hedin2.R1.1g047040,Vfaba.Hedin2.R1.1g047080	Vfaba.Tiffany.R1.1g032320,Vfaba.Tiffany.R1.1g032360	2	2	phytocyanin domain containing
Vfaba.Hedin2.R1.1g047280,Vfaba.Hedin2.R1.1g047600	Vfaba.Tiffany.R1.1g032480,Vfaba.Tiffany.R1.1g032600	2	2	bhlh domain containing
Vfaba.Hedin2.R1.1g051680,Vfaba.Hedin2.R1.1g051720	Vfaba.Tiffany.R1.1g034640,Vfaba.Tiffany.R1.1g034680	2	2	coumaroyl coa anthocyanidin 3 o glucoside o coumaroyltransferase isoform
Vfaba.Hedin2.R1.1g052320,Vfaba.Hedin2.R1.1g052440	Vfaba.Tiffany.R1.1g035040,Vfaba.Tiffany.R1.1g035120	2	2	myb myb
Vfaba.Hedin2.R1.1g053440,Vfaba.Hedin2.R1.1g053520	Vfaba.Tiffany.R1.1g035760,Vfaba.Tiffany.R1.1g035840	2	2	medtr dynamin 4c
Vfaba.Hedin2.R1.1g053480,Vfaba.Hedin2.R1.1g053560,Vfaba.Hedin2.R1.1g053640,Vfaba.Hedin2.R1.1g053680,Vfaba.Hedin2.R1.1g053720,Vfaba.Hedin2.R1.1g055400,Vfaba.Hedin2.R1.1g055480,Vfaba.Hedin2.R1.1g055520,Vfaba.Hedin2.R1.1g055600,Vfaba.Hedin2.R1.1g055680,Vfaba.Hedin2.R1.1g055720	Vfaba.Tiffany.R1.1g035800,Vfaba.Tiffany.R1.1g035880,Vfaba.Tiffany.R1.1g035960,Vfaba.Tiffany.R1.1g036000,Vfaba.Tiffany.R1.1g036040,Vfaba.Tiffany.R1.1g037120,Vfaba.Tiffany.R1.1g037160,Vfaba.Tiffany.R1.1g037240,Vfaba.Tiffany.R1.1g037320,Vfaba.Tiffany.R1.1g037360	11	10	sugar transport
Vfaba.Hedin2.R1.1g054440,Vfaba.Hedin2.R1.1g054560	Vfaba.Tiffany.R1.1g036440,Vfaba.Tiffany.R1.1g036480,Vfaba.Tiffany.R1.1g036560	2	3	terpene synthase
Vfaba.Hedin2.R1.1g054640,Vfaba.Hedin2.R1.1g054760	Vfaba.Tiffany.R1.1g036600,Vfaba.Tiffany.R1.1g036720	2	2	scarecrow
Vfaba.Hedin2.R1.1g054880,Vfaba.Hedin2.R1.1g055080	Vfaba.Tiffany.R1.1g036760,Vfaba.Tiffany.R1.1g036840,Vfaba.Tiffany.R1.1g036920,Vfaba.Tiffany.R1.1g036960	2	4	bhlh domain containing
Vfaba.Hedin2.R1.1g056200,Vfaba.Hedin2.R1.1g056240	Vfaba.Tiffany.R1.1g037800,Vfaba.Tiffany.R1.1g037880	2	2	transferring glycosyl group transferase
Vfaba.Hedin2.R1.1g057280,Vfaba.Hedin2.R1.1g057320	Vfaba.Tiffany.R1.1g038800,Vfaba.Tiffany.R1.1g038840	2	2	lea 2 domain containing
Vfaba.Hedin2.R1.1g058840,Vfaba.Hedin2.R1.1g058880	Vfaba.Tiffany.R1.1g040160,Vfaba.Tiffany.R1.1g040280	2	2	cellulose synthase h1 isoform
Vfaba.Hedin2.R1.1g061000,Vfaba.Hedin2.R1.1g061120	Vfaba.Tiffany.R1.1g041560,Vfaba.Tiffany.R1.1g041680	2	2	lea 2 domain containing
Vfaba.Hedin2.R1.1g061960,Vfaba.Hedin2.R1.1g062000	Vfaba.Tiffany.R1.1g042360,Vfaba.Tiffany.R1.1g042400	2	2	histone h2a
Vfaba.Hedin2.R1.1g062920,Vfaba.Hedin2.R1.1g062960,Vfaba.Hedin2.R1.1g063120	Vfaba.Tiffany.R1.1g043360,Vfaba.Tiffany.R1.1g043520	3	2	calcium transporting atpase
Vfaba.Hedin2.R1.1g066240,Vfaba.Hedin2.R1.1g066320	Vfaba.Tiffany.R1.1g046240,Vfaba.Tiffany.R1.1g046280,Vfaba.Tiffany.R1.1g046320	2	3	cytochrome p450
Vfaba.Hedin2.R1.1g067160,Vfaba.Hedin2.R1.1g067200	Vfaba.Tiffany.R1.1g047280,Vfaba.Tiffany.R1.1g047360	2	2	peroxidase
Vfaba.Hedin2.R1.1g068080,Vfaba.Hedin2.R1.1g068120	Vfaba.Tiffany.R1.1g048040,Vfaba.Tiffany.R1.1g048160	2	2	peroxidase
Vfaba.Hedin2.R1.1g068640,Vfaba.Hedin2.R1.1g068800	Vfaba.Tiffany.R1.1g048480,Vfaba.Tiffany.R1.1g048560	2	2	tir domain containing
Vfaba.Hedin2.R1.1g069000,Vfaba.Hedin2.R1.1g069080	Vfaba.Tiffany.R1.1g048680,Vfaba.Tiffany.R1.1g048720	2	2	udp glycosyltransferase
Vfaba.Hedin2.R1.1g069200,Vfaba.Hedin2.R1.1g069240	Vfaba.Tiffany.R1.1g048800,Vfaba.Tiffany.R1.1g048840	2	2	homeobox leucine zipper isoform
Vfaba.Hedin2.R1.1g070360,Vfaba.Hedin2.R1.1g070400	Vfaba.Tiffany.R1.1g049920,Vfaba.Tiffany.R1.1g049960	2	2	histone h2a
Vfaba.Hedin2.R1.1g071200,Vfaba.Hedin2.R1.1g071320	Vfaba.Tiffany.R1.1g051240,Vfaba.Tiffany.R1.1g051280	2	2	pruar ef hand domain containing
Vfaba.Hedin2.R1.1g071560,Vfaba.Hedin2.R1.1g071600	Vfaba.Tiffany.R1.1g051480,Vfaba.Tiffany.R1.1g051520	2	2	beta adaptin
Vfaba.Hedin2.R1.1g072600,Vfaba.Hedin2.R1.1g072680	Vfaba.Tiffany.R1.1g052400,Vfaba.Tiffany.R1.1g052480	2	2	unknown sequence family
Vfaba.Hedin2.R1.1g072800,Vfaba.Hedin2.R1.1g072840	Vfaba.Tiffany.R1.1g052560,Vfaba.Tiffany.R1.1g052600	2	2	arf gap domain containing
Vfaba.Hedin2.R1.1g075120,Vfaba.Hedin2.R1.1g075160	Vfaba.Tiffany.R1.1g054720,Vfaba.Tiffany.R1.1g054760	2	2	duf 2921 family
Vfaba.Hedin2.R1.1g077480,Vfaba.Hedin2.R1.1g077560	Vfaba.Tiffany.R1.1g056440,Vfaba.Tiffany.R1.1g056520	2	2	cup shaped cotyledon isoform
Vfaba.Hedin2.R1.1g078840,Vfaba.Hedin2.R1.1g079000	Vfaba.Tiffany.R1.1g057280,Vfaba.Tiffany.R1.1g057400	2	2	sodium calcium exchanger ncl isoform
Vfaba.Hedin2.R1.1g079960,Vfaba.Hedin2.R1.1g080000	Vfaba.Tiffany.R1.1g058240,Vfaba.Tiffany.R1.1g058280	2	2	pollen allergen ole e family
Vfaba.Hedin2.R1.1g080960,Vfaba.Hedin2.R1.1g081120	Vfaba.Tiffany.R1.1g059040,Vfaba.Tiffany.R1.1g059120	2	2	late embryogenesis abundant d 34 isoform
Vfaba.Hedin2.R1.1g082520,Vfaba.Hedin2.R1.1g082600	Vfaba.Tiffany.R1.1g060160,Vfaba.Tiffany.R1.1g060200	2	2	wrky domain containing
Vfaba.Hedin2.R1.1g082800,Vfaba.Hedin2.R1.1g082880	Vfaba.Tiffany.R1.1g060360,Vfaba.Tiffany.R1.1g060400	2	2	unknown sequence family
Vfaba.Hedin2.R1.1g083480,Vfaba.Hedin2.R1.1g083520	Vfaba.Tiffany.R1.1g060600,Vfaba.Tiffany.R1.1g060640	2	2	bes1 n domain containing
Vfaba.Hedin2.R1.1g084040,Vfaba.Hedin2.R1.1g084080,Vfaba.Hedin2.R1.1g084240,Vfaba.Hedin2.R1.1g084440,Vfaba.Hedin2.R1.1g084480,Vfaba.Hedin2.R1.1g084640,Vfaba.Hedin2.R1.1g084680	Vfaba.Tiffany.R1.1g060920,Vfaba.Tiffany.R1.1g061000,Vfaba.Tiffany.R1.1g061080,Vfaba.Tiffany.R1.1g061240,Vfaba.Tiffany.R1.1g061280,Vfaba.Tiffany.R1.1g061320,Vfaba.Tiffany.R1.1g061360	7	7	non specific serine threonine kinase
Vfaba.Hedin2.R1.1g087080,Vfaba.Hedin2.R1.1g087160	Vfaba.Tiffany.R1.1g063040,Vfaba.Tiffany.R1.1g063160	2	2	cytochrome p450 isoform
Vfaba.Hedin2.R1.1g089600,Vfaba.Hedin2.R1.1g089680	Vfaba.Tiffany.R1.1g065440,Vfaba.Tiffany.R1.1g065640	2	2	opt family oligopeptide transporter
Vfaba.Hedin2.R1.1g089880,Vfaba.Hedin2.R1.1g090040	Vfaba.Tiffany.R1.1g065920,Vfaba.Tiffany.R1.1g065960	2	2	kunitz inhibitor miraculin
Vfaba.Hedin2.R1.1g090280,Vfaba.Hedin2.R1.1g090560	Vfaba.Tiffany.R1.1g066160,Vfaba.Tiffany.R1.1g066320	2	2	kunitz trypsin inhibitor miraculin
Vfaba.Hedin2.R1.1g093840,Vfaba.Hedin2.R1.1g094000	Vfaba.Tiffany.R1.1g068920,Vfaba.Tiffany.R1.1g069000	2	2	abhydrolase 3 domain containing
Vfaba.Hedin2.R1.1g095360,Vfaba.Hedin2.R1.1g095440	Vfaba.Tiffany.R1.1g069960,Vfaba.Tiffany.R1.1g070040	2	2	kunitz type trypsin inhibitor
Vfaba.Hedin2.R1.1g095920,Vfaba.Hedin2.R1.1g096000,Vfaba.Hedin2.R1.1g096040	Vfaba.Tiffany.R1.1g070520,Vfaba.Tiffany.R1.1g070600,Vfaba.Tiffany.R1.1g070640	3	3	duf 1442 family
Vfaba.Hedin2.R1.1g096080,Vfaba.Hedin2.R1.1g096120	Vfaba.Tiffany.R1.1g070680,Vfaba.Tiffany.R1.1g070720	2	2	phb domain containing
Vfaba.Hedin2.R1.1g097960,Vfaba.Hedin2.R1.1g098000	Vfaba.Tiffany.R1.1g072280,Vfaba.Tiffany.R1.1g072320	2	2	cysteine rich receptor kinase isoform
Vfaba.Hedin2.R1.1g099680,Vfaba.Hedin2.R1.1g099880	Vfaba.Tiffany.R1.1g073560,Vfaba.Tiffany.R1.1g073640	2	2	c repeat binding factor
Vfaba.Hedin2.R1.1g100040,Vfaba.Hedin2.R1.1g100080	Vfaba.Tiffany.R1.1g073680,Vfaba.Tiffany.R1.1g073720	2	2	chromatin assembly factor subunit fas isoform
Vfaba.Hedin2.R1.1g100680,Vfaba.Hedin2.R1.1g100720,Vfaba.Hedin2.R1.1g100760,Vfaba.Hedin2.R1.1g100800	Vfaba.Tiffany.R1.1g074080,Vfaba.Tiffany.R1.1g074120,Vfaba.Tiffany.R1.1g074200,Vfaba.Tiffany.R1.1g074280	4	4	c repeat binding factor
Vfaba.Hedin2.R1.1g101240,Vfaba.Hedin2.R1.1g101280	Vfaba.Tiffany.R1.1g074560,Vfaba.Tiffany.R1.1g074600	2	2	c repeat binding factor
Vfaba.Hedin2.R1.1g104520,Vfaba.Hedin2.R1.1g104640	Vfaba.Tiffany.R1.1g076920,Vfaba.Tiffany.R1.1g076960,Vfaba.Tiffany.R1.1g077160	2	3	par
Vfaba.Hedin2.R1.1g105680,Vfaba.Hedin2.R1.1g105760	Vfaba.Tiffany.R1.1g077760,Vfaba.Tiffany.R1.1g077840	2	2	cnnm transmembrane domain containing
Vfaba.Hedin2.R1.1g106240,Vfaba.Hedin2.R1.1g106320	Vfaba.Tiffany.R1.1g078040,Vfaba.Tiffany.R1.1g078120	2	2	hma domain containing
Vfaba.Hedin2.R1.1g106400,Vfaba.Hedin2.R1.1g106520	Vfaba.Tiffany.R1.1g078200,Vfaba.Tiffany.R1.1g078280	2	2	hatpase c domain containing
Vfaba.Hedin2.R1.1g106720,Vfaba.Hedin2.R1.1g106800,Vfaba.Hedin2.R1.1g106840,Vfaba.Hedin2.R1.1g106920,Vfaba.Hedin2.R1.1g106960	Vfaba.Tiffany.R1.1g078440,Vfaba.Tiffany.R1.1g078480,Vfaba.Tiffany.R1.1g078520,Vfaba.Tiffany.R1.1g078560	5	4	albumin
Vfaba.Hedin2.R1.1g107960,Vfaba.Hedin2.R1.1g108000	Vfaba.Tiffany.R1.1g079200,Vfaba.Tiffany.R1.1g079240	2	2	c2 domain containing
Vfaba.Hedin2.R1.1g108560,Vfaba.Hedin2.R1.1g108600	Vfaba.Tiffany.R1.1g079880,Vfaba.Tiffany.R1.1g080000,Vfaba.Tiffany.R1.1g080040	2	3	sucrose transport suc isoform
Vfaba.Hedin2.R1.1g109840,Vfaba.Hedin2.R1.1g109920	Vfaba.Tiffany.R1.1g081000,Vfaba.Tiffany.R1.1g081040	2	2	trisu vq domain containing
Vfaba.Hedin2.R1.1g111560,Vfaba.Hedin2.R1.1g111640,Vfaba.Hedin2.R1.1g111680	Vfaba.Tiffany.R1.1g082320,Vfaba.Tiffany.R1.1g082400,Vfaba.Tiffany.R1.1g082440,Vfaba.Tiffany.R1.1g082480,Vfaba.Tiffany.R1.1g082560,Vfaba.Tiffany.R1.1g082600	3	6	plant invertase pectin methylesterase inhibitor
Vfaba.Hedin2.R1.1g111720,Vfaba.Hedin2.R1.1g111760	Vfaba.Tiffany.R1.1g082680,Vfaba.Tiffany.R1.1g082720	2	2	pmei domain containing
Vfaba.Hedin2.R1.1g112240,Vfaba.Hedin2.R1.1g112320	Vfaba.Tiffany.R1.1g083040,Vfaba.Tiffany.R1.1g083080	2	2	s5a reductase domain containing
Vfaba.Hedin2.R1.1g112720,Vfaba.Hedin2.R1.1g112760	Vfaba.Tiffany.R1.1g083280,Vfaba.Tiffany.R1.1g083320	2	2	plant f1m20 13
Vfaba.Hedin2.R1.1g114680,Vfaba.Hedin2.R1.1g114720	Vfaba.Tiffany.R1.1g085360,Vfaba.Tiffany.R1.1g085400	2	2	phd type domain containing
Vfaba.Hedin2.R1.1g114920,Vfaba.Hedin2.R1.1g115040,Vfaba.Hedin2.R1.1g115080	Vfaba.Tiffany.R1.1g085560,Vfaba.Tiffany.R1.1g085720,Vfaba.Tiffany.R1.1g085760	3	3	abc type xenobiotic transporter
Vfaba.Hedin2.R1.1g115200,Vfaba.Hedin2.R1.1g115240,Vfaba.Hedin2.R1.1g115400	Vfaba.Tiffany.R1.1g085920,Vfaba.Tiffany.R1.1g085960,Vfaba.Tiffany.R1.1g086000,Vfaba.Tiffany.R1.1g086120	3	4	unknown sequence family
Vfaba.Hedin2.R1.1g115840,Vfaba.Hedin2.R1.1g115880	Vfaba.Tiffany.R1.1g086520,Vfaba.Tiffany.R1.1g086560,Vfaba.Tiffany.R1.1g086600	2	3	atpase family aaa domain containing 1 a isoform a
Vfaba.Hedin2.R1.1g116680,Vfaba.Hedin2.R1.1g116760	Vfaba.Tiffany.R1.1g087120,Vfaba.Tiffany.R1.1g087200	2	2	transcription initiation factor iif subunit beta
Vfaba.Hedin2.R1.1g119600,Vfaba.Hedin2.R1.1g119680	Vfaba.Tiffany.R1.1g089720,Vfaba.Tiffany.R1.1g089840	2	2	gh domain containing
Vfaba.Hedin2.R1.1g119840,Vfaba.Hedin2.R1.1g119880	Vfaba.Tiffany.R1.1g089960,Vfaba.Tiffany.R1.1g090000	2	2	cytochrome c domain containing
Vfaba.Hedin2.R1.1g120880,Vfaba.Hedin2.R1.1g120920	Vfaba.Tiffany.R1.1g090720,Vfaba.Tiffany.R1.1g090760	2	2	activated kinase kinase kinase
Vfaba.Hedin2.R1.1g121720,Vfaba.Hedin2.R1.1g121760	Vfaba.Tiffany.R1.1g091280,Vfaba.Tiffany.R1.1g091320	2	2	ubiquitin domain containing
Vfaba.Hedin2.R1.1g122280,Vfaba.Hedin2.R1.1g122320	Vfaba.Tiffany.R1.1g091720,Vfaba.Tiffany.R1.1g091760	2	2	unknown sequence family
Vfaba.Hedin2.R1.1g123760,Vfaba.Hedin2.R1.1g123800,Vfaba.Hedin2.R1.1g123840,Vfaba.Hedin2.R1.1g123880,Vfaba.Hedin2.R1.1g123920,Vfaba.Hedin2.R1.1g123960	Vfaba.Tiffany.R1.1g092680,Vfaba.Tiffany.R1.1g092720,Vfaba.Tiffany.R1.1g092760	6	3	elongation factor g 2 mitochondrial
Vfaba.Hedin2.R1.1g124520,Vfaba.Hedin2.R1.1g124560	Vfaba.Tiffany.R1.1g093360,Vfaba.Tiffany.R1.1g093400	2	2	gpi anchored llg
Vfaba.Hedin2.R1.1g126240,Vfaba.Hedin2.R1.1g126280	Vfaba.Tiffany.R1.1g094440,Vfaba.Tiffany.R1.1g094520	2	2	o acyltransferase wsd isoform
Vfaba.Hedin2.R1.1g127600,Vfaba.Hedin2.R1.1g127640,Vfaba.Hedin2.R1.1g127680,Vfaba.Hedin2.R1.1g127720,Vfaba.Hedin2.R1.1g127760,Vfaba.Hedin2.R1.1g127800,Vfaba.Hedin2.R1.1g127840,Vfaba.Hedin2.R1.1g127880	Vfaba.Tiffany.R1.1g095680,Vfaba.Tiffany.R1.1g095720,Vfaba.Tiffany.R1.1g095760,Vfaba.Tiffany.R1.1g095800,Vfaba.Tiffany.R1.1g095920,Vfaba.Tiffany.R1.1g095960,Vfaba.Tiffany.R1.1g096000,Vfaba.Tiffany.R1.1g096080	8	8	endo (4) beta glucanase
Vfaba.Hedin2.R1.1g129040,Vfaba.Hedin2.R1.1g129120,Vfaba.Hedin2.R1.1g129200	Vfaba.Tiffany.R1.1g097360,Vfaba.Tiffany.R1.1g097400,Vfaba.Tiffany.R1.1g097480	3	3	aa trans domain containing
Vfaba.Hedin2.R1.1g132400,Vfaba.Hedin2.R1.1g132440,Vfaba.Hedin2.R1.1g132480,Vfaba.Hedin2.R1.1g132560,Vfaba.Hedin2.R1.1g132680,Vfaba.Hedin2.R1.1g132760,Vfaba.Hedin2.R1.1g133000,Vfaba.Hedin2.R1.1g133160	Vfaba.Tiffany.R1.1g100520,Vfaba.Tiffany.R1.1g100560,Vfaba.Tiffany.R1.1g100600,Vfaba.Tiffany.R1.1g100640,Vfaba.Tiffany.R1.1g100680,Vfaba.Tiffany.R1.1g100800,Vfaba.Tiffany.R1.1g100920,Vfaba.Tiffany.R1.1g100960,Vfaba.Tiffany.R1.1g101040,Vfaba.Tiffany.R1.1g101080,Vfaba.Tiffany.R1.1g101160,Vfaba.Tiffany.R1.1g101200,Vfaba.Tiffany.R1.1g101240,Vfaba.Tiffany.R1.1g101280,Vfaba.Tiffany.R1.1g101400,Vfaba.Tif…	8	20	glycosyltransferase
Vfaba.Hedin2.R1.1g135000,Vfaba.Hedin2.R1.1g135040,Vfaba.Hedin2.R1.1g135080	Vfaba.Tiffany.R1.1g102880,Vfaba.Tiffany.R1.1g102920,Vfaba.Tiffany.R1.1g102960	3	3	chlorophyll a b binding chloroplastic
Vfaba.Hedin2.R1.1g138200,Vfaba.Hedin2.R1.1g138360	Vfaba.Tiffany.R1.1g105160,Vfaba.Tiffany.R1.1g105320	2	2	thaumatin
Vfaba.Hedin2.R1.1g138760,Vfaba.Hedin2.R1.1g138800	Vfaba.Tiffany.R1.1g105800,Vfaba.Tiffany.R1.1g105840	2	2	unknown sequence family
Vfaba.Hedin2.R1.1g139480,Vfaba.Hedin2.R1.1g139520,Vfaba.Hedin2.R1.1g139560	Vfaba.Tiffany.R1.1g106360,Vfaba.Tiffany.R1.1g106400	3	2	response regulatory domain containing
Vfaba.Hedin2.R1.1g143080,Vfaba.Hedin2.R1.1g143120,Vfaba.Hedin2.R1.1g143160,Vfaba.Hedin2.R1.1g143200,Vfaba.Hedin2.R1.1g143240	Vfaba.Tiffany.R1.1g108760,Vfaba.Tiffany.R1.1g108840,Vfaba.Tiffany.R1.1g108920,Vfaba.Tiffany.R1.1g108960,Vfaba.Tiffany.R1.1g109000,Vfaba.Tiffany.R1.1g109040	5	6	bidirectional sugar transporter sweet
Vfaba.Hedin2.R1.1g144440,Vfaba.Hedin2.R1.1g144480	Vfaba.Tiffany.R1.1g109760,Vfaba.Tiffany.R1.1g109800	2	2	duf 1645 family
Vfaba.Hedin2.R1.1g145360,Vfaba.Hedin2.R1.1g145400	Vfaba.Tiffany.R1.1g110480,Vfaba.Tiffany.R1.1g110520	2	2	adp ribosylation factor isoform
Vfaba.Hedin2.R1.1g147560,Vfaba.Hedin2.R1.1g147600,Vfaba.Hedin2.R1.1g147680	Vfaba.Tiffany.R1.1g113200,Vfaba.Tiffany.R1.1g113280,Vfaba.Tiffany.R1.1g113360	3	3	alkane hydroxylase mah isoform
Vfaba.Hedin2.R1.1g151000,Vfaba.Hedin2.R1.1g151040	Vfaba.Tiffany.R1.1g116280,Vfaba.Tiffany.R1.1g116320	2	2	phospholipase a2
Vfaba.Hedin2.R1.1g152240,Vfaba.Hedin2.R1.1g152320	Vfaba.Tiffany.R1.1g117440,Vfaba.Tiffany.R1.1g117480	2	2	arginyl trna synthetase
Vfaba.Hedin2.R1.1g153400,Vfaba.Hedin2.R1.1g153600	Vfaba.Tiffany.R1.1g118440,Vfaba.Tiffany.R1.1g118520,Vfaba.Tiffany.R1.1g118640	2	3	kinase domain containing
Vfaba.Hedin2.R1.1g155040,Vfaba.Hedin2.R1.1g155120	Vfaba.Tiffany.R1.1g120120,Vfaba.Tiffany.R1.1g120160	2	2	xyloglucan endotransglucosylase hydrolase
Vfaba.Hedin2.R1.1g162560,Vfaba.Hedin2.R1.1g162600	Vfaba.Tiffany.R1.1g123760,Vfaba.Tiffany.R1.1g123800	2	2	thioredoxin transmembrane isoform
Vfaba.Hedin2.R1.1g164400,Vfaba.Hedin2.R1.1g164440	Vfaba.Tiffany.R1.1g125120,Vfaba.Tiffany.R1.1g125160	2	2	ccr not transcription complex subunit isoform
Vfaba.Hedin2.R1.1g166080,Vfaba.Hedin2.R1.1g166240,Vfaba.Hedin2.R1.1g166280,Vfaba.Hedin2.R1.1g166320	Vfaba.Tiffany.R1.1g126520,Vfaba.Tiffany.R1.1g126640,Vfaba.Tiffany.R1.1g126680	4	3	duf 2431 domain containing
Vfaba.Hedin2.R1.1g167960,Vfaba.Hedin2.R1.1g168000	Vfaba.Tiffany.R1.1g127880,Vfaba.Tiffany.R1.1g127920	2	2	beta glucosidase isoform
Vfaba.Hedin2.R1.1g168080,Vfaba.Hedin2.R1.1g168160,Vfaba.Hedin2.R1.1g168360	Vfaba.Tiffany.R1.1g128000,Vfaba.Tiffany.R1.1g128080,Vfaba.Tiffany.R1.1g128240	3	3	spark domain containing
Vfaba.Hedin2.R1.1g171040,Vfaba.Hedin2.R1.1g171080,Vfaba.Hedin2.R1.1g171120	Vfaba.Tiffany.R1.1g130880,Vfaba.Tiffany.R1.1g130920,Vfaba.Tiffany.R1.1g130960	3	3	pentatricopeptide repeat containing chloroplastic isoform
Vfaba.Hedin2.R1.1g171360,Vfaba.Hedin2.R1.1g171440,Vfaba.Hedin2.R1.1g171520,Vfaba.Hedin2.R1.1g171560	Vfaba.Tiffany.R1.1g131120,Vfaba.Tiffany.R1.1g131160,Vfaba.Tiffany.R1.1g131200,Vfaba.Tiffany.R1.1g131240	4	4	lea 2 domain containing
Vfaba.Hedin2.R1.1g173240,Vfaba.Hedin2.R1.1g173280	Vfaba.Tiffany.R1.1g132400,Vfaba.Tiffany.R1.1g132440	2	2	annexin
Vfaba.Hedin2.R1.1g174400,Vfaba.Hedin2.R1.1g174440	Vfaba.Tiffany.R1.1g133200,Vfaba.Tiffany.R1.1g133240	2	2	ubiquitin conjugating enzyme e2 isoform
Vfaba.Hedin2.R1.1g175880,Vfaba.Hedin2.R1.1g175920	Vfaba.Tiffany.R1.1g134520,Vfaba.Tiffany.R1.1g134560	2	2	detoxification
Vfaba.Hedin2.R1.1g176440,Vfaba.Hedin2.R1.1g176520	Vfaba.Tiffany.R1.1g135720,Vfaba.Tiffany.R1.1g135840	2	2	galp udp transf domain containing
Vfaba.Hedin2.R1.1g183800,Vfaba.Hedin2.R1.1g183840,Vfaba.Hedin2.R1.1g183960	Vfaba.Tiffany.R1.1g141520,Vfaba.Tiffany.R1.1g141560,Vfaba.Tiffany.R1.1g141600	3	3	tr glutathione s transferase
Vfaba.Hedin2.R1.1g184240,Vfaba.Hedin2.R1.1g184280	Vfaba.Tiffany.R1.1g141920,Vfaba.Tiffany.R1.1g141960	2	2	nicotianamine synthase
Vfaba.Hedin2.R1.1g185840,Vfaba.Hedin2.R1.1g185920	Vfaba.Tiffany.R1.1g143120,Vfaba.Tiffany.R1.1g143200	2	2	unknown sequence family
Vfaba.Hedin2.R1.1g187880,Vfaba.Hedin2.R1.1g187920	Vfaba.Tiffany.R1.1g144960,Vfaba.Tiffany.R1.1g145000	2	2	nac domain containing
Vfaba.Hedin2.R1.1g189240,Vfaba.Hedin2.R1.1g189280	Vfaba.Tiffany.R1.1g146120,Vfaba.Tiffany.R1.1g146160	2	2	pat homolog
Vfaba.Hedin2.R1.1g192400,Vfaba.Hedin2.R1.1g192440	Vfaba.Tiffany.R1.1g148280,Vfaba.Tiffany.R1.1g148320	2	2	bhlh domain containing
Vfaba.Hedin2.R1.1g193400,Vfaba.Hedin2.R1.1g193560	Vfaba.Tiffany.R1.1g149200,Vfaba.Tiffany.R1.1g149320	2	2	type lectin receptor serine threonine kinase isoform
Vfaba.Hedin2.R1.1g195040,Vfaba.Hedin2.R1.1g195120,Vfaba.Hedin2.R1.1g195240,Vfaba.Hedin2.R1.1g195320,Vfaba.Hedin2.R1.1g195360,Vfaba.Hedin2.R1.1g195400,Vfaba.Hedin2.R1.1g195480	Vfaba.Tiffany.R1.1g150680,Vfaba.Tiffany.R1.1g150720,Vfaba.Tiffany.R1.1g150760,Vfaba.Tiffany.R1.1g150800,Vfaba.Tiffany.R1.1g150840,Vfaba.Tiffany.R1.1g150880,Vfaba.Tiffany.R1.1g150960	7	7	pks er domain containing
Vfaba.Hedin2.R1.1g197520,Vfaba.Hedin2.R1.1g197560	Vfaba.Tiffany.R1.1g153280,Vfaba.Tiffany.R1.1g153320	2	2	fe2og dioxygenase domain containing
Vfaba.Hedin2.R1.1g199960,Vfaba.Hedin2.R1.1g200000	Vfaba.Tiffany.R1.1g155160,Vfaba.Tiffany.R1.1g155240	2	2	f box fbd domain
Vfaba.Hedin2.R1.1g203560,Vfaba.Hedin2.R1.1g203640	Vfaba.Tiffany.R1.1g158800,Vfaba.Tiffany.R1.1g158840	2	2	pentatricopeptide repeat containing
Vfaba.Hedin2.R1.2g028440,Vfaba.Hedin2.R1.2g028480	Vfaba.Tiffany.R1.2g022720,Vfaba.Tiffany.R1.2g022760	2	2	ygl010w
Vfaba.Hedin2.R1.2g029040,Vfaba.Hedin2.R1.2g029080,Vfaba.Hedin2.R1.2g029120,Vfaba.Hedin2.R1.2g029160,Vfaba.Hedin2.R1.2g029200,Vfaba.Hedin2.R1.2g029240,Vfaba.Hedin2.R1.2g029280	Vfaba.Tiffany.R1.2g023000,Vfaba.Tiffany.R1.2g023040,Vfaba.Tiffany.R1.2g023080,Vfaba.Tiffany.R1.2g023120,Vfaba.Tiffany.R1.2g023160,Vfaba.Tiffany.R1.2g023200,Vfaba.Tiffany.R1.2g023240,Vfaba.Tiffany.R1.2g023280,Vfaba.Tiffany.R1.2g023320	7	9	vicilin 47k
Vfaba.Hedin2.R1.2g030040,Vfaba.Hedin2.R1.2g030080	Vfaba.Tiffany.R1.2g024000,Vfaba.Tiffany.R1.2g024040	2	2	pmei domain containing
Vfaba.Hedin2.R1.2g032600,Vfaba.Hedin2.R1.2g032760	Vfaba.Tiffany.R1.2g026160,Vfaba.Tiffany.R1.2g026320	2	2	transcription factor myb isoform
Vfaba.Hedin2.R1.2g035560,Vfaba.Hedin2.R1.2g035720,Vfaba.Hedin2.R1.2g035760	Vfaba.Tiffany.R1.2g028480,Vfaba.Tiffany.R1.2g028560,Vfaba.Tiffany.R1.2g028640,Vfaba.Tiffany.R1.2g028720	3	4	unknown sequence family
Vfaba.Hedin2.R1.2g037040,Vfaba.Hedin2.R1.2g037080	Vfaba.Tiffany.R1.2g029920,Vfaba.Tiffany.R1.2g029960	2	2	glutathione transferase
Vfaba.Hedin2.R1.2g040600,Vfaba.Hedin2.R1.2g040680	Vfaba.Tiffany.R1.2g033040,Vfaba.Tiffany.R1.2g033120	2	2	pmd domain containing
Vfaba.Hedin2.R1.2g042920,Vfaba.Hedin2.R1.2g043000	Vfaba.Tiffany.R1.2g035040,Vfaba.Tiffany.R1.2g035120	2	2	gdsl esterase lipase
Vfaba.Hedin2.R1.2g043720,Vfaba.Hedin2.R1.2g043760,Vfaba.Hedin2.R1.2g043800	Vfaba.Tiffany.R1.2g035640,Vfaba.Tiffany.R1.2g035680,Vfaba.Tiffany.R1.2g035720,Vfaba.Tiffany.R1.2g035760	3	4	cyclin f box isoform
Vfaba.Hedin2.R1.2g047440,Vfaba.Hedin2.R1.2g047520	Vfaba.Tiffany.R1.2g038880,Vfaba.Tiffany.R1.2g038920	2	2	cytochrome p450 71d10
Vfaba.Hedin2.R1.2g047840,Vfaba.Hedin2.R1.2g047880,Vfaba.Hedin2.R1.2g048000	Vfaba.Tiffany.R1.2g039080,Vfaba.Tiffany.R1.2g039240,Vfaba.Tiffany.R1.2g039280	3	3	cytochrome p450 family
Vfaba.Hedin2.R1.2g048440,Vfaba.Hedin2.R1.2g048480	Vfaba.Tiffany.R1.2g039640,Vfaba.Tiffany.R1.2g039680	2	2	rrm domain containing
Vfaba.Hedin2.R1.2g051320,Vfaba.Hedin2.R1.2g051480	Vfaba.Tiffany.R1.2g042280,Vfaba.Tiffany.R1.2g042360	2	2	chaperone dnaj domain
Vfaba.Hedin2.R1.2g051720,Vfaba.Hedin2.R1.2g051800,Vfaba.Hedin2.R1.2g051880,Vfaba.Hedin2.R1.2g051920,Vfaba.Hedin2.R1.2g051960,Vfaba.Hedin2.R1.2g052000	Vfaba.Tiffany.R1.2g042480,Vfaba.Tiffany.R1.2g042520	6	2	b3 domain containing factor
Vfaba.Hedin2.R1.2g052040,Vfaba.Hedin2.R1.2g052080	Vfaba.Tiffany.R1.2g042560,Vfaba.Tiffany.R1.2g042600	2	2	aa trans domain containing
Vfaba.Hedin2.R1.2g056760,Vfaba.Hedin2.R1.2g056880	Vfaba.Tiffany.R1.2g046520,Vfaba.Tiffany.R1.2g046600	2	2	increased dna methylation isoform
Vfaba.Hedin2.R1.2g057760,Vfaba.Hedin2.R1.2g057920	Vfaba.Tiffany.R1.2g047840,Vfaba.Tiffany.R1.2g047960	2	2	nodulin domain containing
Vfaba.Hedin2.R1.2g058520,Vfaba.Hedin2.R1.2g058560	Vfaba.Tiffany.R1.2g048440,Vfaba.Tiffany.R1.2g048480	2	2	unknown sequence family
Vfaba.Hedin2.R1.2g059080,Vfaba.Hedin2.R1.2g059120,Vfaba.Hedin2.R1.2g059160	Vfaba.Tiffany.R1.2g048800,Vfaba.Tiffany.R1.2g048840	3	2	receptor serine threonine kinase
Vfaba.Hedin2.R1.2g059560,Vfaba.Hedin2.R1.2g059600	Vfaba.Tiffany.R1.2g049080,Vfaba.Tiffany.R1.2g049120	2	2	gamma interferon inducible lysosomal thiol reductase
Vfaba.Hedin2.R1.2g060800,Vfaba.Hedin2.R1.2g060840	Vfaba.Tiffany.R1.2g049880,Vfaba.Tiffany.R1.2g049920	2	2	saga associated factor
Vfaba.Hedin2.R1.2g062960,Vfaba.Hedin2.R1.2g063080,Vfaba.Hedin2.R1.2g063240	Vfaba.Tiffany.R1.2g051200,Vfaba.Tiffany.R1.2g051360	3	2	cytochrome p450
Vfaba.Hedin2.R1.2g063280,Vfaba.Hedin2.R1.2g063320,Vfaba.Hedin2.R1.2g063360	Vfaba.Tiffany.R1.2g051440,Vfaba.Tiffany.R1.2g051480	3	2	isoleucine n monooxygenase
Vfaba.Hedin2.R1.2g063800,Vfaba.Hedin2.R1.2g063840	Vfaba.Tiffany.R1.2g051680,Vfaba.Tiffany.R1.2g051720	2	2	glutathione s transferase
Vfaba.Hedin2.R1.2g065840,Vfaba.Hedin2.R1.2g065880	Vfaba.Tiffany.R1.2g053640,Vfaba.Tiffany.R1.2g053680	2	2	lea 2 domain containing
Vfaba.Hedin2.R1.2g066800,Vfaba.Hedin2.R1.2g066840	Vfaba.Tiffany.R1.2g054320,Vfaba.Tiffany.R1.2g054360	2	2	cysteine rich receptor kinase isoform
Vfaba.Hedin2.R1.2g073280,Vfaba.Hedin2.R1.2g073320	Vfaba.Tiffany.R1.2g059120,Vfaba.Tiffany.R1.2g059160	2	2	tropinone reductase homolog
Vfaba.Hedin2.R1.2g077760,Vfaba.Hedin2.R1.2g077800	Vfaba.Tiffany.R1.2g063440,Vfaba.Tiffany.R1.2g063480	2	2	ribosomal
Vfaba.Hedin2.R1.2g079400,Vfaba.Hedin2.R1.2g079440,Vfaba.Hedin2.R1.2g079600	Vfaba.Tiffany.R1.2g064760,Vfaba.Tiffany.R1.2g064800,Vfaba.Tiffany.R1.2g064920	3	3	na h exchanger domain containing
Vfaba.Hedin2.R1.2g080880,Vfaba.Hedin2.R1.2g080920	Vfaba.Tiffany.R1.2g066200,Vfaba.Tiffany.R1.2g066280	2	2	wat
Vfaba.Hedin2.R1.2g081520,Vfaba.Hedin2.R1.2g081640	Vfaba.Tiffany.R1.2g066720,Vfaba.Tiffany.R1.2g066800	2	2	flavonol synthase 3
Vfaba.Hedin2.R1.2g082760,Vfaba.Hedin2.R1.2g082800	Vfaba.Tiffany.R1.2g067720,Vfaba.Tiffany.R1.2g067760	2	2	mitogen activated kinase kinase kinase isoform
Vfaba.Hedin2.R1.2g085360,Vfaba.Hedin2.R1.2g085400,Vfaba.Hedin2.R1.2g085440,Vfaba.Hedin2.R1.2g085480	Vfaba.Tiffany.R1.2g069880,Vfaba.Tiffany.R1.2g069920,Vfaba.Tiffany.R1.2g069960,Vfaba.Tiffany.R1.2g070000	4	4	mfs domain containing
Vfaba.Hedin2.R1.2g089240,Vfaba.Hedin2.R1.2g089280	Vfaba.Tiffany.R1.2g073400,Vfaba.Tiffany.R1.2g073440	2	2	dehydration induced homolog isoform
Vfaba.Hedin2.R1.2g089560,Vfaba.Hedin2.R1.2g089600	Vfaba.Tiffany.R1.2g073720,Vfaba.Tiffany.R1.2g073760,Vfaba.Tiffany.R1.2g073800,Vfaba.Tiffany.R1.2g073840,Vfaba.Tiffany.R1.2g073880,Vfaba.Tiffany.R1.2g073920	2	6	f box and interaction domain
Vfaba.Hedin2.R1.2g090840,Vfaba.Hedin2.R1.2g090920	Vfaba.Tiffany.R1.2g074960,Vfaba.Tiffany.R1.2g075040	2	2	tr modifier of snc isoform
Vfaba.Hedin2.R1.2g091080,Vfaba.Hedin2.R1.2g091120	Vfaba.Tiffany.R1.2g075240,Vfaba.Tiffany.R1.2g075280	2	2	morc6 s5 domain containing
Vfaba.Hedin2.R1.2g093520,Vfaba.Hedin2.R1.2g093560	Vfaba.Tiffany.R1.2g077360,Vfaba.Tiffany.R1.2g077400	2	2	ring type e3 ubiquitin transferase
Vfaba.Hedin2.R1.2g095160,Vfaba.Hedin2.R1.2g095280,Vfaba.Hedin2.R1.2g095440	Vfaba.Tiffany.R1.2g078840,Vfaba.Tiffany.R1.2g078920,Vfaba.Tiffany.R1.2g079040	3	3	glycosyltransferase
Vfaba.Hedin2.R1.2g095600,Vfaba.Hedin2.R1.2g095640	Vfaba.Tiffany.R1.2g079160,Vfaba.Tiffany.R1.2g079200	2	2	13s lipoxygenase 2 1
Vfaba.Hedin2.R1.2g096360,Vfaba.Hedin2.R1.2g096400	Vfaba.Tiffany.R1.2g079840,Vfaba.Tiffany.R1.2g079880	2	2	double stranded rna binding
Vfaba.Hedin2.R1.2g097760,Vfaba.Hedin2.R1.2g097840,Vfaba.Hedin2.R1.2g097920	Vfaba.Tiffany.R1.2g081080,Vfaba.Tiffany.R1.2g081120,Vfaba.Tiffany.R1.2g081200	3	3	nrt ptr family isoform
Vfaba.Hedin2.R1.2g099120,Vfaba.Hedin2.R1.2g099200	Vfaba.Tiffany.R1.2g082080,Vfaba.Tiffany.R1.2g082160	2	2	cytochrome p450 94b3
Vfaba.Hedin2.R1.2g099920,Vfaba.Hedin2.R1.2g099960	Vfaba.Tiffany.R1.2g082760,Vfaba.Tiffany.R1.2g082800	2	2	lipase
Vfaba.Hedin2.R1.2g100960,Vfaba.Hedin2.R1.2g101000	Vfaba.Tiffany.R1.2g083640,Vfaba.Tiffany.R1.2g083680	2	2	zip zinc iron transport family
Vfaba.Hedin2.R1.2g105200,Vfaba.Hedin2.R1.2g105280	Vfaba.Tiffany.R1.2g086680,Vfaba.Tiffany.R1.2g086760	2	2	3 4 o methyltransferase
Vfaba.Hedin2.R1.2g105240,Vfaba.Hedin2.R1.2g105360,Vfaba.Hedin2.R1.2g105600,Vfaba.Hedin2.R1.2g105680,Vfaba.Hedin2.R1.2g105760,Vfaba.Hedin2.R1.2g105880,Vfaba.Hedin2.R1.2g105960	Vfaba.Tiffany.R1.2g086720,Vfaba.Tiffany.R1.2g086800,Vfaba.Tiffany.R1.2g086920,Vfaba.Tiffany.R1.2g087000,Vfaba.Tiffany.R1.2g087120,Vfaba.Tiffany.R1.2g087200	7	6	3 hydroxy n methyl (s) coclaurine 4 o methyltransferase
Vfaba.Hedin2.R1.2g107600,Vfaba.Hedin2.R1.2g107800,Vfaba.Hedin2.R1.2g107880	Vfaba.Tiffany.R1.2g088680,Vfaba.Tiffany.R1.2g088760,Vfaba.Tiffany.R1.2g088800	3	3	mfs domain containing
Vfaba.Hedin2.R1.2g108680,Vfaba.Hedin2.R1.2g108720	Vfaba.Tiffany.R1.2g089440,Vfaba.Tiffany.R1.2g089480	2	2	xyloglucan endotransglucosylase hydrolase
Vfaba.Hedin2.R1.2g114200,Vfaba.Hedin2.R1.2g114240	Vfaba.Tiffany.R1.2g093560,Vfaba.Tiffany.R1.2g093600	2	2	pectate lyase
Vfaba.Hedin2.R1.2g115520,Vfaba.Hedin2.R1.2g115600	Vfaba.Tiffany.R1.2g094520,Vfaba.Tiffany.R1.2g094600	2	2	unknown sequence family
Vfaba.Hedin2.R1.2g118520,Vfaba.Hedin2.R1.2g118560	Vfaba.Tiffany.R1.2g097040,Vfaba.Tiffany.R1.2g097080	2	2	plat domain containing
Vfaba.Hedin2.R1.2g119400,Vfaba.Hedin2.R1.2g119440	Vfaba.Tiffany.R1.2g097840,Vfaba.Tiffany.R1.2g097880	2	2	nadph dependent 1 acyldihydroxyacetone phosphate reductase
Vfaba.Hedin2.R1.2g120040,Vfaba.Hedin2.R1.2g120080	Vfaba.Tiffany.R1.2g098240,Vfaba.Tiffany.R1.2g098280	2	2	ring type domain containing
Vfaba.Hedin2.R1.2g121360,Vfaba.Hedin2.R1.2g121480	Vfaba.Tiffany.R1.2g099400,Vfaba.Tiffany.R1.2g099440	2	2	metal transporter nramp isoform
Vfaba.Hedin2.R1.2g121680,Vfaba.Hedin2.R1.2g121800	Vfaba.Tiffany.R1.2g099600,Vfaba.Tiffany.R1.2g099640	2	2	b cyclin
Vfaba.Hedin2.R1.2g122000,Vfaba.Hedin2.R1.2g122040	Vfaba.Tiffany.R1.2g099840,Vfaba.Tiffany.R1.2g099880	2	2	aa trans domain containing
Vfaba.Hedin2.R1.2g122800,Vfaba.Hedin2.R1.2g122840	Vfaba.Tiffany.R1.2g100440,Vfaba.Tiffany.R1.2g100480	2	2	floral homeotic pmads isoform
Vfaba.Hedin2.R1.2g123600,Vfaba.Hedin2.R1.2g123680	Vfaba.Tiffany.R1.2g100960,Vfaba.Tiffany.R1.2g101000	2	2	u11 u12 small nuclear ribonucleoprotein kda isoform
Vfaba.Hedin2.R1.2g123880,Vfaba.Hedin2.R1.2g123920	Vfaba.Tiffany.R1.2g101080,Vfaba.Tiffany.R1.2g101120	2	2	defective in meristem silencing isoform
Vfaba.Hedin2.R1.2g124400,Vfaba.Hedin2.R1.2g124440	Vfaba.Tiffany.R1.2g101520,Vfaba.Tiffany.R1.2g101560	2	2	fe2og dioxygenase domain containing
Vfaba.Hedin2.R1.2g127440,Vfaba.Hedin2.R1.2g127520	Vfaba.Tiffany.R1.2g103880,Vfaba.Tiffany.R1.2g103960	2	2	carboxypeptidase
Vfaba.Hedin2.R1.2g132160,Vfaba.Hedin2.R1.2g132240	Vfaba.Tiffany.R1.2g106880,Vfaba.Tiffany.R1.2g106960	2	2	atp dependent dna helicase
Vfaba.Hedin2.R1.2g133360,Vfaba.Hedin2.R1.2g133400	Vfaba.Tiffany.R1.2g108000,Vfaba.Tiffany.R1.2g108040	2	2	atpase family aaa domain containing 1 isoform
Vfaba.Hedin2.R1.2g134680,Vfaba.Hedin2.R1.2g134760	Vfaba.Tiffany.R1.2g109240,Vfaba.Tiffany.R1.2g109360	2	2	kinase domain containing
Vfaba.Hedin2.R1.2g135200,Vfaba.Hedin2.R1.2g135240	Vfaba.Tiffany.R1.2g109520,Vfaba.Tiffany.R1.2g109560	2	2	polyadenylate binding interacting isoform a
Vfaba.Hedin2.R1.2g137480,Vfaba.Hedin2.R1.2g137560	Vfaba.Tiffany.R1.2g110320,Vfaba.Tiffany.R1.2g110360	2	2	unknown sequence family
Vfaba.Hedin2.R1.2g138480,Vfaba.Hedin2.R1.2g138520	Vfaba.Tiffany.R1.2g111080,Vfaba.Tiffany.R1.2g111120	2	2	response to low sulfur
Vfaba.Hedin2.R1.2g140960,Vfaba.Hedin2.R1.2g141080,Vfaba.Hedin2.R1.2g141120	Vfaba.Tiffany.R1.2g113280,Vfaba.Tiffany.R1.2g113360	3	2	unknown sequence family
Vfaba.Hedin2.R1.2g141520,Vfaba.Hedin2.R1.2g141560	Vfaba.Tiffany.R1.2g113680,Vfaba.Tiffany.R1.2g113720	2	2	nadh ubiquinone oxidoreductase chain
Vfaba.Hedin2.R1.2g142440,Vfaba.Hedin2.R1.2g142480	Vfaba.Tiffany.R1.2g114400,Vfaba.Tiffany.R1.2g114440	2	2	tpt domain containing
Vfaba.Hedin2.R1.2g142960,Vfaba.Hedin2.R1.2g143000,Vfaba.Hedin2.R1.2g143080,Vfaba.Hedin2.R1.2g143240	Vfaba.Tiffany.R1.2g114680,Vfaba.Tiffany.R1.2g114760,Vfaba.Tiffany.R1.2g114880	4	3	peroxidase
Vfaba.Hedin2.R1.2g145200,Vfaba.Hedin2.R1.2g145240,Vfaba.Hedin2.R1.2g145280	Vfaba.Tiffany.R1.2g116360,Vfaba.Tiffany.R1.2g116400,Vfaba.Tiffany.R1.2g116440	3	3	ribonuclease p subunit p25 isoform
Vfaba.Hedin2.R1.2g147840,Vfaba.Hedin2.R1.2g147920	Vfaba.Tiffany.R1.2g118080,Vfaba.Tiffany.R1.2g118120	2	2	vq domain containing
Vfaba.Hedin2.R1.2g153160,Vfaba.Hedin2.R1.2g153200,Vfaba.Hedin2.R1.2g153240,Vfaba.Hedin2.R1.2g153360,Vfaba.Hedin2.R1.2g153400,Vfaba.Hedin2.R1.2g153480	Vfaba.Tiffany.R1.2g123000,Vfaba.Tiffany.R1.2g123040,Vfaba.Tiffany.R1.2g123160,Vfaba.Tiffany.R1.2g123200,Vfaba.Tiffany.R1.2g123280	6	5	mads box transcription factor family
Vfaba.Hedin2.R1.2g156240,Vfaba.Hedin2.R1.2g156320	Vfaba.Tiffany.R1.2g125480,Vfaba.Tiffany.R1.2g125520	2	2	dual specificity phosphatase phs isoform
Vfaba.Hedin2.R1.2g157440,Vfaba.Hedin2.R1.2g157480,Vfaba.Hedin2.R1.2g157520,Vfaba.Hedin2.R1.2g157560	Vfaba.Tiffany.R1.2g126760,Vfaba.Tiffany.R1.2g126840,Vfaba.Tiffany.R1.2g126920	4	3	pum hd domain containing
Vfaba.Hedin2.R1.2g159440,Vfaba.Hedin2.R1.2g159480	Vfaba.Tiffany.R1.2g128640,Vfaba.Tiffany.R1.2g128680	2	2	detoxification
Vfaba.Hedin2.R1.2g159560,Vfaba.Hedin2.R1.2g159600	Vfaba.Tiffany.R1.2g128760,Vfaba.Tiffany.R1.2g128800	2	2	unknown sequence family
Vfaba.Hedin2.R1.2g164440,Vfaba.Hedin2.R1.2g164480	Vfaba.Tiffany.R1.2g133160,Vfaba.Tiffany.R1.2g133200	2	2	tf b3 domain containing
Vfaba.Hedin2.R1.2g167840,Vfaba.Hedin2.R1.2g167920	Vfaba.Tiffany.R1.2g135200,Vfaba.Tiffany.R1.2g135240	2	2	isoaspartyl peptidase l asparaginase
Vfaba.Hedin2.R1.2g169080,Vfaba.Hedin2.R1.2g169160,Vfaba.Hedin2.R1.2g169200	Vfaba.Tiffany.R1.2g136040,Vfaba.Tiffany.R1.2g136080,Vfaba.Tiffany.R1.2g136120	3	3	3 oxo delta(4 5) steroid 5 beta reductase
Vfaba.Hedin2.R1.2g171240,Vfaba.Hedin2.R1.2g171280,Vfaba.Hedin2.R1.2g171360,Vfaba.Hedin2.R1.2g171520,Vfaba.Hedin2.R1.2g171640	Vfaba.Tiffany.R1.2g137680,Vfaba.Tiffany.R1.2g137720,Vfaba.Tiffany.R1.2g137840,Vfaba.Tiffany.R1.2g137880,Vfaba.Tiffany.R1.2g138040	5	5	unknown sequence family
Vfaba.Hedin2.R1.2g172000,Vfaba.Hedin2.R1.2g172040	Vfaba.Tiffany.R1.2g138360,Vfaba.Tiffany.R1.2g138400	2	2	duf 4378 domain
Vfaba.Hedin2.R1.2g173520,Vfaba.Hedin2.R1.2g173640,Vfaba.Hedin2.R1.2g173680	Vfaba.Tiffany.R1.2g140120,Vfaba.Tiffany.R1.2g140160	3	2	atp dependent zinc metalloprotease ftsh 4 mitochondrial isoform
Vfaba.Hedin2.R1.2g174400,Vfaba.Hedin2.R1.2g174520	Vfaba.Tiffany.R1.2g140840,Vfaba.Tiffany.R1.2g140960	2	2	cajca aminopeptidase
Vfaba.Hedin2.R1.2g175120,Vfaba.Hedin2.R1.2g175160	Vfaba.Tiffany.R1.2g141440,Vfaba.Tiffany.R1.2g141520	2	2	big grain
Vfaba.Hedin2.R1.2g175240,Vfaba.Hedin2.R1.2g175320,Vfaba.Hedin2.R1.2g175360	Vfaba.Tiffany.R1.2g141600,Vfaba.Tiffany.R1.2g141640,Vfaba.Tiffany.R1.2g141680,Vfaba.Tiffany.R1.2g141720	3	4	mechanosensitive ion channel
Vfaba.Hedin2.R1.2g175960,Vfaba.Hedin2.R1.2g176080	Vfaba.Tiffany.R1.2g142160,Vfaba.Tiffany.R1.2g142280	2	2	unknown sequence family
Vfaba.Hedin2.R1.2g177480,Vfaba.Hedin2.R1.2g177560	Vfaba.Tiffany.R1.2g143200,Vfaba.Tiffany.R1.2g143320	2	2	endoglucanase
Vfaba.Hedin2.R1.2g178160,Vfaba.Hedin2.R1.2g178200	Vfaba.Tiffany.R1.2g143840,Vfaba.Tiffany.R1.2g143880	2	2	ap erf domain containing
Vfaba.Hedin2.R1.2g179200,Vfaba.Hedin2.R1.2g179280,Vfaba.Hedin2.R1.2g179320	Vfaba.Tiffany.R1.2g145080,Vfaba.Tiffany.R1.2g145120	3	2	rieske domain containing
Vfaba.Hedin2.R1.2g182080,Vfaba.Hedin2.R1.2g182240	Vfaba.Tiffany.R1.2g146840,Vfaba.Tiffany.R1.2g146960	2	2	flotillin
Vfaba.Hedin2.R1.2g182640,Vfaba.Hedin2.R1.2g182680,Vfaba.Hedin2.R1.2g182800	Vfaba.Tiffany.R1.2g147360,Vfaba.Tiffany.R1.2g147400,Vfaba.Tiffany.R1.2g147440	3	3	kunitz type trypsin inhibitor
Vfaba.Hedin2.R1.2g183120,Vfaba.Hedin2.R1.2g183320	Vfaba.Tiffany.R1.2g147680,Vfaba.Tiffany.R1.2g147800	2	2	arahy aai domain containing
Vfaba.Hedin2.R1.2g184800,Vfaba.Hedin2.R1.2g184840	Vfaba.Tiffany.R1.2g149120,Vfaba.Tiffany.R1.2g149160	2	2	phospholipase d
Vfaba.Hedin2.R1.2g186120,Vfaba.Hedin2.R1.2g186240,Vfaba.Hedin2.R1.2g186280	Vfaba.Tiffany.R1.2g150280,Vfaba.Tiffany.R1.2g150320,Vfaba.Tiffany.R1.2g150360	3	3	gtp binding nuclear
Vfaba.Hedin2.R1.2g186680,Vfaba.Hedin2.R1.2g186840,Vfaba.Hedin2.R1.2g186880	Vfaba.Tiffany.R1.2g150600,Vfaba.Tiffany.R1.2g150680,Vfaba.Tiffany.R1.2g150720	3	3	fe2og dioxygenase domain containing
Vfaba.Hedin2.R1.2g187920,Vfaba.Hedin2.R1.2g187960,Vfaba.Hedin2.R1.2g188000	Vfaba.Tiffany.R1.2g151680,Vfaba.Tiffany.R1.2g151720,Vfaba.Tiffany.R1.2g151800	3	3	histone chaperone rtt
Vfaba.Hedin2.R1.2g192800,Vfaba.Hedin2.R1.2g192840	Vfaba.Tiffany.R1.2g156080,Vfaba.Tiffany.R1.2g156120	2	2	cicar embryonic flower isoform
Vfaba.Hedin2.R1.2g192960,Vfaba.Hedin2.R1.2g193000	Vfaba.Tiffany.R1.2g156200,Vfaba.Tiffany.R1.2g156240	2	2	ab hydrolase domain containing
Vfaba.Hedin2.R1.2g195120,Vfaba.Hedin2.R1.2g195160	Vfaba.Tiffany.R1.2g158000,Vfaba.Tiffany.R1.2g158080	2	2	lachrymatory factor synthase
Vfaba.Hedin2.R1.2g195360,Vfaba.Hedin2.R1.2g195400	Vfaba.Tiffany.R1.2g158280,Vfaba.Tiffany.R1.2g158320	2	2	duf 761 domain
Vfaba.Hedin2.R1.2g195600,Vfaba.Hedin2.R1.2g195640	Vfaba.Tiffany.R1.2g158520,Vfaba.Tiffany.R1.2g158560	2	2	gh domain containing
Vfaba.Hedin2.R1.2g196800,Vfaba.Hedin2.R1.2g196880,Vfaba.Hedin2.R1.2g196920	Vfaba.Tiffany.R1.2g159720,Vfaba.Tiffany.R1.2g159800,Vfaba.Tiffany.R1.2g159840	3	3	rhamnogalacturonan endolyase
Vfaba.Hedin2.R1.2g201320,Vfaba.Hedin2.R1.2g201480,Vfaba.Hedin2.R1.2g201520	Vfaba.Tiffany.R1.2g163800,Vfaba.Tiffany.R1.2g164000	3	2	inositol pentakisphosphate 2 kinase
Vfaba.Hedin2.R1.2g207520,Vfaba.Hedin2.R1.2g207640	Vfaba.Tiffany.R1.2g168040,Vfaba.Tiffany.R1.2g168160	2	2	gdsl esterase lipase exl
Vfaba.Hedin2.R1.2g207560,Vfaba.Hedin2.R1.2g207600	Vfaba.Tiffany.R1.2g168080,Vfaba.Tiffany.R1.2g168120	2	2	60s ribosomal 1
Vfaba.Hedin2.R1.2g210720,Vfaba.Hedin2.R1.2g210760	Vfaba.Tiffany.R1.2g170400,Vfaba.Tiffany.R1.2g170440	2	2	enoyl coa hydratase 2 peroxisomal isoform
Vfaba.Hedin2.R1.2g213520,Vfaba.Hedin2.R1.2g213640	Vfaba.Tiffany.R1.2g172640,Vfaba.Tiffany.R1.2g172680	2	2	at hook motif nuclear localized
Vfaba.Hedin2.R1.2g213800,Vfaba.Hedin2.R1.2g213840,Vfaba.Hedin2.R1.2g213880,Vfaba.Hedin2.R1.2g214000,Vfaba.Hedin2.R1.2g214160	Vfaba.Tiffany.R1.2g172760,Vfaba.Tiffany.R1.2g172800,Vfaba.Tiffany.R1.2g172840,Vfaba.Tiffany.R1.2g172920,Vfaba.Tiffany.R1.2g173040,Vfaba.Tiffany.R1.2g173200,Vfaba.Tiffany.R1.2g173280	5	7	burp domain containing isoform
Vfaba.Hedin2.R1.2g214200,Vfaba.Hedin2.R1.2g214240,Vfaba.Hedin2.R1.2g214280	Vfaba.Tiffany.R1.2g172880,Vfaba.Tiffany.R1.2g172960,Vfaba.Tiffany.R1.2g173000,Vfaba.Tiffany.R1.2g173160,Vfaba.Tiffany.R1.2g173240	3	5	burp domain containing isoform
Vfaba.Hedin2.R1.2g217280,Vfaba.Hedin2.R1.2g217360,Vfaba.Hedin2.R1.2g217400,Vfaba.Hedin2.R1.2g217440,Vfaba.Hedin2.R1.2g217480	Vfaba.Tiffany.R1.2g174280,Vfaba.Tiffany.R1.2g174320,Vfaba.Tiffany.R1.2g174360,Vfaba.Tiffany.R1.2g174440,Vfaba.Tiffany.R1.2g174480	5	5	fe2og dioxygenase domain containing
Vfaba.Hedin2.R1.2g218280,Vfaba.Hedin2.R1.2g218400,Vfaba.Hedin2.R1.2g218560	Vfaba.Tiffany.R1.2g174920,Vfaba.Tiffany.R1.2g174960,Vfaba.Tiffany.R1.2g175000,Vfaba.Tiffany.R1.2g175080	3	4	duf 241 domain
Vfaba.Hedin2.R1.2g221240,Vfaba.Hedin2.R1.2g221280,Vfaba.Hedin2.R1.2g221320,Vfaba.Hedin2.R1.2g221360	Vfaba.Tiffany.R1.2g177360,Vfaba.Tiffany.R1.2g177400,Vfaba.Tiffany.R1.2g177440,Vfaba.Tiffany.R1.2g177480,Vfaba.Tiffany.R1.2g177560	4	5	f box lrr
Vfaba.Hedin2.R1.2g221960,Vfaba.Hedin2.R1.2g222120	Vfaba.Tiffany.R1.2g177760,Vfaba.Tiffany.R1.2g177920	2	2	zinc finger zat
Vfaba.Hedin2.R1.2g223520,Vfaba.Hedin2.R1.2g223640	Vfaba.Tiffany.R1.2g179120,Vfaba.Tiffany.R1.2g179160	2	2	pmei domain containing
Vfaba.Hedin2.R1.2g224000,Vfaba.Hedin2.R1.2g224040,Vfaba.Hedin2.R1.2g224080,Vfaba.Hedin2.R1.2g224160,Vfaba.Hedin2.R1.2g224200,Vfaba.Hedin2.R1.2g224280,Vfaba.Hedin2.R1.2g224360,Vfaba.Hedin2.R1.2g224400,Vfaba.Hedin2.R1.2g224720	Vfaba.Tiffany.R1.2g179480,Vfaba.Tiffany.R1.2g179520,Vfaba.Tiffany.R1.2g179560,Vfaba.Tiffany.R1.2g179600,Vfaba.Tiffany.R1.2g179640,Vfaba.Tiffany.R1.2g179680,Vfaba.Tiffany.R1.2g179720,Vfaba.Tiffany.R1.2g179760,Vfaba.Tiffany.R1.2g179800,Vfaba.Tiffany.R1.2g179840,Vfaba.Tiffany.R1.2g179920,Vfaba.Tiffany.R1.2g179960,Vfaba.Tiffany.R1.2g180000	9	13	germin
Vfaba.Hedin2.R1.2g227080,Vfaba.Hedin2.R1.2g227120	Vfaba.Tiffany.R1.2g181680,Vfaba.Tiffany.R1.2g181720	2	2	pks er domain containing
Vfaba.Hedin2.R1.2g232840,Vfaba.Hedin2.R1.2g232920	Vfaba.Tiffany.R1.2g185960,Vfaba.Tiffany.R1.2g186000,Vfaba.Tiffany.R1.2g186040,Vfaba.Tiffany.R1.2g186120,Vfaba.Tiffany.R1.2g186200	2	5	non specific lipid transfer
Vfaba.Hedin2.R1.2g232880,Vfaba.Hedin2.R1.2g233200	Vfaba.Tiffany.R1.2g186160,Vfaba.Tiffany.R1.2g186360	2	2	fe2og dioxygenase domain containing
Vfaba.Hedin2.R1.2g235080,Vfaba.Hedin2.R1.2g235120	Vfaba.Tiffany.R1.2g187520,Vfaba.Tiffany.R1.2g187560	2	2	non specific lipid transfer
Vfaba.Hedin2.R1.2g237360,Vfaba.Hedin2.R1.2g237520,Vfaba.Hedin2.R1.2g237600	Vfaba.Tiffany.R1.2g188880,Vfaba.Tiffany.R1.2g188920,Vfaba.Tiffany.R1.2g188960	3	3	cytochrome p450
Vfaba.Hedin2.R1.2g238640,Vfaba.Hedin2.R1.2g238720	Vfaba.Tiffany.R1.2g189360,Vfaba.Tiffany.R1.2g189400,Vfaba.Tiffany.R1.2g189440,Vfaba.Tiffany.R1.2g189480,Vfaba.Tiffany.R1.2g189520	2	5	pectinesterase
Vfaba.Hedin2.R1.2g238920,Vfaba.Hedin2.R1.2g238960	Vfaba.Tiffany.R1.2g189680,Vfaba.Tiffany.R1.2g189720	2	2	pmei domain containing
Vfaba.Hedin2.R1.2g243400,Vfaba.Hedin2.R1.2g243440	Vfaba.Tiffany.R1.2g192240,Vfaba.Tiffany.R1.2g192280	2	2	unknown sequence family
Vfaba.Hedin2.R1.2g245480,Vfaba.Hedin2.R1.2g245520	Vfaba.Tiffany.R1.2g193120,Vfaba.Tiffany.R1.2g193160	2	2	1 o acylglucose anthocyanin acyltransferase
Vfaba.Hedin2.R1.2g245600,Vfaba.Hedin2.R1.2g245640	Vfaba.Tiffany.R1.2g193240,Vfaba.Tiffany.R1.2g193280	2	2	aldo ket red domain containing
Vfaba.Hedin2.R1.2g248680,Vfaba.Hedin2.R1.2g248720	Vfaba.Tiffany.R1.2g195520,Vfaba.Tiffany.R1.2g195560	2	2	tubulin beta chain
Vfaba.Hedin2.R1.2g249640,Vfaba.Hedin2.R1.2g249720,Vfaba.Hedin2.R1.2g249760,Vfaba.Hedin2.R1.2g249880,Vfaba.Hedin2.R1.2g250040,Vfaba.Hedin2.R1.2g250080	Vfaba.Tiffany.R1.2g196200,Vfaba.Tiffany.R1.2g196240,Vfaba.Tiffany.R1.2g196280,Vfaba.Tiffany.R1.2g196400	6	4	par
Vfaba.Hedin2.R1.2g257880,Vfaba.Hedin2.R1.2g257920,Vfaba.Hedin2.R1.2g257960	Vfaba.Tiffany.R1.2g202080,Vfaba.Tiffany.R1.2g202120,Vfaba.Tiffany.R1.2g202160,Vfaba.Tiffany.R1.2g202200	3	4	epidermal patterning factor
Vfaba.Hedin2.R1.2g260280,Vfaba.Hedin2.R1.2g260320,Vfaba.Hedin2.R1.2g260440,Vfaba.Hedin2.R1.2g260480,Vfaba.Hedin2.R1.2g260560	Vfaba.Tiffany.R1.2g203920,Vfaba.Tiffany.R1.2g203960	5	2	agenet domain
Vfaba.Hedin2.R1.2g262920,Vfaba.Hedin2.R1.2g262960	Vfaba.Tiffany.R1.2g205560,Vfaba.Tiffany.R1.2g205600,Vfaba.Tiffany.R1.2g205640	2	3	duf 674 family
Vfaba.Hedin2.R1.2g266800,Vfaba.Hedin2.R1.2g266840	Vfaba.Tiffany.R1.2g208240,Vfaba.Tiffany.R1.2g208280	2	2	lurp one
Vfaba.Hedin2.R1.2g267920,Vfaba.Hedin2.R1.2g267960	Vfaba.Tiffany.R1.2g209240,Vfaba.Tiffany.R1.2g209280	2	2	glycerol kinase
Vfaba.Hedin2.R1.2g268560,Vfaba.Hedin2.R1.2g268760	Vfaba.Tiffany.R1.2g209840,Vfaba.Tiffany.R1.2g210000	2	2	transcription factor bhlh isoform
Vfaba.Hedin2.R1.2g272880,Vfaba.Hedin2.R1.2g272920	Vfaba.Tiffany.R1.2g212720,Vfaba.Tiffany.R1.2g212760	2	2	glycine rich rna binding grp1a
Vfaba.Hedin2.R1.2g273400,Vfaba.Hedin2.R1.2g273480	Vfaba.Tiffany.R1.2g212960,Vfaba.Tiffany.R1.2g213040	2	2	kinase domain containing
Vfaba.Hedin2.R1.2g002200,Vfaba.Hedin2.R1.2g002240	Vfaba.Tiffany.R1.2g001840,Vfaba.Tiffany.R1.2g001880	2	2	transducin wd repeat
Vfaba.Hedin2.R1.2g002400,Vfaba.Hedin2.R1.2g002440	Vfaba.Tiffany.R1.2g002040,Vfaba.Tiffany.R1.2g002080	2	2	glycosyltransferase
Vfaba.Hedin2.R1.2g003680,Vfaba.Hedin2.R1.2g003720	Vfaba.Tiffany.R1.2g003120,Vfaba.Tiffany.R1.2g003160	2	2	pectinesterase
Vfaba.Hedin2.R1.2g004440,Vfaba.Hedin2.R1.2g004480	Vfaba.Tiffany.R1.2g003680,Vfaba.Tiffany.R1.2g003720	2	2	e3 ubiquitin ligase
Vfaba.Hedin2.R1.2g004640,Vfaba.Hedin2.R1.2g004680	Vfaba.Tiffany.R1.2g003880,Vfaba.Tiffany.R1.2g003920	2	2	mfs domain containing
Vfaba.Hedin2.R1.2g004720,Vfaba.Hedin2.R1.2g004760	Vfaba.Tiffany.R1.2g003960,Vfaba.Tiffany.R1.2g004000	2	2	nmra domain containing
Vfaba.Hedin2.R1.2g005560,Vfaba.Hedin2.R1.2g005680	Vfaba.Tiffany.R1.2g004520,Vfaba.Tiffany.R1.2g004680	2	2	60s ribosomal l11 isoform
Vfaba.Hedin2.R1.2g006080,Vfaba.Hedin2.R1.2g006360	Vfaba.Tiffany.R1.2g005000,Vfaba.Tiffany.R1.2g005120	2	2	dnaj heat shock amino terminal domain
Vfaba.Hedin2.R1.2g007640,Vfaba.Hedin2.R1.2g007840	Vfaba.Tiffany.R1.2g006160,Vfaba.Tiffany.R1.2g006280	2	2	ring type domain containing
Vfaba.Hedin2.R1.2g008760,Vfaba.Hedin2.R1.2g008920,Vfaba.Hedin2.R1.2g009040,Vfaba.Hedin2.R1.2g009200	Vfaba.Tiffany.R1.2g007000,Vfaba.Tiffany.R1.2g007200,Vfaba.Tiffany.R1.2g007320,Vfaba.Tiffany.R1.2g007440	4	4	cysteine rich receptor kinase isoform
Vfaba.Hedin2.R1.2g008800,Vfaba.Hedin2.R1.2g008960	Vfaba.Tiffany.R1.2g006840,Vfaba.Tiffany.R1.2g007040	2	2	rrm domain containing
Vfaba.Hedin2.R1.2g008840,Vfaba.Hedin2.R1.2g009000	Vfaba.Tiffany.R1.2g006880,Vfaba.Tiffany.R1.2g007080	2	2	duf 4283 domain
Vfaba.Hedin2.R1.2g009560,Vfaba.Hedin2.R1.2g009600,Vfaba.Hedin2.R1.2g009680	Vfaba.Tiffany.R1.2g007920,Vfaba.Tiffany.R1.2g007960,Vfaba.Tiffany.R1.2g008040	3	3	nbs lrr disease resistance
Vfaba.Hedin2.R1.2g011160,Vfaba.Hedin2.R1.2g011200	Vfaba.Tiffany.R1.2g009040,Vfaba.Tiffany.R1.2g009120	2	2	disease resistance isoform
Vfaba.Hedin2.R1.2g012080,Vfaba.Hedin2.R1.2g012120	Vfaba.Tiffany.R1.2g009800,Vfaba.Tiffany.R1.2g009840	2	2	nrt ptr family isoform
Vfaba.Hedin2.R1.2g014760,Vfaba.Hedin2.R1.2g014880,Vfaba.Hedin2.R1.2g015160	Vfaba.Tiffany.R1.2g011200,Vfaba.Tiffany.R1.2g011280,Vfaba.Tiffany.R1.2g011480	3	3	receptor serine threonine kinase
Vfaba.Hedin2.R1.2g015280,Vfaba.Hedin2.R1.2g015320,Vfaba.Hedin2.R1.2g015360	Vfaba.Tiffany.R1.2g011600,Vfaba.Tiffany.R1.2g011640,Vfaba.Tiffany.R1.2g011680	3	3	animal hspa nucleotide binding domain
Vfaba.Hedin2.R1.2g015640,Vfaba.Hedin2.R1.2g015680,Vfaba.Hedin2.R1.2g015720	Vfaba.Tiffany.R1.2g012080,Vfaba.Tiffany.R1.2g012120,Vfaba.Tiffany.R1.2g012160,Vfaba.Tiffany.R1.2g012240,Vfaba.Tiffany.R1.2g012280	3	5	vicilin 47k
Vfaba.Hedin2.R1.2g015880,Vfaba.Hedin2.R1.2g015920	Vfaba.Tiffany.R1.2g012560,Vfaba.Tiffany.R1.2g012600	2	2	dirigent
Vfaba.Hedin2.R1.2g016480,Vfaba.Hedin2.R1.2g016600	Vfaba.Tiffany.R1.2g013040,Vfaba.Tiffany.R1.2g013120	2	2	lrr and nb arc domain disease resistance
Vfaba.Hedin2.R1.2g016560,Vfaba.Hedin2.R1.2g016720	Vfaba.Tiffany.R1.2g013080,Vfaba.Tiffany.R1.2g013160	2	2	lrr and nb arc domain disease resistance
Vfaba.Hedin2.R1.2g017280,Vfaba.Hedin2.R1.2g017320,Vfaba.Hedin2.R1.2g017360,Vfaba.Hedin2.R1.2g017440,Vfaba.Hedin2.R1.2g017520	Vfaba.Tiffany.R1.2g013720,Vfaba.Tiffany.R1.2g013760,Vfaba.Tiffany.R1.2g013800,Vfaba.Tiffany.R1.2g013840	5	4	cyclin f box fbd
Vfaba.Hedin2.R1.2g017600,Vfaba.Hedin2.R1.2g017840,Vfaba.Hedin2.R1.2g017960,Vfaba.Hedin2.R1.2g018840,Vfaba.Hedin2.R1.2g018920,Vfaba.Hedin2.R1.2g019040,Vfaba.Hedin2.R1.2g019440,Vfaba.Hedin2.R1.2g019520,Vfaba.Hedin2.R1.2g019680	Vfaba.Tiffany.R1.2g015680,Vfaba.Tiffany.R1.2g015760,Vfaba.Tiffany.R1.2g015840,Vfaba.Tiffany.R1.2g015880,Vfaba.Tiffany.R1.2g015960	9	5	lrr and nb arc domain disease resistance
Vfaba.Hedin2.R1.2g020440,Vfaba.Hedin2.R1.2g020480	Vfaba.Tiffany.R1.2g016720,Vfaba.Tiffany.R1.2g016760	2	2	cytochrome p450
Vfaba.Hedin2.R1.2g024040,Vfaba.Hedin2.R1.2g024120	Vfaba.Tiffany.R1.2g019320,Vfaba.Tiffany.R1.2g019400	2	2	o fucosyltransferase family
Vfaba.Hedin2.R1.2g025440,Vfaba.Hedin2.R1.2g025480,Vfaba.Hedin2.R1.2g025600	Vfaba.Tiffany.R1.2g020240,Vfaba.Tiffany.R1.2g020280,Vfaba.Tiffany.R1.2g020440	3	3	flavonoid 3 monooxygenase
Vfaba.Hedin2.R1.2g026440,Vfaba.Hedin2.R1.2g026480	Vfaba.Tiffany.R1.2g021040,Vfaba.Tiffany.R1.2g021080,Vfaba.Tiffany.R1.2g021120	2	3	2 oxoglutarate (2og) and fe(ii) dependent oxygenase superfamily
Vfaba.Hedin2.R1.3g001720,Vfaba.Hedin2.R1.3g001800	Vfaba.Tiffany.R1.3g001440,Vfaba.Tiffany.R1.3g001480	2	2	beta hexosaminidase
Vfaba.Hedin2.R1.3g002320,Vfaba.Hedin2.R1.3g002440	Vfaba.Tiffany.R1.3g001840,Vfaba.Tiffany.R1.3g001920	2	2	f box domain containing
Vfaba.Hedin2.R1.3g006200,Vfaba.Hedin2.R1.3g006240	Vfaba.Tiffany.R1.3g003480,Vfaba.Tiffany.R1.3g003520	2	2	c2h2 type domain containing
Vfaba.Hedin2.R1.3g008000,Vfaba.Hedin2.R1.3g008040,Vfaba.Hedin2.R1.3g008120	Vfaba.Tiffany.R1.3g004840,Vfaba.Tiffany.R1.3g004880,Vfaba.Tiffany.R1.3g004920,Vfaba.Tiffany.R1.3g004960	3	4	gram domain containing
Vfaba.Hedin2.R1.3g008160,Vfaba.Hedin2.R1.3g008200	Vfaba.Tiffany.R1.3g005000,Vfaba.Tiffany.R1.3g005040	2	2	gram domain containing
Vfaba.Hedin2.R1.3g009240,Vfaba.Hedin2.R1.3g009280	Vfaba.Tiffany.R1.3g005840,Vfaba.Tiffany.R1.3g005880,Vfaba.Tiffany.R1.3g005960	2	3	lysine specific demethylase jmj isoform
Vfaba.Hedin2.R1.3g010160,Vfaba.Hedin2.R1.3g010360,Vfaba.Hedin2.R1.3g010400,Vfaba.Hedin2.R1.3g010480	Vfaba.Tiffany.R1.3g006760,Vfaba.Tiffany.R1.3g006840	4	2	f box rni fbd domain
Vfaba.Hedin2.R1.3g017840,Vfaba.Hedin2.R1.3g017880,Vfaba.Hedin2.R1.3g017920	Vfaba.Tiffany.R1.3g011840,Vfaba.Tiffany.R1.3g011880	3	2	b3 domain containing
Vfaba.Hedin2.R1.3g018560,Vfaba.Hedin2.R1.3g018640	Vfaba.Tiffany.R1.3g012400,Vfaba.Tiffany.R1.3g012480	2	2	lrrnt 2 domain containing
Vfaba.Hedin2.R1.3g023840,Vfaba.Hedin2.R1.3g023880	Vfaba.Tiffany.R1.3g016360,Vfaba.Tiffany.R1.3g016400	2	2	gh domain containing
Vfaba.Hedin2.R1.3g026080,Vfaba.Hedin2.R1.3g026160	Vfaba.Tiffany.R1.3g018520,Vfaba.Tiffany.R1.3g018560	2	2	histone h3 2
Vfaba.Hedin2.R1.3g026200,Vfaba.Hedin2.R1.3g026240,Vfaba.Hedin2.R1.3g026280,Vfaba.Hedin2.R1.3g026320,Vfaba.Hedin2.R1.3g026400	Vfaba.Tiffany.R1.3g018600,Vfaba.Tiffany.R1.3g018640,Vfaba.Tiffany.R1.3g018680,Vfaba.Tiffany.R1.3g018720,Vfaba.Tiffany.R1.3g018760,Vfaba.Tiffany.R1.3g018800	5	6	calcium dependent kinase isoform
Vfaba.Hedin2.R1.3g028680,Vfaba.Hedin2.R1.3g028720	Vfaba.Tiffany.R1.3g021040,Vfaba.Tiffany.R1.3g021160	2	2	cytochrome p450
Vfaba.Hedin2.R1.3g035480,Vfaba.Hedin2.R1.3g035520,Vfaba.Hedin2.R1.3g035560,Vfaba.Hedin2.R1.3g035600,Vfaba.Hedin2.R1.3g035640,Vfaba.Hedin2.R1.3g035760,Vfaba.Hedin2.R1.3g035800,Vfaba.Hedin2.R1.3g035840	Vfaba.Tiffany.R1.3g027400,Vfaba.Tiffany.R1.3g027440,Vfaba.Tiffany.R1.3g027520,Vfaba.Tiffany.R1.3g027560,Vfaba.Tiffany.R1.3g027600,Vfaba.Tiffany.R1.3g027640,Vfaba.Tiffany.R1.3g027680,Vfaba.Tiffany.R1.3g027720,Vfaba.Tiffany.R1.3g027760,Vfaba.Tiffany.R1.3g027800,Vfaba.Tiffany.R1.3g027840	8	11	cytochrome p450 family
Vfaba.Hedin2.R1.3g036400,Vfaba.Hedin2.R1.3g036440	Vfaba.Tiffany.R1.3g028480,Vfaba.Tiffany.R1.3g028520	2	2	t snare coiled coil homology domain containing
Vfaba.Hedin2.R1.3g036880,Vfaba.Hedin2.R1.3g036920,Vfaba.Hedin2.R1.3g036960,Vfaba.Hedin2.R1.3g037000	Vfaba.Tiffany.R1.3g028960,Vfaba.Tiffany.R1.3g029000,Vfaba.Tiffany.R1.3g029040,Vfaba.Tiffany.R1.3g029120	4	4	ring type e3 ubiquitin transferase
Vfaba.Hedin2.R1.3g038000,Vfaba.Hedin2.R1.3g038040	Vfaba.Tiffany.R1.3g029800,Vfaba.Tiffany.R1.3g029840	2	2	lea 2 domain containing
Vfaba.Hedin2.R1.3g039360,Vfaba.Hedin2.R1.3g039400,Vfaba.Hedin2.R1.3g039480	Vfaba.Tiffany.R1.3g031040,Vfaba.Tiffany.R1.3g031080,Vfaba.Tiffany.R1.3g031120	3	3	casp
Vfaba.Hedin2.R1.3g040600,Vfaba.Hedin2.R1.3g040720,Vfaba.Hedin2.R1.3g040760	Vfaba.Tiffany.R1.3g032000,Vfaba.Tiffany.R1.3g032040,Vfaba.Tiffany.R1.3g032080,Vfaba.Tiffany.R1.3g032120	3	4	alpha carbonic anhydrase 1 isoform
Vfaba.Hedin2.R1.3g041640,Vfaba.Hedin2.R1.3g041680	Vfaba.Tiffany.R1.3g032760,Vfaba.Tiffany.R1.3g032840	2	2	auxin induced 6b
Vfaba.Hedin2.R1.3g042240,Vfaba.Hedin2.R1.3g042280	Vfaba.Tiffany.R1.3g033400,Vfaba.Tiffany.R1.3g033440	2	2	4 coumarate coa ligase 7 1
Vfaba.Hedin2.R1.3g042880,Vfaba.Hedin2.R1.3g042960	Vfaba.Tiffany.R1.3g033920,Vfaba.Tiffany.R1.3g033960,Vfaba.Tiffany.R1.3g034040	2	3	carbonic anhydrase
Vfaba.Hedin2.R1.3g043760,Vfaba.Hedin2.R1.3g043880	Vfaba.Tiffany.R1.3g035400,Vfaba.Tiffany.R1.3g035480	2	2	thaumatin 1a
Vfaba.Hedin2.R1.3g047800,Vfaba.Hedin2.R1.3g047840	Vfaba.Tiffany.R1.3g039640,Vfaba.Tiffany.R1.3g039680	2	2	transcription initiation factor tfiid subunit isoform
Vfaba.Hedin2.R1.3g049280,Vfaba.Hedin2.R1.3g049320	Vfaba.Tiffany.R1.3g041360,Vfaba.Tiffany.R1.3g041400	2	2	60s ribosomal l12
Vfaba.Hedin2.R1.3g050280,Vfaba.Hedin2.R1.3g050360,Vfaba.Hedin2.R1.3g050400	Vfaba.Tiffany.R1.3g041920,Vfaba.Tiffany.R1.3g041960	3	2	polyubiquitin
Vfaba.Hedin2.R1.3g053400,Vfaba.Hedin2.R1.3g053440,Vfaba.Hedin2.R1.3g053480,Vfaba.Hedin2.R1.3g053520,Vfaba.Hedin2.R1.3g053560,Vfaba.Hedin2.R1.3g053600	Vfaba.Tiffany.R1.3g044360,Vfaba.Tiffany.R1.3g044400,Vfaba.Tiffany.R1.3g044440,Vfaba.Tiffany.R1.3g044480	6	4	zinc finger zat
Vfaba.Hedin2.R1.3g054840,Vfaba.Hedin2.R1.3g054920	Vfaba.Tiffany.R1.3g045240,Vfaba.Tiffany.R1.3g045280	2	2	hsp chaperone superfamily
Vfaba.Hedin2.R1.3g059040,Vfaba.Hedin2.R1.3g059120,Vfaba.Hedin2.R1.3g059160,Vfaba.Hedin2.R1.3g059240,Vfaba.Hedin2.R1.3g059280	Vfaba.Tiffany.R1.3g048880,Vfaba.Tiffany.R1.3g048960,Vfaba.Tiffany.R1.3g049000,Vfaba.Tiffany.R1.3g049040	5	4	legumin legumin
Vfaba.Hedin2.R1.3g059560,Vfaba.Hedin2.R1.3g059680	Vfaba.Tiffany.R1.3g049240,Vfaba.Tiffany.R1.3g049320	2	2	ethylene responsive transcription factor 1b
Vfaba.Hedin2.R1.3g059920,Vfaba.Hedin2.R1.3g059960	Vfaba.Tiffany.R1.3g049440,Vfaba.Tiffany.R1.3g049480	2	2	hyoscyamine 6 dioxygenase
Vfaba.Hedin2.R1.3g060160,Vfaba.Hedin2.R1.3g060240	Vfaba.Tiffany.R1.3g049720,Vfaba.Tiffany.R1.3g049800	2	2	cdt domain containing
Vfaba.Hedin2.R1.3g060960,Vfaba.Hedin2.R1.3g061120	Vfaba.Tiffany.R1.3g050560,Vfaba.Tiffany.R1.3g050680	2	2	cytochrome p450 94a2
Vfaba.Hedin2.R1.3g064040,Vfaba.Hedin2.R1.3g064080	Vfaba.Tiffany.R1.3g053160,Vfaba.Tiffany.R1.3g053200	2	2	late embryogenesis abundant d 34 isoform
Vfaba.Hedin2.R1.3g064960,Vfaba.Hedin2.R1.3g065000,Vfaba.Hedin2.R1.3g065080	Vfaba.Tiffany.R1.3g053880,Vfaba.Tiffany.R1.3g053920,Vfaba.Tiffany.R1.3g054000	3	3	peptidase a1 domain containing
Vfaba.Hedin2.R1.3g066160,Vfaba.Hedin2.R1.3g066200,Vfaba.Hedin2.R1.3g066240	Vfaba.Tiffany.R1.3g055320,Vfaba.Tiffany.R1.3g055360,Vfaba.Tiffany.R1.3g055400	3	3	plac family
Vfaba.Hedin2.R1.3g069600,Vfaba.Hedin2.R1.3g069640	Vfaba.Tiffany.R1.3g058280,Vfaba.Tiffany.R1.3g058320	2	2	inorganic phosphate transporter 1 4
Vfaba.Hedin2.R1.3g070000,Vfaba.Hedin2.R1.3g070120,Vfaba.Hedin2.R1.3g070240,Vfaba.Hedin2.R1.3g070280	Vfaba.Tiffany.R1.3g058480,Vfaba.Tiffany.R1.3g058560,Vfaba.Tiffany.R1.3g058680,Vfaba.Tiffany.R1.3g058720	4	4	sieve element occlusion b isoform
Vfaba.Hedin2.R1.3g070040,Vfaba.Hedin2.R1.3g070160	Vfaba.Tiffany.R1.3g058520,Vfaba.Tiffany.R1.3g058600	2	2	sieve element occlusion b isoform
Vfaba.Hedin2.R1.3g070400,Vfaba.Hedin2.R1.3g070440	Vfaba.Tiffany.R1.3g058800,Vfaba.Tiffany.R1.3g058840	2	2	medtr zeta toxin domain containing
Vfaba.Hedin2.R1.3g072320,Vfaba.Hedin2.R1.3g072360	Vfaba.Tiffany.R1.3g060520,Vfaba.Tiffany.R1.3g060560	2	2	gltp domain containing
Vfaba.Hedin2.R1.3g079880,Vfaba.Hedin2.R1.3g079960	Vfaba.Tiffany.R1.3g067040,Vfaba.Tiffany.R1.3g067080	2	2	beta elim lyase domain containing
Vfaba.Hedin2.R1.3g086400,Vfaba.Hedin2.R1.3g086440,Vfaba.Hedin2.R1.3g086560,Vfaba.Hedin2.R1.3g086600,Vfaba.Hedin2.R1.3g086680,Vfaba.Hedin2.R1.3g086720,Vfaba.Hedin2.R1.3g086760,Vfaba.Hedin2.R1.3g086800	Vfaba.Tiffany.R1.3g071080,Vfaba.Tiffany.R1.3g071160,Vfaba.Tiffany.R1.3g071280,Vfaba.Tiffany.R1.3g071360,Vfaba.Tiffany.R1.3g071400,Vfaba.Tiffany.R1.3g071440	8	6	mitochondrial rho gtpase isoform
Vfaba.Hedin2.R1.3g088600,Vfaba.Hedin2.R1.3g088640,Vfaba.Hedin2.R1.3g088680	Vfaba.Tiffany.R1.3g072640,Vfaba.Tiffany.R1.3g072680,Vfaba.Tiffany.R1.3g072720,Vfaba.Tiffany.R1.3g072760	3	4	pectinesterase
Vfaba.Hedin2.R1.3g089920,Vfaba.Hedin2.R1.3g090000	Vfaba.Tiffany.R1.3g074080,Vfaba.Tiffany.R1.3g074120	2	2	rft homolog
Vfaba.Hedin2.R1.3g090800,Vfaba.Hedin2.R1.3g090840,Vfaba.Hedin2.R1.3g090920,Vfaba.Hedin2.R1.3g091000,Vfaba.Hedin2.R1.3g091120	Vfaba.Tiffany.R1.3g074840,Vfaba.Tiffany.R1.3g074880,Vfaba.Tiffany.R1.3g074920,Vfaba.Tiffany.R1.3g075080	5	4	arid domain containing
Vfaba.Hedin2.R1.3g090880,Vfaba.Hedin2.R1.3g090960,Vfaba.Hedin2.R1.3g091040,Vfaba.Hedin2.R1.3g091080	Vfaba.Tiffany.R1.3g075000,Vfaba.Tiffany.R1.3g075040	4	2	exocyst complex component
Vfaba.Hedin2.R1.3g095760,Vfaba.Hedin2.R1.3g095840	Vfaba.Tiffany.R1.3g077800,Vfaba.Tiffany.R1.3g077880	2	2	9rosi mannan endo beta mannosidase
Vfaba.Hedin2.R1.3g100640,Vfaba.Hedin2.R1.3g100680,Vfaba.Hedin2.R1.3g100720	Vfaba.Tiffany.R1.3g081040,Vfaba.Tiffany.R1.3g081080	3	2	proline rich
Vfaba.Hedin2.R1.3g102480,Vfaba.Hedin2.R1.3g102520	Vfaba.Tiffany.R1.3g082520,Vfaba.Tiffany.R1.3g082560	2	2	arahy aaa domain containing
Vfaba.Hedin2.R1.3g103040,Vfaba.Hedin2.R1.3g103120	Vfaba.Tiffany.R1.3g083120,Vfaba.Tiffany.R1.3g083200	2	2	unknown sequence family
Vfaba.Hedin2.R1.3g103200,Vfaba.Hedin2.R1.3g103240	Vfaba.Tiffany.R1.3g083280,Vfaba.Tiffany.R1.3g083320	2	2	unknown sequence family
Vfaba.Hedin2.R1.3g104000,Vfaba.Hedin2.R1.3g104040	Vfaba.Tiffany.R1.3g083960,Vfaba.Tiffany.R1.3g084000	2	2	glutaredoxin domain containing
Vfaba.Hedin2.R1.3g106600,Vfaba.Hedin2.R1.3g106680	Vfaba.Tiffany.R1.3g085760,Vfaba.Tiffany.R1.3g085840	2	2	chaperonin cpn mitochondrial
Vfaba.Hedin2.R1.3g107640,Vfaba.Hedin2.R1.3g107720	Vfaba.Tiffany.R1.3g086400,Vfaba.Tiffany.R1.3g086440	2	2	histone h2b
Vfaba.Hedin2.R1.3g112480,Vfaba.Hedin2.R1.3g112520,Vfaba.Hedin2.R1.3g112680,Vfaba.Hedin2.R1.3g112720,Vfaba.Hedin2.R1.3g112760,Vfaba.Hedin2.R1.3g112800,Vfaba.Hedin2.R1.3g112840,Vfaba.Hedin2.R1.3g112880,Vfaba.Hedin2.R1.3g112920,Vfaba.Hedin2.R1.3g112960,Vfaba.Hedin2.R1.3g113000,Vfaba.Hedin2.R1.3g112560,Vfaba.Hedin2.R1.3g112600,Vfaba.Hedin2.R1.3g112640	Vfaba.Tiffany.R1.3g089400,Vfaba.Tiffany.R1.3g089440,Vfaba.Tiffany.R1.3g089480,Vfaba.Tiffany.R1.3g089520,Vfaba.Tiffany.R1.3g089560,Vfaba.Tiffany.R1.3g089600,Vfaba.Tiffany.R1.3g089640,Vfaba.Tiffany.R1.3g089680,Vfaba.Tiffany.R1.3g089720,Vfaba.Tiffany.R1.3g089760,Vfaba.Tiffany.R1.3g089800,Vfaba.Tiffany.R1.3g089840,Vfaba.Tiffany.R1.3g089880,Vfaba.Tiffany.R1.3g089920,Vfaba.Tiffany.R1.3g089960,Vfaba.Tif…	14	19	unknown sequence family
Vfaba.Hedin2.R1.3g113640,Vfaba.Hedin2.R1.3g113680	Vfaba.Tiffany.R1.3g090400,Vfaba.Tiffany.R1.3g090440	2	2	erad associated e3 ubiquitin ligase component hrd3a isoform
Vfaba.Hedin2.R1.3g114200,Vfaba.Hedin2.R1.3g114240	Vfaba.Tiffany.R1.3g090800,Vfaba.Tiffany.R1.3g090840	2	2	gdsl esterase lipase isoform
Vfaba.Hedin2.R1.3g116120,Vfaba.Hedin2.R1.3g116240	Vfaba.Tiffany.R1.3g092000,Vfaba.Tiffany.R1.3g092040	2	2	hth type transcriptional regulator sgrr
Vfaba.Hedin2.R1.3g117400,Vfaba.Hedin2.R1.3g117440	Vfaba.Tiffany.R1.3g093320,Vfaba.Tiffany.R1.3g093360	2	2	mediator associated
Vfaba.Hedin2.R1.3g119120,Vfaba.Hedin2.R1.3g119160	Vfaba.Tiffany.R1.3g094920,Vfaba.Tiffany.R1.3g094960	2	2	aradu dtmp kinase
Vfaba.Hedin2.R1.3g119640,Vfaba.Hedin2.R1.3g119720,Vfaba.Hedin2.R1.3g119760	Vfaba.Tiffany.R1.3g095360,Vfaba.Tiffany.R1.3g095440,Vfaba.Tiffany.R1.3g095480	3	3	root nodule extensin
Vfaba.Hedin2.R1.3g122280,Vfaba.Hedin2.R1.3g122320,Vfaba.Hedin2.R1.3g122360	Vfaba.Tiffany.R1.3g097800,Vfaba.Tiffany.R1.3g097840	3	2	nucleosome assembly
Vfaba.Hedin2.R1.3g122960,Vfaba.Hedin2.R1.3g123000	Vfaba.Tiffany.R1.3g098160,Vfaba.Tiffany.R1.3g098200	2	2	hydrolase 4 domain containing
Vfaba.Hedin2.R1.3g126680,Vfaba.Hedin2.R1.3g126720	Vfaba.Tiffany.R1.3g101920,Vfaba.Tiffany.R1.3g102000	2	2	major intrinsic nip 1
Vfaba.Hedin2.R1.3g127480,Vfaba.Hedin2.R1.3g127520	Vfaba.Tiffany.R1.3g102680,Vfaba.Tiffany.R1.3g102720	2	2	pmei domain containing
Vfaba.Hedin2.R1.3g128560,Vfaba.Hedin2.R1.3g128720	Vfaba.Tiffany.R1.3g103560,Vfaba.Tiffany.R1.3g103640	2	2	unknown sequence family
Vfaba.Hedin2.R1.3g130560,Vfaba.Hedin2.R1.3g130680	Vfaba.Tiffany.R1.3g105080,Vfaba.Tiffany.R1.3g105160	2	2	gh domain containing
Vfaba.Hedin2.R1.3g131160,Vfaba.Hedin2.R1.3g131200,Vfaba.Hedin2.R1.3g131240	Vfaba.Tiffany.R1.3g105560,Vfaba.Tiffany.R1.3g105600	3	2	family aaa domain containing 1 a isoform a
Vfaba.Hedin2.R1.3g132160,Vfaba.Hedin2.R1.3g132200	Vfaba.Tiffany.R1.3g106240,Vfaba.Tiffany.R1.3g106280,Vfaba.Tiffany.R1.3g106360	2	3	vigun hma domain containing
Vfaba.Hedin2.R1.3g133520,Vfaba.Hedin2.R1.3g133560	Vfaba.Tiffany.R1.3g107320,Vfaba.Tiffany.R1.3g107400	2	2	short chain dehydrogenase tic 32 chloroplastic isoform
Vfaba.Hedin2.R1.3g134520,Vfaba.Hedin2.R1.3g134560,Vfaba.Hedin2.R1.3g134600,Vfaba.Hedin2.R1.3g134720	Vfaba.Tiffany.R1.3g108160,Vfaba.Tiffany.R1.3g108200,Vfaba.Tiffany.R1.3g108320	4	3	par
Vfaba.Hedin2.R1.3g135520,Vfaba.Hedin2.R1.3g135560	Vfaba.Tiffany.R1.3g108880,Vfaba.Tiffany.R1.3g108920	2	2	cysteine proteinase inhibitor
Vfaba.Hedin2.R1.3g136320,Vfaba.Hedin2.R1.3g136360	Vfaba.Tiffany.R1.3g109520,Vfaba.Tiffany.R1.3g109600	2	2	ring type domain containing
Vfaba.Hedin2.R1.3g137120,Vfaba.Hedin2.R1.3g137200	Vfaba.Tiffany.R1.3g110400,Vfaba.Tiffany.R1.3g110440	2	2	adp ribosylation factor gtpase activating agd isoform
Vfaba.Hedin2.R1.3g137240,Vfaba.Hedin2.R1.3g137320	Vfaba.Tiffany.R1.3g110480,Vfaba.Tiffany.R1.3g110520	2	2	rhomboid
Vfaba.Hedin2.R1.3g140000,Vfaba.Hedin2.R1.3g140080	Vfaba.Tiffany.R1.3g112560,Vfaba.Tiffany.R1.3g112600	2	2	3 ketoacyl coa synthase
Vfaba.Hedin2.R1.3g140880,Vfaba.Hedin2.R1.3g140920,Vfaba.Hedin2.R1.3g141000,Vfaba.Hedin2.R1.3g141080	Vfaba.Tiffany.R1.3g113160,Vfaba.Tiffany.R1.3g113200,Vfaba.Tiffany.R1.3g113240,Vfaba.Tiffany.R1.3g113280	4	4	early light induced isoform
Vfaba.Hedin2.R1.3g141240,Vfaba.Hedin2.R1.3g141360	Vfaba.Tiffany.R1.3g113440,Vfaba.Tiffany.R1.3g113560	2	2	aradu 1 2 dihydroxy keto methylthiopentene dioxygenase
Vfaba.Hedin2.R1.3g142960,Vfaba.Hedin2.R1.3g143000	Vfaba.Tiffany.R1.3g114600,Vfaba.Tiffany.R1.3g114720,Vfaba.Tiffany.R1.3g114760	2	3	crc domain containing tso isoform
Vfaba.Hedin2.R1.3g145800,Vfaba.Hedin2.R1.3g145840	Vfaba.Tiffany.R1.3g116760,Vfaba.Tiffany.R1.3g116800	2	2	class iv aminotransferase
Vfaba.Hedin2.R1.3g148600,Vfaba.Hedin2.R1.3g148680	Vfaba.Tiffany.R1.3g119160,Vfaba.Tiffany.R1.3g119240	2	2	fantastic four
Vfaba.Hedin2.R1.3g149800,Vfaba.Hedin2.R1.3g149840	Vfaba.Tiffany.R1.3g120560,Vfaba.Tiffany.R1.3g120600	2	2	agamous mads box agl
Vfaba.Hedin2.R1.3g150560,Vfaba.Hedin2.R1.3g150600,Vfaba.Hedin2.R1.3g150680,Vfaba.Hedin2.R1.3g150720	Vfaba.Tiffany.R1.3g121040,Vfaba.Tiffany.R1.3g121080,Vfaba.Tiffany.R1.3g121160,Vfaba.Tiffany.R1.3g121200	4	4	amino acid permease
Vfaba.Hedin2.R1.3g151520,Vfaba.Hedin2.R1.3g151640	Vfaba.Tiffany.R1.3g121960,Vfaba.Tiffany.R1.3g122120	2	2	gh domain containing
Vfaba.Hedin2.R1.3g152040,Vfaba.Hedin2.R1.3g152080	Vfaba.Tiffany.R1.3g122520,Vfaba.Tiffany.R1.3g122560	2	2	glyso transcription factor bhlh isoform
Vfaba.Hedin2.R1.3g153520,Vfaba.Hedin2.R1.3g153560,Vfaba.Hedin2.R1.3g153600,Vfaba.Hedin2.R1.3g153640,Vfaba.Hedin2.R1.3g153720,Vfaba.Hedin2.R1.3g153760	Vfaba.Tiffany.R1.3g123720,Vfaba.Tiffany.R1.3g123840	6	2	pum hd domain containing
Vfaba.Hedin2.R1.3g155680,Vfaba.Hedin2.R1.3g155760	Vfaba.Tiffany.R1.3g124360,Vfaba.Tiffany.R1.3g124440	2	2	plant basic secretory
Vfaba.Hedin2.R1.3g155720,Vfaba.Hedin2.R1.3g155800	Vfaba.Tiffany.R1.3g124400,Vfaba.Tiffany.R1.3g124560	2	2	s methyl thioribose kinase
Vfaba.Hedin2.R1.3g156120,Vfaba.Hedin2.R1.3g156360	Vfaba.Tiffany.R1.3g124760,Vfaba.Tiffany.R1.3g124840	2	2	glycosyltransferase
[truncated: 493 more rows]

## Sheet: S. Table 8
Supplementary Table 8. Summary of transposable element composition in faba bean
[truncated: 33 more rows]

[truncated: 8 more sheets: S. Table 9, S. Table 10, S. Table 11, S. Table 12, S. Table 14, S. Table 15, S. Table 16, S. Table 17]
